# Supplementary material for: METTL1 Promotes let-7 MicroRNA Processing via m7G Methylation
Source: Mol Cell. 2019 Jun 20;74(6):1278–1290.e9. doi: 10.1016/j.molcel.2019.03.040 (PMC6591002; doi:10.1016/j.molcel.2019.03.040)
Supplement: Table S1. BoRed-Seq miRNA Enrichment, Related to Figure 1 — Excel table containing log2 enrichment, average expression, P-values and FDR of miRNAs, as obtained by BoRed-Seq. [file mmc2.xlsx]

## Sheet: BoRed-Seq
miRNA	BoRed_logEnrich	BoRed_logCPM	BoRed_PValue	BoRed_FDR
hsa-let-7a-2-3p	-3.43302	2.22591	0.0622769	0.124932
hsa-let-7a-3p	-1.01936	7.24742	0.024395	0.0595582
hsa-let-7a-5p	3.79285	16.5802	2.67769e-37	1.47273e-35
hsa-let-7b-3p	3.64982	8.26909	2.59992e-21	5.36234e-20
hsa-let-7b-5p	3.84848	13.2869	5.7075e-42	5.38135e-40
hsa-let-7c-5p	4.0491	10.4294	1.04037e-40	6.86647e-39
hsa-let-7d-3p	2.21738	6.83658	1.00351e-06	5.8098e-06
hsa-let-7d-5p	2.67149	9.0861	7.31928e-15	9.28986e-14
hsa-let-7e-3p	-2.17264	3.61142	0.0802554	0.148788
hsa-let-7e-5p	3.35718	13.1803	1.48651e-31	5.77116e-30
hsa-let-7f-1-3p	1.06809	5.90978	0.0739921	0.139928
hsa-let-7f-2-3p	1.37204	7.0917	0.00168129	0.00569053
hsa-let-7f-5p	0.997049	15.6164	0.000481607	0.00180602
hsa-let-7g-5p	-0.0740447	11.8676	0.797259	0.850066
hsa-let-7i-3p	-0.13017	5.5899	0.846677	0.876543
hsa-let-7i-5p	-0.774404	15.5406	0.0050318	0.0148258
hsa-miR-1-3p	2.65652	3.99066	0.0177602	0.0447393
hsa-miR-100-5p	-1.96641	14.5545	4.29316e-12	4.29316e-11
hsa-miR-101-3p	-3.84764	11.4424	2.49539e-29	8.6682e-28
hsa-miR-103a-2-5p	3.44032	2.0103	0.0684889	0.130644
hsa-miR-105-3p	-2.34728	1.21081	0.256669	0.378128
hsa-miR-105-5p	-1.26641	5.05217	0.121785	0.207159
hsa-miR-106a-5p	-0.387764	5.4024	0.561649	0.66901
hsa-miR-106b-3p	-0.319481	8.44587	0.362107	0.484681
hsa-miR-106b-5p	-2.70105	7.33275	1.79111e-06	9.93387e-06
hsa-miR-107	-1.6904	7.05167	0.000300175	0.00115183
hsa-miR-10a-3p	-2.84071	3.52104	0.0368762	0.081947
hsa-miR-10a-5p	-1.91199	12.5187	7.58458e-11	6.67443e-10
hsa-miR-10b-5p	-2.48219	9.24191	7.20761e-14	8.49468e-13
hsa-miR-1180-3p	-0.226247	9.56184	0.469469	0.585727
hsa-miR-1185-1-3p	-1.18901	3.41434	0.324463	0.450833
hsa-miR-1185-2-3p	0.0368508	2.34002	0.98088	0.983862
hsa-miR-1193	3.76027	0.851488	0.0837336	0.152243
hsa-miR-1224-5p	2.49322	3.25069	0.0402962	0.0874852
hsa-miR-1226-3p	1.65713	2.19126	0.290643	0.412526
hsa-miR-1237-3p	0.965425	1.57305	0.606839	0.701425
hsa-miR-124-3p	6.71488	3.17276	7.202e-05	0.000310674
hsa-miR-1244	10.4945	6.83908	1.43626e-14	1.78855e-13
hsa-miR-1246	5.27131	3.49536	7.85764e-05	0.000334583
hsa-miR-1247-3p	0.28437	3.0779	0.822485	0.865773
hsa-miR-1247-5p	1.08974	3.09557	0.383151	0.500752
hsa-miR-1248	4.9257	4.45964	7.78072e-07	4.58507e-06
hsa-miR-1249-3p	2.61783	6.91019	1.14605e-08	7.96202e-08
hsa-miR-1249-5p	1.4393	0.923638	0.488389	0.599139
hsa-miR-1254	-0.359466	5.12527	0.668465	0.758614
hsa-miR-125a-3p	1.41684	5.92847	0.0155643	0.0399707
hsa-miR-125a-5p	0.921231	10.8924	0.00108281	0.00376135
hsa-miR-125b-1-3p	-0.0634108	6.67367	0.905928	0.925561
hsa-miR-125b-2-3p	-2.33207	5.15249	0.00352594	0.0108744
hsa-miR-125b-5p	-1.04576	10.5306	0.000284833	0.00110582
hsa-miR-126-3p	-2.61115	8.34725	8.74867e-11	7.59753e-10
hsa-miR-126-5p	-2.75516	3.93897	0.0237678	0.0583582
hsa-miR-1260a	5.62423	2.36788	0.00286613	0.00909444
hsa-miR-1260b	3.88065	8.30664	1.4295e-25	3.93112e-24
hsa-miR-1262	2.34652	3.07819	0.0636117	0.126012
hsa-miR-1266-5p	-1.13882	2.78777	0.427611	0.546945
hsa-miR-1268b	2.07151	3.3241	0.0795577	0.148328
hsa-miR-1269b	-2.78437	3.58182	0.034115	0.0773743
hsa-miR-127-3p	0.435874	8.92631	0.22336	0.338114
hsa-miR-127-5p	-0.588054	3.64246	0.594758	0.694762
hsa-miR-1275	4.01912	5.31475	5.28901e-07	3.17341e-06
hsa-miR-1278	-6.15249	4.85586	2.08676e-05	9.83756e-05
hsa-miR-128-1-5p	0.610852	3.72145	0.573514	0.674899
hsa-miR-128-3p	-1.30075	10.5079	4.17704e-06	2.22327e-05
hsa-miR-1282	5.08598	1.85149	0.00968028	0.0264008
hsa-miR-1287-5p	0.454264	1.77411	0.794905	0.849839
hsa-miR-129-1-3p	-0.836617	1.25009	0.675848	0.763801
hsa-miR-129-5p	0.205816	5.03913	0.781401	0.84545
hsa-miR-1291	1.86149	4.54961	0.0252617	0.0608493
hsa-miR-1292-3p	1.77119	0.859672	0.395436	0.513755
hsa-miR-1292-5p	1.62512	4.35883	0.0699072	0.132583
hsa-miR-1293	1.08255	5.39739	0.105035	0.18437
hsa-miR-1294	0.45445	2.90005	0.730077	0.805771
hsa-miR-1296-5p	-1.69041	4.44812	0.0985127	0.175252
hsa-miR-1301-3p	1.14527	5.70339	0.0613623	0.12385
hsa-miR-1304-5p	1.51262	3.73309	0.156203	0.255051
hsa-miR-1306-3p	1.87349	2.66758	0.189158	0.292375
hsa-miR-1306-5p	1.23306	3.04126	0.333248	0.458216
hsa-miR-1307-3p	1.18268	11.0326	0.000540941	0.00199453
hsa-miR-1307-5p	-2.75691	4.59598	0.00702402	0.019914
hsa-miR-130a-3p	-1.71298	4.51654	0.0755593	0.142483
hsa-miR-130a-5p	-2.06856	2.96568	0.159374	0.257811
hsa-miR-130b-3p	-3.12235	1.93858	0.101484	0.178612
hsa-miR-130b-5p	1.57015	5.52836	0.0152812	0.0393968
hsa-miR-132-3p	-2.42009	5.5229	0.00350014	0.0108455
hsa-miR-132-5p	-2.07418	4.34734	0.0576243	0.117746
hsa-miR-134-5p	0.412441	6.48689	0.442846	0.558849
hsa-miR-1343-3p	2.5341	1.6524	0.16445	0.263439
hsa-miR-135b-5p	2.39825	3.62692	0.0488791	0.102089
hsa-miR-136-3p	-1.80342	4.81093	0.0338398	0.0770148
hsa-miR-136-5p	-1.88679	2.79933	0.20487	0.313722
hsa-miR-137	-0.420831	3.34369	0.737339	0.810508
hsa-miR-138-1-3p	-2.07871	2.04047	0.25157	0.375647
hsa-miR-138-5p	-3.3262	7.21827	1.56458e-09	1.24412e-08
hsa-miR-139-5p	-1.99007	3.70299	0.0969565	0.172949
hsa-miR-140-3p	-2.39083	9.34232	6.07567e-13	6.68324e-12
hsa-miR-140-5p	-1.31222	6.01593	0.024455	0.0595582
hsa-miR-143-3p	1.33915	6.78413	0.00474324	0.0140383
hsa-miR-1468-5p	0.802047	1.20882	0.684651	0.770679
hsa-miR-146b-5p	-0.103982	6.2011	0.847325	0.876543
hsa-miR-147b	-2.14429	4.80839	0.0135015	0.0352521
hsa-miR-148a-3p	-0.23722	9.58951	0.476089	0.591749
hsa-miR-148a-5p	0.187574	3.95648	0.850722	0.87868
hsa-miR-148b-3p	-1.96606	9.1306	3.34771e-08	2.18761e-07
hsa-miR-148b-5p	-3.17957	3.94433	0.0111517	0.029798
hsa-miR-149-3p	3.22663	3.41269	0.00851024	0.0236994
hsa-miR-149-5p	-1.60642	7.41642	0.000540481	0.00199453
hsa-miR-150-5p	4.05404	3.23824	0.0025466	0.00823901
hsa-miR-151a-3p	-2.41802	11.83	1.42926e-16	2.05067e-15
hsa-miR-151a-5p	-4.10521	6.39215	3.71906e-08	2.38309e-07
hsa-miR-151b	-1.27437	2.29758	0.433393	0.551732
hsa-miR-152-3p	-2.13584	7.03798	6.63487e-06	3.47541e-05
hsa-miR-152-5p	-2.57096	2.49939	0.131471	0.221354
hsa-miR-154-3p	-0.520584	1.48039	0.784629	0.846168
hsa-miR-154-5p	0.332866	2.42092	0.837192	0.872698
hsa-miR-155-5p	2.92907	2.76334	0.0598486	0.121539
hsa-miR-15a-5p	-0.626884	3.57013	0.581594	0.681797
hsa-miR-15b-3p	-1.0059	5.70488	0.11597	0.199323
hsa-miR-15b-5p	-1.69934	5.59083	0.0135133	0.0352521
hsa-miR-16-1-3p	-2.22809	1.1001	0.286992	0.409104
hsa-miR-16-2-3p	-1.21013	6.95141	0.0105473	0.0285295
hsa-miR-16-5p	-3.52509	9.22132	9.69518e-16	1.33309e-14
hsa-miR-17-3p	-0.535229	3.09876	0.680639	0.7679
hsa-miR-17-5p	-1.15211	7.7975	0.00356964	0.010958
hsa-miR-181a-2-3p	-1.55021	6.92181	0.00106912	0.00373342
hsa-miR-181a-3p	-4.41039	5.96687	1.93856e-07	1.17484e-06
hsa-miR-181a-5p	-1.42294	9.6226	8.56169e-06	4.31353e-05
hsa-miR-181b-3p	-1.95121	1.91861	0.288615	0.41053
hsa-miR-181b-5p	-0.256049	8.90695	0.428573	0.547115
hsa-miR-181c-3p	-1.14113	3.73173	0.31238	0.438662
hsa-miR-181c-5p	-0.896399	1.99279	0.596955	0.696096
hsa-miR-181d-5p	0.355691	5.47033	0.61158	0.705669
hsa-miR-182-3p	2.26321	1.82995	0.185973	0.288805
hsa-miR-182-5p	-0.607912	11.6383	0.0352547	0.0791433
hsa-miR-183-3p	-1.13493	1.16817	0.573664	0.674899
hsa-miR-183-5p	0.26767	10.5904	0.367764	0.488379
hsa-miR-184	-4.5101	4.39115	0.000924984	0.0032822
hsa-miR-185-3p	0.343561	4.03372	0.726909	0.803618
hsa-miR-185-5p	-2.19704	8.53238	2.22801e-09	1.70986e-08
hsa-miR-186-5p	-2.6942	6.83359	2.04663e-05	9.71783e-05
hsa-miR-188-5p	-2.03775	0.911689	0.338243	0.463055
hsa-miR-18a-3p	0.256967	3.38498	0.827808	0.869989
hsa-miR-18a-5p	-2.17929	5.03038	0.00950282	0.0261327
hsa-miR-18b-5p	3.69205	2.57862	0.0161855	0.041245
hsa-miR-1908-3p	2.3418	3.2737	0.0510046	0.105527
hsa-miR-1908-5p	2.63801	6.62211	4.61806e-08	2.93069e-07
hsa-miR-190a-5p	-3.76054	2.55321	0.0355285	0.0792189
hsa-miR-191-3p	1.32943	2.64652	0.345831	0.468588
hsa-miR-191-5p	-0.404682	9.84674	0.17409	0.275538
hsa-miR-1910-5p	0.981786	2.40152	0.519811	0.630654
hsa-miR-1914-5p	1.45003	0.896469	0.49891	0.609779
hsa-miR-1915-3p	1.92613	1.89201	0.252646	0.376401
hsa-miR-192-3p	-1.45106	2.78282	0.341589	0.464843
hsa-miR-192-5p	-3.87783	12.8682	7.62436e-42	6.2901e-40
hsa-miR-193a-3p	-0.205157	1.73552	0.914198	0.931128
hsa-miR-193a-5p	1.6728	6.08773	0.00270676	0.00871444
hsa-miR-193b-3p	-3.91491	10.6366	6.97847e-06	3.62506e-05
hsa-miR-193b-5p	3.01038	9.00852	1.38559e-20	2.68967e-19
hsa-miR-194-3p	0.151441	5.63454	0.809418	0.858868
hsa-miR-194-5p	-2.86994	8.55177	4.61775e-14	5.5413e-13
hsa-miR-195-3p	-0.181287	4.33428	0.845072	0.876543
hsa-miR-195-5p	-1.77214	1.75811	0.346471	0.468588
hsa-miR-196a-5p	2.61678	9.32344	3.40444e-17	5.61733e-16
hsa-miR-196b-5p	-0.151384	4.6579	0.854372	0.881071
hsa-miR-197-3p	0.19462	8.71057	0.641504	0.735057
hsa-miR-197-5p	3.06183	2.06124	0.0678986	0.129893
hsa-miR-199a-3p	6.25529	6.26999	5.80387e-20	1.03528e-18
hsa-miR-199b-3p	6.15449	5.28911	4.45077e-12	4.38434e-11
hsa-miR-19a-3p	-2.14035	4.84962	0.0131721	0.0346357
hsa-miR-19b-3p	-3.26287	7.98023	0.00242432	0.00792103
hsa-miR-200a-3p	-0.289571	5.74267	0.672178	0.760956
hsa-miR-200a-5p	-0.787384	4.85262	0.330278	0.456033
hsa-miR-200b-3p	-0.880922	7.87431	0.0354992	0.0792189
hsa-miR-200b-5p	0.0661793	1.8194	0.969191	0.976589
hsa-miR-200c-3p	2.38601	6.4764	1.51867e-06	8.49426e-06
hsa-miR-205-5p	4.56762	2.397	0.00763982	0.0215482
hsa-miR-20a-5p	-1.24322	9.33239	0.000391963	0.00148676
hsa-miR-20b-5p	3.53811	4.82736	2.22632e-05	0.000104211
hsa-miR-21-3p	-3.60902	9.86124	9.52498e-28	2.73325e-26
hsa-miR-21-5p	-3.1449	19.744	4.87112e-29	1.60747e-27
hsa-miR-210-3p	-0.580132	7.06405	0.217336	0.329751
hsa-miR-210-5p	-1.75323	2.52891	0.276994	0.398293
hsa-miR-2110	2.9163	5.20279	4.76589e-05	0.000209699
hsa-miR-2116-3p	0.404932	3.23645	0.738054	0.810508
hsa-miR-212-3p	-0.368415	1.82826	0.838319	0.872698
hsa-miR-212-5p	-0.53517	1.48798	0.778392	0.843578
hsa-miR-215-5p	-1.27452	4.98661	0.100659	0.17811
hsa-miR-218-2-3p	1.68637	1.6732	0.340477	0.464287
hsa-miR-218-5p	-2.84367	8.00908	1.09772e-10	9.17082e-10
hsa-miR-219a-1-3p	-0.496805	2.54597	0.737698	0.810508
hsa-miR-22-3p	-3.90962	11.789	6.93152e-39	4.15891e-37
hsa-miR-22-5p	-2.52973	5.01911	0.00340897	0.0106631
hsa-miR-221-3p	-0.964664	10.4352	0.000948716	0.00334841
hsa-miR-221-5p	-1.80509	8.20986	2.303e-06	1.23576e-05
hsa-miR-222-3p	0.494532	11.6221	0.114296	0.197275
hsa-miR-222-5p	0.381243	2.9105	0.78368	0.846168
hsa-miR-224-3p	-3.92303	2.69133	0.0249459	0.0603088
hsa-miR-224-5p	-0.28117	10.5112	0.37975	0.50027
hsa-miR-2277-5p	0.0261748	2.4651	0.986197	0.987694
hsa-miR-2278	2.09699	0.766468	0.332164	0.457678
hsa-miR-2355-3p	-0.778775	2.96229	0.569147	0.67355
hsa-miR-23a-3p	-2.6346	10.0685	6.53353e-18	1.13477e-16
hsa-miR-23a-5p	2.92722	5.14455	5.24415e-05	0.000227706
hsa-miR-23b-3p	-2.50824	10.4664	5.42845e-17	8.14268e-16
hsa-miR-23b-5p	2.48965	6.68372	1.19082e-06	6.77534e-06
hsa-miR-24-2-5p	-3.23938	5.49448	0.000140788	0.000577143
hsa-miR-24-3p	-3.59996	11.8684	1.13617e-31	4.68671e-30
hsa-miR-25-3p	-0.137664	10.7516	0.629515	0.723833
hsa-miR-25-5p	2.91891	7.54975	9.62064e-14	1.11397e-12
hsa-miR-2682-3p	-2.88718	1.74405	0.142239	0.238268
hsa-miR-2682-5p	-3.0287	6.0987	8.02681e-06	4.10674e-05
hsa-miR-26a-2-3p	-3.27181	3.19078	0.0383241	0.0841995
hsa-miR-26a-5p	-1.6849	11.6436	2.41193e-09	1.80895e-08
hsa-miR-26b-3p	-1.77159	0.649568	0.415179	0.53311
hsa-miR-26b-5p	-0.775699	7.16189	0.0789981	0.147702
hsa-miR-27a-3p	-2.92627	10.8753	2.0142e-24	4.92361e-23
hsa-miR-27a-5p	-1.23325	7.82392	0.00130731	0.00447058
hsa-miR-27b-3p	-2.64734	14.011	1.02011e-23	2.40454e-22
hsa-miR-27b-5p	-1.37544	8.33174	0.000214179	0.000856716
hsa-miR-28-3p	-1.28286	8.52819	0.000170434	0.000690102
hsa-miR-28-5p	-2.25152	5.8096	0.000755355	0.00275433
hsa-miR-296-3p	4.46775	5.54566	2.39442e-09	1.80895e-08
hsa-miR-296-5p	4.79004	1.62937	0.0175443	0.044365
hsa-miR-299-3p	0.991647	2.9969	0.438742	0.556864
hsa-miR-299-5p	0.641705	3.56233	0.573376	0.674899
hsa-miR-29a-3p	-3.77302	9.77659	4.49155e-22	9.8814e-21
hsa-miR-29a-5p	-1.60139	2.39135	0.329994	0.456033
hsa-miR-29b-1-5p	-0.0553258	3.00444	0.966653	0.975521
hsa-miR-29b-2-5p	0.073759	2.1363	0.965453	0.975521
hsa-miR-29b-3p	-4.05633	7.54427	2.50865e-12	2.6705e-11
hsa-miR-29c-3p	-1.68348	3.74455	0.182656	0.284995
hsa-miR-29c-5p	-2.08877	4.70779	0.0261446	0.0627469
hsa-miR-301a-5p	-1.51531	2.31346	0.364245	0.484681
hsa-miR-302b-3p	5.08686	2.7042	0.00250282	0.00813724
hsa-miR-3064-3p	4.83773	2.65655	0.0034537	0.0107521
hsa-miR-3074-3p	1.68255	5.39253	0.0110089	0.0295362
hsa-miR-30a-3p	0.0668843	9.67895	0.830019	0.870926
hsa-miR-30a-5p	-4.28165	13.8787	4.34401e-55	7.16761e-53
hsa-miR-30b-3p	1.1877	4.22099	0.196925	0.30367
hsa-miR-30b-5p	-5.26167	6.3891	9.82992e-09	6.90186e-08
hsa-miR-30c-1-3p	1.3464	4.08632	0.157681	0.255699
hsa-miR-30c-2-3p	-1.01673	8.3132	0.00570803	0.0165232
hsa-miR-30c-5p	-2.02912	9.93836	2.15522e-09	1.67347e-08
hsa-miR-30d-3p	-4.65535	3.37646	0.00403041	0.0122022
hsa-miR-30d-5p	-2.41806	12.0833	8.37217e-18	1.41683e-16
hsa-miR-30e-3p	-0.0889114	7.41544	0.833716	0.87254
hsa-miR-30e-5p	-2.83306	9.35307	3.51888e-17	5.66454e-16
hsa-miR-31-3p	-4.23664	7.73781	1.00844e-10	8.64379e-10
hsa-miR-31-5p	-1.90374	9.29171	1.72935e-08	1.16466e-07
hsa-miR-3126-5p	2.33293	1.35077	0.256179	0.378128
hsa-miR-3128	-1.43809	1.74485	0.44205	0.558849
hsa-miR-3129-3p	0.440801	1.98773	0.789465	0.849839
hsa-miR-3129-5p	1.61665	2.39022	0.285207	0.407438
hsa-miR-3138	5.62423	2.36788	0.00286613	0.00909444
hsa-miR-3143	1.82521	0.82528	0.39711	0.513907
hsa-miR-3144-3p	-0.966414	1.01451	0.637816	0.732102
hsa-miR-3155b	-1.60696	1.88734	0.381056	0.500752
hsa-miR-3167	-3.39306	3.28869	0.0272053	0.0645881
hsa-miR-3168	3.80429	5.7022	4.7653e-09	3.38183e-08
hsa-miR-3173-3p	1.54232	0.640825	0.459279	0.575188
hsa-miR-3173-5p	2.82675	4.44892	0.00121199	0.00416623
hsa-miR-3176	-1.86273	2.77716	0.21155	0.322455
hsa-miR-3177-3p	2.55715	4.63457	0.00221377	0.00730544
hsa-miR-3178	4.50134	5.24051	2.55048e-09	1.89137e-08
hsa-miR-3179	1.65311	4.51097	0.0963104	0.172731
hsa-miR-3180	1.10713	2.54037	0.447467	0.561461
hsa-miR-3180-3p	1.14999	3.12533	0.361859	0.484681
hsa-miR-3180-5p	0.383132	1.43018	0.840829	0.873932
hsa-miR-3182	8.37589	9.49227	2.78665e-75	9.19595e-73
hsa-miR-3187-3p	1.06521	3.27308	0.375198	0.495261
hsa-miR-3195	6.48607	4.03219	1.99986e-06	1.09992e-05
hsa-miR-3196	6.123	5.0029	2.01943e-10	1.64546e-09
hsa-miR-3198	5.886	4.89841	3.42178e-09	2.48173e-08
hsa-miR-32-3p	-1.66958	3.43134	0.180753	0.283366
hsa-miR-32-5p	-3.14362	6.25671	1.02174e-06	5.86393e-06
hsa-miR-3200-3p	-2.25004	1.12372	0.281464	0.403839
hsa-miR-320a	1.92403	12.3609	4.19558e-12	4.26013e-11
hsa-miR-320b	2.56825	9.40898	4.16418e-17	6.54371e-16
hsa-miR-320c	3.46485	8.16218	8.52323e-22	1.81462e-20
hsa-miR-320d	2.96818	6.84794	2.28917e-10	1.8425e-09
hsa-miR-320e	2.79423	4.10268	0.0037691	0.0115167
hsa-miR-323a-3p	0.914418	5.55822	0.144091	0.24076
hsa-miR-323a-5p	3.07524	1.58239	0.108704	0.1893
hsa-miR-323b-3p	0.124849	3.77577	0.905778	0.925561
hsa-miR-324-3p	-2.40164	3.61541	0.0637716	0.126012
hsa-miR-324-5p	-3.4722	4.14174	0.00677983	0.0193709
hsa-miR-326	-1.88143	0.756667	0.382755	0.500752
hsa-miR-328-3p	1.66903	5.99339	0.00276273	0.00885147
hsa-miR-328-5p	2.96547	0.912649	0.156895	0.255051
hsa-miR-329-3p	-0.611868	4.41245	0.494666	0.605713
hsa-miR-329-5p	2.02855	2.44048	0.251097	0.375647
hsa-miR-330-3p	-0.909912	5.87985	0.161523	0.260013
hsa-miR-330-5p	-1.4002	2.85954	0.327347	0.453884
hsa-miR-331-3p	-3.22807	5.89036	2.78685e-05	0.00012685
hsa-miR-331-5p	-0.643382	3.25242	0.601368	0.698772
hsa-miR-335-3p	0.0751448	7.17419	0.865907	0.891574
hsa-miR-335-5p	-1.6394	2.93547	0.259953	0.381264
hsa-miR-337-3p	-2.70905	2.63569	0.106574	0.186576
hsa-miR-339-3p	-1.86683	5.5478	0.00819399	0.0229154
hsa-miR-339-5p	-1.19594	6.59555	0.0196513	0.0489429
hsa-miR-33a-3p	-1.28629	1.30704	0.516939	0.628323
hsa-miR-33b-3p	-3.79186	3.68079	0.00981268	0.0266517
hsa-miR-340-3p	-0.599985	4.59033	0.483615	0.598848
hsa-miR-340-5p	-3.31682	8.0673	2.64026e-14	3.22699e-13
hsa-miR-342-3p	-3.25308	5.9773	1.46325e-05	7.26124e-05
hsa-miR-342-5p	4.20271	5.05302	7.30418e-07	4.34303e-06
hsa-miR-345-5p	-2.37916	5.64666	0.00100872	0.00354126
hsa-miR-346	1.41926	1.39993	0.445443	0.559985
hsa-miR-34a-5p	-2.10286	7.15758	2.98092e-05	0.000134754
hsa-miR-34b-3p	-0.833789	3.06554	0.526434	0.636977
hsa-miR-34c-3p	-3.37234	2.17454	0.0692603	0.131734
hsa-miR-34c-5p	-2.38424	7.61665	4.98496e-08	3.1334e-07
hsa-miR-3605-3p	2.07243	2.38626	0.167607	0.267846
hsa-miR-3607-3p	2.866	6.11363	1.94027e-07	1.17484e-06
hsa-miR-3609	3.73907	3.74811	0.000823235	0.00296905
hsa-miR-361-3p	-1.17952	8.56155	0.00111834	0.00386443
hsa-miR-361-5p	-2.42206	5.32866	0.001735	0.00584234
hsa-miR-3610	3.97207	1.04537	0.0641516	0.126012
hsa-miR-3613-5p	-2.49964	3.79054	0.0375787	0.0832279
hsa-miR-3614-5p	2.83733	1.11988	0.177236	0.279846
hsa-miR-3615	0.930394	7.81738	0.0123311	0.032554
hsa-miR-362-5p	-1.90449	4.98376	0.0350774	0.0790139
hsa-miR-363-3p	1.48559	4.74338	0.0821806	0.150665
hsa-miR-3648	5.52364	7.75442	3.33704e-35	1.69419e-33
hsa-miR-3651	5.12585	6.19709	5.07998e-17	7.79718e-16
hsa-miR-3652	7.05097	3.47117	1.48788e-05	7.32838e-05
hsa-miR-3653-3p	2.47904	4.19855	0.00920222	0.025412
hsa-miR-3653-5p	1.06091	1.86944	0.549601	0.659521
hsa-miR-3654	5.62072	2.29102	0.00290609	0.00917713
hsa-miR-3656	3.97207	1.04537	0.0641516	0.126012
hsa-miR-365a-3p	-2.71306	9.12144	2.99951e-12	3.14235e-11
hsa-miR-365a-5p	2.09966	9.7493	1.88868e-11	1.78076e-10
hsa-miR-365b-3p	-2.72358	9.12011	2.2887e-12	2.4763e-11
hsa-miR-365b-5p	2.76148	4.08541	0.00525456	0.0154134
hsa-miR-3662	0.394821	2.6657	0.794615	0.849839
hsa-miR-3664-3p	-1.05305	1.09339	0.604737	0.700222
hsa-miR-3664-5p	2.01147	0.769966	0.353689	0.475427
hsa-miR-3679-5p	0.622393	1.29889	0.750333	0.820115
hsa-miR-3687	4.86708	9.69604	2.13739e-47	2.82135e-45
hsa-miR-369-3p	-1.29447	4.12973	0.237199	0.355799
hsa-miR-369-5p	-0.255113	3.30469	0.836464	0.872698
hsa-miR-3690	-2.44559	1.30507	0.232893	0.350136
hsa-miR-3691-5p	0.715989	1.9995	0.661737	0.754311
hsa-miR-370-3p	-0.0656318	7.86494	0.884597	0.909399
hsa-miR-374a-3p	-2.09503	6.34383	0.000274331	0.00107135
hsa-miR-374a-5p	-1.99519	4.68796	0.0380182	0.0839197
hsa-miR-375	2.51394	7.04132	1.39938e-08	9.52159e-08
hsa-miR-376a-3p	-3.86876	2.64618	0.0282246	0.0667678
hsa-miR-376c-3p	-3.98093	2.74276	0.0219236	0.0541933
hsa-miR-377-3p	-2.46425	1.32134	0.22809	0.343975
hsa-miR-378a-3p	-2.28381	11.1493	1.81359e-16	2.54675e-15
hsa-miR-378a-5p	-2.53553	4.94661	0.00703025	0.019914
hsa-miR-378c	-3.13217	6.61659	1.76359e-07	1.08782e-06
hsa-miR-378d	-3.20594	6.70338	7.78926e-08	4.84991e-07
hsa-miR-378g	-4.52132	3.24353	0.00577894	0.0166555
hsa-miR-378i	0.729831	1.98935	0.657804	0.751125
hsa-miR-379-3p	0.107958	2.67292	0.939449	0.952436
hsa-miR-379-5p	-0.588842	8.43141	0.179176	0.281562
hsa-miR-381-3p	-2.613	10.2579	3.6316e-11	3.28337e-10
hsa-miR-382-3p	-0.806761	4.55226	0.352256	0.475249
hsa-miR-382-5p	4.44568	8.14256	2.65051e-30	9.71855e-29
hsa-miR-3909	0.0515394	1.62894	0.977827	0.983789
hsa-miR-3912-3p	-1.94728	0.82189	0.363778	0.484681
hsa-miR-3916	4.79821	4.17513	9.76934e-06	4.88467e-05
hsa-miR-3917	3.03269	3.27064	0.0151001	0.0390825
hsa-miR-3922-3p	-0.591849	2.54881	0.707407	0.789998
hsa-miR-3934-5p	-0.381114	3.24281	0.759676	0.828738
hsa-miR-3936	3.53064	1.91265	0.0499032	0.103899
hsa-miR-3940-3p	1.31895	3.44394	0.275228	0.398165
hsa-miR-3940-5p	5.03761	3.85998	4.69738e-05	0.000208072
hsa-miR-3944-3p	-1.77159	0.649568	0.415179	0.53311
hsa-miR-409-3p	0.394551	7.53444	0.323349	0.450233
hsa-miR-409-5p	-0.190416	4.47009	0.834201	0.87254
hsa-miR-410-3p	1.08866	2.24195	0.485658	0.59913
hsa-miR-411-3p	1.04591	4.09018	0.268345	0.390105
hsa-miR-411-5p	-0.550358	6.82759	0.259006	0.380722
hsa-miR-421	-1.19449	4.51722	0.263167	0.383423
hsa-miR-424-3p	0.392043	6.72133	0.44204	0.558849
hsa-miR-424-5p	-3.83914	4.97595	0.000260254	0.00102243
hsa-miR-425-3p	0.592972	5.23092	0.395321	0.513755
hsa-miR-425-5p	-3.5119	8.32744	3.82555e-15	5.04973e-14
hsa-miR-429	-3.28278	3.18212	0.0350315	0.0790139
hsa-miR-431-3p	-0.890733	3.11107	0.501223	0.611473
hsa-miR-431-5p	0.800083	3.21106	0.528903	0.638164
hsa-miR-432-5p	2.28215	5.61045	0.000394658	0.00148842
hsa-miR-4326	-1.78451	6.73643	0.000530317	0.00197745
hsa-miR-433-3p	3.02625	4.07576	0.0030456	0.00957188
hsa-miR-4426	9.14866	5.43673	1.03615e-10	8.76739e-10
hsa-miR-4429	2.71713	4.49832	0.00207188	0.00690626
hsa-miR-4435	-1.98775	0.872742	0.352836	0.475249
hsa-miR-4436b-3p	3.40742	2.84011	0.0249175	0.0603088
hsa-miR-4443	3.79328	4.5958	1.71959e-05	8.28414e-05
hsa-miR-4444	7.35248	5.38958	3.93844e-12	4.06152e-11
hsa-miR-4449	2.67014	7.55828	1.31784e-10	1.08722e-09
hsa-miR-4451	2.7046	2.6008	0.0610476	0.123593
hsa-miR-4461	1.93875	3.44138	0.0966271	0.172829
hsa-miR-4466	5.84135	2.50507	0.00147748	0.00502648
hsa-miR-4467	1.91971	1.27013	0.316597	0.442699
hsa-miR-4473	-2.05306	4.32258	0.0386552	0.0841995
hsa-miR-4484	3.44545	2.37829	0.0327703	0.0753352
hsa-miR-4485-3p	6.24881	6.96341	2.87766e-28	8.63299e-27
hsa-miR-4485-5p	5.34067	4.89603	1.21216e-08	8.33357e-08
hsa-miR-4488	7.11186	4.59057	2.98878e-08	1.9726e-07
hsa-miR-4497	7.16254	5.30042	1.30999e-11	1.25636e-10
hsa-miR-449c-5p	-2.72434	1.56582	0.171056	0.27204
hsa-miR-4500	1.5674	5.50011	0.0156642	0.0400712
hsa-miR-4504	-2.05136	0.933027	0.334896	0.459525
hsa-miR-4508	6.68665	4.79599	1.96132e-09	1.54104e-08
hsa-miR-450a-2-3p	-1.15023	1.18606	0.568137	0.67355
hsa-miR-450a-5p	-1.85692	6.91726	0.000109028	0.000458336
hsa-miR-450b-5p	-2.99806	6.01441	8.35027e-06	4.23937e-05
hsa-miR-4516	6.07487	3.54582	3.19944e-05	0.000142678
hsa-miR-452-3p	-3.14893	3.05352	0.0467976	0.0980521
hsa-miR-452-5p	-3.87535	8.72394	2.28076e-20	4.30087e-19
hsa-miR-4521	2.59836	8.79907	1.92956e-15	2.59901e-14
hsa-miR-4532	4.45745	5.71287	3.21066e-11	2.9431e-10
hsa-miR-454-3p	-2.8974	5.10496	0.000818445	0.00296799
hsa-miR-454-5p	0.565511	2.66263	0.68634	0.770679
hsa-miR-455-3p	-3.6713	6.00864	1.41486e-06	7.98128e-06
hsa-miR-455-5p	-2.85811	7.89203	1.31347e-11	1.25636e-10
hsa-miR-4661-5p	-2.29065	1.16983	0.271618	0.393995
hsa-miR-4664-3p	-2.17865	4.13929	0.0409537	0.0883314
hsa-miR-4665-5p	3.80342	1.7919	0.0428632	0.0912571
hsa-miR-4671-5p	-2.04533	2.0054	0.260557	0.381304
hsa-miR-4676-3p	1.31197	2.3548	0.433862	0.551732
hsa-miR-4677-3p	-3.23371	2.03929	0.0857998	0.155145
hsa-miR-4684-3p	-2.71848	1.56223	0.172309	0.273375
hsa-miR-4685-3p	2.07276	1.24433	0.283651	0.406095
hsa-miR-4689	4.43016	1.36672	0.0328735	0.0753352
hsa-miR-4690-5p	1.3261	0.679845	0.533903	0.643022
hsa-miR-4709-5p	3.76132	2.19373	0.0237854	0.0583582
hsa-miR-4728-3p	2.33293	1.35077	0.256179	0.378128
hsa-miR-4741	1.53251	0.893264	0.473321	0.589418
hsa-miR-4745-5p	3.44002	1.40754	0.0924878	0.166781
hsa-miR-4746-5p	-0.18827	2.73811	0.892153	0.91574
hsa-miR-4758-3p	1.10554	1.51693	0.558861	0.666995
hsa-miR-4763-5p	3.17373	0.631296	0.155906	0.255051
hsa-miR-4787-3p	-0.368049	2.75081	0.795616	0.849839
hsa-miR-4791	0.408287	2.0032	0.803693	0.855544
hsa-miR-4804-5p	1.4393	0.923638	0.488389	0.599139
hsa-miR-483-3p	2.33293	1.35077	0.256179	0.378128
hsa-miR-484	-0.764006	7.91542	0.0415165	0.0892538
hsa-miR-485-3p	2.1781	4.29031	0.0170673	0.0433246
hsa-miR-485-5p	1.39899	4.10427	0.137801	0.231422
hsa-miR-487b-3p	-2.99465	2.90554	0.0637503	0.126012
hsa-miR-491-5p	1.15583	2.41148	0.483366	0.598848
hsa-miR-493-3p	-3.21432	6.1348	2.27749e-06	1.23209e-05
hsa-miR-493-5p	0.506317	6.56152	0.315217	0.441706
hsa-miR-494-3p	-0.671056	5.27485	0.342692	0.465385
hsa-miR-495-3p	-2.12655	7.31963	0.000220136	0.00087524
hsa-miR-5001-3p	0.0512126	1.04708	0.979782	0.983862
hsa-miR-5001-5p	1.94993	1.4136	0.338872	0.463055
hsa-miR-500a-3p	-0.10297	7.26834	0.807472	0.858183
hsa-miR-500a-5p	-6.14813	4.87629	2.61208e-05	0.00011972
hsa-miR-500b-3p	-1.3804	2.71607	0.363075	0.484681
hsa-miR-500b-5p	-6.14813	4.87629	2.61208e-05	0.00011972
hsa-miR-501-3p	-0.128449	6.13836	0.815766	0.862829
hsa-miR-501-5p	-0.904681	3.69264	0.414059	0.53311
hsa-miR-5010-3p	-1.09217	3.25859	0.391795	0.511038
hsa-miR-5010-5p	4.05118	2.62274	0.0112254	0.0298742
hsa-miR-502-3p	-0.294265	6.3138	0.57839	0.679248
hsa-miR-502-5p	-1.92124	0.809829	0.371962	0.492962
hsa-miR-503-5p	-0.921531	6.98691	0.0426234	0.0910403
hsa-miR-505-3p	-0.439909	3.99957	0.657767	0.751125
hsa-miR-505-5p	2.83018	3.5696	0.0117793	0.0312222
hsa-miR-5090	3.76027	0.851488	0.0837336	0.152243
hsa-miR-5091	0.967174	1.71123	0.604208	0.700222
hsa-miR-5100	6.12411	6.81619	4.43449e-23	1.00923e-21
hsa-miR-532-3p	-0.64157	3.73723	0.552757	0.662105
hsa-miR-532-5p	-2.32126	9.40988	2.38677e-13	2.66994e-12
hsa-miR-539-3p	-3.25874	2.06392	0.0826121	0.151036
hsa-miR-539-5p	0.547321	0.720385	0.794796	0.849839
hsa-miR-542-3p	-2.62927	6.12543	5.10121e-05	0.000222967
hsa-miR-543	1.00319	5.92864	0.101314	0.178612
hsa-miR-548e-3p	-3.22881	4.38185	0.00417408	0.0125222
hsa-miR-548k	-2.01602	3.47823	0.111574	0.193278
hsa-miR-548n	-0.556522	2.37312	0.71969	0.799656
hsa-miR-548o-3p	-4.38161	6.82486	3.86364e-11	3.44595e-10
hsa-miR-548u	-2.35735	2.3138	0.182304	0.284995
hsa-miR-550a-3-5p	0.527896	2.56385	0.721655	0.800145
hsa-miR-550a-3p	-2.34284	2.52366	0.163774	0.262995
hsa-miR-5582-3p	-2.81561	1.65295	0.153207	0.255051
hsa-miR-5587-3p	2.40465	1.37245	0.202188	0.310335
hsa-miR-561-5p	-3.84783	2.61492	0.02883	0.0679565
hsa-miR-5701	3.62723	4.37335	8.01275e-05	0.000339001
hsa-miR-5703	2.40465	1.37245	0.202188	0.310335
hsa-miR-573	-3.39963	2.19279	0.0657618	0.128792
hsa-miR-574-3p	-1.43401	5.74599	0.0325315	0.0753352
hsa-miR-574-5p	1.69721	1.12941	0.38213	0.500752
hsa-miR-576-3p	-2.17264	3.61142	0.0802554	0.148788
hsa-miR-576-5p	-3.95106	4.59891	0.000905271	0.00322961
hsa-miR-579-5p	-1.25448	2.0884	0.467844	0.584804
hsa-miR-582-3p	-4.95738	8.63046	1.60313e-25	4.23226e-24
hsa-miR-582-5p	-2.6105	4.58523	0.00866015	0.0240155
hsa-miR-584-5p	0.447697	2.82459	0.739513	0.810761
hsa-miR-585-3p	-2.04591	4.97154	0.01442	0.0374694
hsa-miR-589-5p	-0.214923	6.54288	0.66896	0.758614
hsa-miR-590-3p	-4.05214	2.80282	0.0184868	0.046217
hsa-miR-590-5p	-1.21443	1.25185	0.54563	0.655948
hsa-miR-6087	7.64932	13.1982	3.01732e-162	1.99143e-159
hsa-miR-610	4.51683	1.6313	0.0311786	0.0727132
hsa-miR-615-3p	1.9495	6.22885	0.000180791	0.000727572
hsa-miR-615-5p	2.02864	1.05253	0.304326	0.428263
hsa-miR-622	4.84214	2.52479	0.00468516	0.0139288
hsa-miR-625-3p	-1.20927	4.2181	0.210231	0.321186
hsa-miR-625-5p	-1.20094	4.21203	0.213926	0.325325
hsa-miR-628-3p	-0.837983	0.898359	0.686605	0.770679
hsa-miR-628-5p	-0.117943	1.66346	0.949314	0.960962
hsa-miR-629-3p	-0.716569	3.5307	0.55385	0.662212
hsa-miR-629-5p	-0.951859	8.1289	0.010797	0.0290859
hsa-miR-632	3.47986	2.29525	0.0304342	0.0712289
hsa-miR-639	3.28819	2.38147	0.0441494	0.0933192
hsa-miR-641	-5.6769	4.37748	0.000138021	0.000569338
hsa-miR-651-5p	-1.05716	1.4282	0.588142	0.688251
hsa-miR-6511a-3p	0.401475	1.84522	0.821191	0.865773
hsa-miR-6511a-5p	1.80047	3.84541	0.119997	0.204646
hsa-miR-6511b-3p	0.811837	2.64881	0.569456	0.67355
hsa-miR-6511b-5p	1.72431	2.84541	0.228274	0.343975
hsa-miR-6516-3p	5.75302	5.95739	6.03038e-17	8.84455e-16
hsa-miR-6516-5p	3.65983	2.70667	0.0183174	0.0459677
hsa-miR-652-3p	-2.0046	6.05365	0.00210867	0.00699357
hsa-miR-652-5p	-3.47901	2.27374	0.0583785	0.118919
hsa-miR-653-5p	-1.8207	0.694928	0.40062	0.517434
hsa-miR-654-3p	-1.67517	5.52984	0.0203076	0.0503873
hsa-miR-654-5p	1.09429	6.30063	0.0323446	0.0751671
hsa-miR-655-3p	-2.21398	3.45728	0.107623	0.187913
hsa-miR-656-3p	-0.494245	0.970742	0.810822	0.858976
hsa-miR-658	8.19387	4.50402	3.7046e-08	2.38309e-07
hsa-miR-660-5p	-2.06998	6.37235	0.00033205	0.00126678
hsa-miR-663a	6.67102	7.84733	2.93405e-45	3.22745e-43
hsa-miR-663b	5.64424	7.38055	1.21709e-32	5.7377e-31
hsa-miR-664a-3p	-2.11707	4.32259	0.0384402	0.0841995
hsa-miR-664a-5p	2.38005	2.96451	0.0776925	0.145673
hsa-miR-664b-3p	0.707423	1.68576	0.698996	0.781927
hsa-miR-664b-5p	6.11523	3.7013	1.61658e-05	7.84518e-05
hsa-miR-671-3p	0.250078	5.3921	0.715451	0.797631
hsa-miR-671-5p	0.934991	6.10606	0.0820151	0.150665
hsa-miR-6721-5p	2.28521	0.733339	0.294829	0.416675
hsa-miR-6723-5p	5.06244	6.51544	3.26101e-20	5.97851e-19
hsa-miR-6724-5p	1.94302	7.63173	1.83029e-05	8.75354e-05
hsa-miR-6730-5p	4.43016	1.36672	0.0328735	0.0753352
hsa-miR-6734-5p	4.55857	1.50507	0.0268464	0.0639661
hsa-miR-6744-5p	0.714857	1.19382	0.722556	0.800145
hsa-miR-6747-3p	2.02864	1.05253	0.304326	0.428263
hsa-miR-6777-5p	5.44141	2.13198	0.00417379	0.0125222
hsa-miR-6787-3p	3.17373	0.631296	0.155906	0.255051
hsa-miR-6796-5p	2.37124	0.72975	0.275699	0.398165
hsa-miR-6797-3p	0.98556	0.836953	0.626941	0.722131
hsa-miR-6797-5p	5.34093	2.13334	0.00570163	0.0165232
hsa-miR-6805-3p	3.2131	1.42666	0.11448	0.197275
hsa-miR-6805-5p	3.15275	2.47933	0.0406792	0.0880272
hsa-miR-6812-3p	3.54783	2.02145	0.0385816	0.0841995
hsa-miR-6819-5p	3.17373	0.631296	0.155906	0.255051
hsa-miR-6825-5p	4.24458	1.21369	0.0442559	0.0933192
hsa-miR-6840-5p	-0.475216	2.16404	0.771313	0.837281
hsa-miR-6842-3p	-0.506485	2.49171	0.75053	0.820115
hsa-miR-6850-5p	2.74249	0.939518	0.188379	0.291854
hsa-miR-6851-3p	3.45058	1.56164	0.0762007	0.143283
hsa-miR-6859-3p	5.79006	2.6313	0.00235682	0.00773881
hsa-miR-6862-3p	3.81853	1.04248	0.0807204	0.148814
hsa-miR-6866-5p	-0.228638	0.757064	0.913873	0.931128
hsa-miR-6869-3p	4.24458	1.21369	0.0442559	0.0933192
hsa-miR-6877-5p	0.446699	1.0937	0.818837	0.864691
hsa-miR-7-1-3p	-3.49549	2.28384	0.055935	0.114967
hsa-miR-7-5p	-1.42831	13.4931	6.21683e-06	3.28249e-05
hsa-miR-708-3p	3.64797	5.12363	2.04093e-06	1.11324e-05
hsa-miR-708-5p	2.83994	4.10075	0.00381674	0.0116085
hsa-miR-7111-3p	0.979809	1.36234	0.598068	0.696164
hsa-miR-744-3p	0.379463	2.56355	0.795759	0.849839
hsa-miR-744-5p	1.17048	9.44933	0.000113975	0.000476096
hsa-miR-758-3p	-1.55955	3.62034	0.185146	0.288198
hsa-miR-760	3.14224	4.69601	0.000124709	0.000517661
hsa-miR-7641	8.18031	8.71987	8.47265e-58	1.86398e-55
hsa-miR-766-3p	-0.104612	3.08508	0.936046	0.950446
hsa-miR-767-3p	-3.55	2.33743	0.0509837	0.105527
hsa-miR-767-5p	-2.11852	3.80709	0.0675161	0.129893
hsa-miR-769-3p	-0.431029	2.62051	0.76518	0.831992
hsa-miR-769-5p	-2.7293	7.36771	3.49617e-09	2.50812e-08
hsa-miR-7704	5.63984	8.25635	3.51947e-41	2.58095e-39
hsa-miR-7705	4.06875	3.09898	0.00465547	0.0139032
hsa-miR-7706	-0.246823	6.2829	0.66505	0.756782
hsa-miR-7845-5p	2.9239	1.12262	0.153628	0.255051
hsa-miR-7974	-4.10211	8.40564	5.93397e-21	1.18679e-19
hsa-miR-7976	-3.85616	2.63214	0.0292418	0.0686817
hsa-miR-7977	6.76283	6.96403	1.56433e-28	4.91647e-27
hsa-miR-873-3p	-1.90991	0.786573	0.374546	0.495261
hsa-miR-874-3p	-2.74741	2.66683	0.0990533	0.17574
hsa-miR-877-3p	2.26738	2.97526	0.0849442	0.15402
hsa-miR-877-5p	2.13293	6.53575	2.42186e-05	0.000112566
hsa-miR-889-3p	-5.06136	5.02514	7.56641e-05	0.000324275
hsa-miR-9-3p	-1.25005	3.75647	0.262539	0.383354
hsa-miR-9-5p	-1.23128	9.83939	3.14134e-05	0.00014104
hsa-miR-92a-1-5p	1.68965	4.43707	0.0518533	0.106947
hsa-miR-92a-3p	0.950486	13.6954	0.000298457	0.00115183
hsa-miR-92b-3p	2.41613	10.4896	5.90202e-15	7.6379e-14
hsa-miR-92b-5p	4.30217	8.30685	2.40912e-32	1.06001e-30
hsa-miR-93-3p	-1.12041	3.65864	0.320133	0.446697
hsa-miR-93-5p	-1.02816	9.3778	0.000896032	0.00321403
hsa-miR-935	-0.0661859	5.42593	0.921545	0.937165
hsa-miR-937-3p	1.86842	4.45783	0.0420289	0.0900619
hsa-miR-937-5p	1.66973	0.887537	0.422174	0.541039
hsa-miR-939-5p	2.78668	1.9816	0.116996	0.200565
hsa-miR-940	-0.185095	2.34294	0.904604	0.925561
hsa-miR-941	0.00143922	9.31194	0.996718	0.996718
hsa-miR-942-5p	-0.331605	4.37773	0.717712	0.798802
hsa-miR-944	1.22769	1.4607	0.504851	0.614763
hsa-miR-95-3p	-1.79482	3.42833	0.178008	0.280394
hsa-miR-96-5p	-2.09621	7.85038	7.03041e-06	3.62506e-05
hsa-miR-98-3p	2.13991	2.6892	0.125117	0.21228
hsa-miR-98-5p	0.599985	8.32099	0.0945645	0.170062
hsa-miR-99a-5p	-2.23202	9.82136	1.6372e-13	1.86302e-12
hsa-miR-99b-3p	-0.526009	8.4525	0.159809	0.257883
hsa-miR-99b-5p	0.199842	13.5809	0.485611	0.59913
