# Supplementary material for: METTL1 Promotes let-7 MicroRNA Processing via m7G Methylation
Source: Mol Cell. 2019 Jun 20;74(6):1278–1290.e9. doi: 10.1016/j.molcel.2019.03.040 (PMC6591002; doi:10.1016/j.molcel.2019.03.040)
Supplement: Table S2. m7G-RIP-Seq miRNA Enrichment in A549 Cells, Related to Figure 1 — Excel table containing log2 enrichment, average expression, P-values and FDR of miRNAs, as obtained by m7G-RIP-Seq in A549 cells. [file mmc3.xlsx]

## Sheet: m7G-RIP-Seq A549
miRNA	RIP_logEnrich	RIP_logCPM	RIP_PValue	RIP_FDR
hsa-let-7a-2-3p	-2.00206	5.45612	4.49449e-06	1.93804e-05
hsa-let-7a-3p	-1.21709	8.79579	2.00364e-09	1.12347e-08
hsa-let-7a-5p	0.92316	19.102	9.16702e-13	7.04514e-12
hsa-let-7b-3p	0.923281	10.6797	1.70277e-12	1.26442e-11
hsa-let-7b-5p	1.75568	16.3519	6.96464e-29	1.25478e-27
hsa-let-7c-5p	1.12759	13.029	4.78235e-16	4.61035e-15
hsa-let-7d-3p	-0.259248	9.9083	0.139817	0.226302
hsa-let-7d-5p	0.0861495	12.2159	0.566466	0.69095
hsa-let-7e-3p	-2.24901	8.29282	9.06538e-19	9.96285e-18
hsa-let-7e-5p	2.14868	16.9431	3.00328e-33	6.0011e-32
hsa-let-7f-1-3p	-0.0636859	7.106	0.803852	0.865664
hsa-let-7f-2-3p	-0.387246	7.8779	0.221284	0.324255
hsa-let-7f-5p	-0.155488	17.9326	0.46573	0.595852
hsa-let-7g-5p	-0.4156	15.7528	0.0253364	0.0542782
hsa-let-7i-3p	-0.121788	5.83895	0.746237	0.831759
hsa-let-7i-5p	-0.347066	18.698	0.0180217	0.0405027
hsa-miR-1-3p	1.29561	5.46827	0.0257563	0.0548568
hsa-miR-100-5p	0.630346	19.9776	0.000534494	0.00169282
hsa-miR-101-3p	-4.28115	11.9515	1.40107e-128	2.19969e-126
hsa-miR-103a-2-5p	-2.14584	0.790128	0.123915	0.204172
hsa-miR-105-3p	-6.17774	4.60079	6.70951e-12	4.5517e-11
hsa-miR-105-5p	-2.32605	9.11856	5.08169e-25	7.75664e-24
hsa-miR-106a-5p	-3.52065	5.54265	5.76879e-17	5.81479e-16
hsa-miR-106b-3p	0.426164	13.6141	0.0109895	0.0263126
hsa-miR-106b-5p	-3.57126	7.99136	8.19039e-27	1.40644e-25
hsa-miR-107	-1.07293	10.6987	4.27905e-17	4.39502e-16
hsa-miR-10a-3p	-0.694999	7.79521	0.00479383	0.0128812
hsa-miR-10a-5p	-0.469254	16.7579	5.54605e-05	0.000208024
hsa-miR-10b-5p	-0.918337	13.1911	1.40389e-09	8.04651e-09
hsa-miR-1180-3p	0.477821	14.1337	0.00209404	0.00608822
hsa-miR-1185-1-3p	-1.02005	6.56384	0.000873629	0.00265961
hsa-miR-1185-2-3p	0.217533	5.79451	0.581293	0.701252
hsa-miR-1193	2.76087	3.22081	0.00496125	0.013234
hsa-miR-1224-5p	1.4979	6.80557	1.0648e-12	8.12652e-12
hsa-miR-1226-3p	-0.798059	6.1636	0.141462	0.228292
hsa-miR-1237-3p	2.37533	6.31711	4.13867e-12	2.86063e-11
hsa-miR-124-3p	0.54684	1.58668	0.657587	0.766371
hsa-miR-1244	3.6351	5.81908	4.97224e-09	2.73225e-08
hsa-miR-1246	2.27122	5.27099	1.65735e-05	6.72112e-05
hsa-miR-1247-3p	0.795614	8.52785	6.41996e-05	0.000239171
hsa-miR-1247-5p	2.58363	9.02817	3.19391e-26	5.23897e-25
hsa-miR-1248	-2.08963	1.95718	0.0599728	0.112475
hsa-miR-1249-3p	0.940052	10.2992	0.00137502	0.00407317
hsa-miR-1249-5p	3.166	5.56394	3.68423e-19	4.30741e-18
hsa-miR-1254	-1.36005	9.37728	3.83195e-12	2.66539e-11
hsa-miR-125a-3p	2.24792	11.0755	3.68368e-76	2.89169e-74
hsa-miR-125a-5p	0.574934	15.9441	0.00115082	0.00345559
hsa-miR-125b-1-3p	1.26271	11.7419	2.89693e-17	3.03212e-16
hsa-miR-125b-2-3p	-1.85853	8.21023	6.20209e-15	5.54154e-14
hsa-miR-125b-5p	-0.759653	15.1252	1.1777e-11	7.84417e-11
hsa-miR-126-3p	0.0365974	11.8535	0.880624	0.927018
hsa-miR-126-5p	-4.70279	4.33248	9.40119e-11	5.93788e-10
hsa-miR-1260a	0.324198	1.67824	0.716422	0.81506
hsa-miR-1260b	-0.521531	9.87841	0.0131585	0.0307031
hsa-miR-1262	1.78806	6.66293	0.000564738	0.00178347
hsa-miR-1266-5p	0.00922257	6.96535	0.973711	0.982652
hsa-miR-1268b	1.19318	5.86229	0.0199513	0.044029
hsa-miR-1269b	-0.061076	8.78154	0.712822	0.813956
hsa-miR-127-3p	-0.944288	12.3724	3.02805e-05	0.000118187
hsa-miR-127-5p	-3.49206	5.36998	2.18186e-10	1.35472e-09
hsa-miR-1275	2.88779	10.7195	5.03142e-52	1.90673e-50
hsa-miR-1278	-2.98792	5.44099	4.39369e-12	2.99917e-11
hsa-miR-128-1-5p	-1.64668	7.29835	5.91665e-09	3.21901e-08
hsa-miR-128-3p	0.439804	15.5435	0.0372029	0.0765655
hsa-miR-1282	2.57737	0.591185	0.0673518	0.123161
hsa-miR-1287-5p	-2.63114	5.40216	3.72291e-05	0.00014256
hsa-miR-129-1-3p	-1.88487	3.64336	0.0347005	0.0720905
hsa-miR-129-5p	0.051852	8.11811	0.783322	0.851984
hsa-miR-1291	-1.17367	5.18983	0.00291237	0.00824922
hsa-miR-1292-3p	0.992604	4.66638	0.131721	0.215418
hsa-miR-1292-5p	0.715354	9.18429	2.69209e-07	1.29042e-06
hsa-miR-1293	2.13219	9.98845	7.0012e-49	2.19838e-47
hsa-miR-1294	1.74408	8.28771	3.17316e-16	3.11367e-15
hsa-miR-1296-5p	-4.01959	7.93205	2.73395e-52	1.07307e-50
hsa-miR-1301-3p	-0.81459	10.1298	3.34936e-05	0.000129156
hsa-miR-1304-5p	1.2721	7.88836	4.60325e-09	2.54511e-08
hsa-miR-1306-3p	2.09836	6.46033	5.68411e-13	4.43038e-12
hsa-miR-1306-5p	0.739123	7.5718	0.00607555	0.0158599
hsa-miR-1307-3p	-0.670983	15.0209	2.70062e-07	1.29042e-06
hsa-miR-1307-5p	-0.952228	5.13257	0.0350862	0.0727363
hsa-miR-130a-3p	-1.53861	6.44576	0.0594898	0.111848
hsa-miR-130a-5p	-5.07076	3.00676	4.07431e-07	1.91353e-06
hsa-miR-130b-3p	-0.541352	5.3049	0.242486	0.351573
hsa-miR-130b-5p	0.508562	10.0948	0.00712948	0.0180954
hsa-miR-132-3p	-0.15116	9.02071	0.282331	0.394761
hsa-miR-132-5p	-0.513262	8.25199	0.0999145	0.170771
hsa-miR-134-5p	1.36927	10.3703	5.28568e-19	6.05101e-18
hsa-miR-1343-3p	-0.631028	6.77125	0.12957	0.212217
hsa-miR-135b-5p	-0.137765	1.20034	0.916019	0.946151
hsa-miR-136-3p	-4.98829	4.56539	3.54429e-12	2.4969e-11
hsa-miR-136-5p	-0.756538	4.55522	0.316287	0.433416
hsa-miR-137	-2.49323	4.73772	7.25341e-06	3.0778e-05
hsa-miR-138-1-3p	1.00001	6.76049	8.40997e-05	0.000307062
hsa-miR-138-5p	-2.19029	9.17771	8.32301e-38	1.94617e-36
hsa-miR-139-5p	0.468468	6.70234	0.0994725	0.170281
hsa-miR-140-3p	-2.0096	12.5686	5.64683e-76	4.13724e-74
hsa-miR-140-5p	-2.86231	7.46741	8.07735e-12	5.41281e-11
hsa-miR-143-3p	0.761626	7.07267	0.0474426	0.0931061
hsa-miR-1468-5p	0.468586	5.517	0.219217	0.322085
hsa-miR-146b-5p	-0.345147	9.77552	0.0259788	0.0552239
hsa-miR-147b	-0.66679	7.50915	0.00338889	0.00945457
hsa-miR-148a-3p	-2.86186	10.4073	3.55828e-23	4.95006e-22
hsa-miR-148a-5p	-2.59245	6.63211	2.41963e-06	1.06367e-05
hsa-miR-148b-3p	-0.875899	12.1673	9.98452e-08	5.08008e-07
hsa-miR-148b-5p	-1.53401	6.0428	1.0883e-06	4.94232e-06
hsa-miR-149-3p	2.30612	7.81575	3.30418e-15	3.02607e-14
hsa-miR-149-5p	-0.714279	11.0642	3.62335e-08	1.88723e-07
hsa-miR-150-5p	0.555929	2.75097	0.536009	0.663713
hsa-miR-151a-3p	-0.483201	15.6931	0.00959815	0.0233888
hsa-miR-151a-5p	-0.169161	9.34966	0.33026	0.448648
hsa-miR-151b	-0.501848	4.96685	0.316956	0.433791
hsa-miR-152-3p	0.0571261	10.8241	0.6805	0.788892
hsa-miR-152-5p	-3.59216	4.26372	7.68593e-07	3.53424e-06
hsa-miR-154-3p	-2.99299	1.72502	0.0247337	0.0531945
hsa-miR-154-5p	-1.00744	2.75295	0.255818	0.36799
hsa-miR-155-5p	0.980664	5.36476	0.00667371	0.0171365
hsa-miR-15a-5p	-0.528327	4.9816	0.351823	0.475589
hsa-miR-15b-3p	-3.03244	6.92102	1.53431e-12	1.15494e-11
hsa-miR-15b-5p	-1.34135	9.38707	8.45313e-15	7.20154e-14
hsa-miR-16-1-3p	-3.31342	1.71842	0.00366843	0.0101043
hsa-miR-16-2-3p	0.124581	10.7498	0.48496	0.615453
hsa-miR-16-5p	0.621747	12.3226	0.00360127	0.00999442
hsa-miR-17-3p	-2.89512	3.91736	0.000445769	0.00143246
hsa-miR-17-5p	-3.10687	10.6445	2.63561e-50	9.34368e-49
hsa-miR-181a-2-3p	-0.2977	10.689	0.0747152	0.133733
hsa-miR-181a-3p	-4.08639	8.64305	7.4917e-34	1.55347e-32
hsa-miR-181a-5p	-3.65932	12.8966	3.28736e-247	3.61281e-244
hsa-miR-181b-3p	-2.08394	3.77899	0.00862479	0.0213965
hsa-miR-181b-5p	-1.79269	12.5277	8.38876e-23	1.13818e-21
hsa-miR-181c-3p	-2.58498	5.5105	7.08683e-06	3.01877e-05
hsa-miR-181c-5p	-4.86051	3.18186	5.43943e-07	2.52233e-06
hsa-miR-181d-5p	-1.28748	8.02251	3.4112e-08	1.80236e-07
hsa-miR-182-3p	1.05462	4.01186	0.106092	0.179654
hsa-miR-182-5p	1.43628	15.8947	4.84201e-20	5.91263e-19
hsa-miR-183-3p	1.05351	7.43826	0.000128733	0.000453453
hsa-miR-183-5p	1.09433	14.6125	8.2723e-15	7.10255e-14
hsa-miR-184	1.77388	4.36902	0.0122132	0.0289273
hsa-miR-185-3p	-0.203795	7.57893	0.625476	0.739138
hsa-miR-185-5p	-1.21388	11.4559	2.17856e-24	3.23546e-23
hsa-miR-186-5p	-2.59935	9.10854	1.20713e-45	3.5855e-44
hsa-miR-188-5p	-0.763331	2.50466	0.473274	0.603397
hsa-miR-18a-3p	-0.129271	7.90954	0.492632	0.622142
hsa-miR-18a-5p	-1.9921	6.42095	6.65177e-05	0.000246138
hsa-miR-18b-5p	0.109649	1.47155	0.922966	0.950646
hsa-miR-1908-3p	-0.948636	4.70115	0.0418719	0.0838201
hsa-miR-1908-5p	1.39621	8.75078	2.45358e-12	1.78575e-11
hsa-miR-190a-5p	-3.88144	2.62881	8.34968e-05	0.000305877
hsa-miR-191-3p	0.666225	6.43072	0.00708496	0.0180658
hsa-miR-191-5p	1.04176	15.3579	2.99817e-29	5.49164e-28
hsa-miR-1910-5p	0.41272	6.51711	0.0712051	0.128708
hsa-miR-1914-5p	1.01198	5.07623	0.0174927	0.0393944
hsa-miR-1915-3p	-0.127553	3.638	0.885965	0.928101
hsa-miR-192-3p	-3.14492	2.81441	0.000692976	0.00216358
hsa-miR-192-5p	-2.79895	15.9714	1.04049e-170	5.71747e-168
hsa-miR-193a-3p	-2.08267	1.75004	0.0605167	0.112917
hsa-miR-193a-5p	0.742677	10.5771	0.000279185	0.000926962
hsa-miR-193b-3p	-1.84398	11.495	2.58003e-08	1.38315e-07
hsa-miR-193b-5p	2.83957	12.7469	8.20766e-65	4.29534e-63
hsa-miR-194-3p	1.96928	12.2743	7.45714e-44	2.10138e-42
hsa-miR-194-5p	-2.89392	11.6393	3.17559e-37	6.97995e-36
hsa-miR-195-3p	0.837296	7.98416	0.000844638	0.00258567
hsa-miR-195-5p	1.19819	4.81898	0.0931814	0.161376
hsa-miR-196a-5p	1.85747	12.4525	2.53281e-21	3.31376e-20
hsa-miR-196b-5p	0.935236	8.15739	7.87141e-06	3.32718e-05
hsa-miR-197-3p	-0.0218927	11.7624	0.934583	0.959913
hsa-miR-197-5p	3.48744	6.40884	1.74913e-32	3.37244e-31
hsa-miR-199a-3p	0.663441	4.18053	0.411706	0.538648
hsa-miR-199b-3p	0.659961	3.18053	0.436403	0.567582
hsa-miR-19a-3p	-5.3178	5.45494	5.30939e-20	6.41211e-19
hsa-miR-19b-3p	-4.17161	8.30428	3.27307e-42	8.99277e-41
hsa-miR-200a-3p	-4.22897	6.96837	6.08255e-19	6.82115e-18
hsa-miR-200a-5p	-0.485067	7.31842	0.0570238	0.108424
hsa-miR-200b-3p	-2.49445	11.1925	4.37043e-26	6.96102e-25
hsa-miR-200b-5p	0.945721	6.04325	0.0196037	0.0435242
hsa-miR-200c-3p	-0.111353	9.09304	0.620779	0.735168
hsa-miR-205-5p	0.220436	3.26128	0.829562	0.886857
hsa-miR-20a-5p	-2.49281	12.2911	2.97174e-74	2.04122e-72
hsa-miR-20b-5p	-1.70788	4.94769	0.00700609	0.0179063
hsa-miR-21-3p	-4.53891	10.4782	2.69361e-162	9.8676e-160
hsa-miR-21-5p	-3.10074	20.8734	3.55139e-05	0.000136468
hsa-miR-210-3p	-3.52866	9.60444	3.23979e-41	8.47746e-40
hsa-miR-210-5p	-1.27343	5.60572	0.00167882	0.00494643
hsa-miR-2110	1.95379	9.44371	1.82056e-25	2.85828e-24
hsa-miR-2116-3p	0.501584	8.54484	0.0874303	0.153492
hsa-miR-212-3p	0.0905086	4.23129	0.874457	0.924065
hsa-miR-212-5p	-1.46958	5.80693	0.00775623	0.0195507
hsa-miR-215-5p	-2.69491	7.55058	5.94931e-38	1.42137e-36
hsa-miR-218-2-3p	2.27599	4.88265	6.98607e-07	3.22592e-06
hsa-miR-218-5p	-1.70416	9.87742	1.24262e-09	7.22558e-09
hsa-miR-219a-1-3p	1.48752	7.96833	1.95064e-09	1.09936e-08
hsa-miR-22-3p	-1.87176	14.3872	7.65275e-40	1.91145e-38
hsa-miR-22-5p	0.303731	8.59154	0.403954	0.531672
hsa-miR-221-3p	-2.0541	14.0396	1.78086e-64	8.89619e-63
hsa-miR-221-5p	-2.48886	11.4715	5.7742e-17	5.81479e-16
hsa-miR-222-3p	0.522223	15.8454	0.000709316	0.00220208
hsa-miR-222-5p	0.215549	6.01971	0.626885	0.740007
hsa-miR-224-3p	-2.81143	6.60742	5.06252e-22	6.70327e-21
hsa-miR-224-5p	-1.24926	15.0806	3.95148e-11	2.55452e-10
hsa-miR-2277-5p	-1.82996	5.76447	2.14948e-06	9.52533e-06
hsa-miR-2278	1.39848	4.21972	0.0449318	0.0888131
hsa-miR-2355-3p	-4.52273	4.4684	3.74487e-11	2.43527e-10
hsa-miR-23a-3p	-1.54211	13.4298	8.3884e-34	1.7072e-32
hsa-miR-23a-5p	2.03712	8.52457	7.05901e-15	6.20628e-14
hsa-miR-23b-3p	-1.2012	14.1657	1.44515e-23	2.06262e-22
hsa-miR-23b-5p	2.78904	12.3809	7.55719e-56	3.32214e-54
hsa-miR-24-2-5p	-1.16003	8.10687	2.18905e-07	1.05981e-06
hsa-miR-24-3p	-0.651472	15.4027	1.96609e-06	8.81934e-06
hsa-miR-25-3p	0.432919	14.8279	0.0703942	0.127662
hsa-miR-25-5p	1.06489	11.3805	2.34952e-09	1.31072e-08
hsa-miR-2682-3p	-1.76916	2.62959	0.0735798	0.132335
hsa-miR-2682-5p	-0.804098	9.21465	1.03349e-05	4.33515e-05
hsa-miR-26a-2-3p	2.73109	5.06457	5.61952e-05	0.000210063
hsa-miR-26a-5p	0.598544	16.2923	0.0380303	0.0776865
hsa-miR-26b-3p	0.0781367	4.29823	0.878386	0.926348
hsa-miR-26b-5p	0.0696636	10.8524	0.721721	0.819392
hsa-miR-27a-3p	-1.59499	13.414	5.82008e-17	5.81479e-16
hsa-miR-27a-5p	-0.267646	11.5472	0.0523648	0.10114
hsa-miR-27b-3p	-1.8686	16.9781	2.73221e-37	6.12796e-36
hsa-miR-27b-5p	-0.000332828	11.9666	0.998397	0.999273
hsa-miR-28-3p	-1.025	12.3636	7.38194e-15	6.43869e-14
hsa-miR-28-5p	0.101485	9.56471	0.54602	0.672007
hsa-miR-296-3p	1.3566	7.10689	3.58762e-10	2.16637e-09
hsa-miR-296-5p	0.107838	2.04856	0.908522	0.940175
hsa-miR-299-3p	-2.28778	3.98909	0.00260688	0.00746084
hsa-miR-299-5p	-2.66734	4.04033	4.04506e-05	0.000153824
hsa-miR-29a-3p	-2.58768	11.4676	1.55629e-81	1.4253e-79
hsa-miR-29a-5p	-3.63438	1.61995	0.00202021	0.00588915
hsa-miR-29b-1-5p	0.689136	6.67343	0.015357	0.0350153
hsa-miR-29b-2-5p	-2.7673	4.22249	0.000201703	0.000688421
hsa-miR-29b-3p	-2.07597	6.89858	0.0201255	0.0443245
hsa-miR-29c-3p	-1.60729	3.95665	0.0574991	0.109139
hsa-miR-29c-5p	-2.17524	5.15878	6.50998e-05	0.000241705
hsa-miR-301a-5p	-1.55251	4.00843	0.0102927	0.0246981
hsa-miR-302b-3p	0.489823	1.93321	0.686988	0.794736
hsa-miR-3064-3p	1.84234	2.56455	0.109986	0.185107
hsa-miR-3074-3p	0.388384	9.02299	0.0033402	0.0093645
hsa-miR-30a-3p	0.997196	13.1913	3.44104e-08	1.80942e-07
hsa-miR-30a-5p	-3.90421	15.9865	1.05612e-128	1.93447e-126
hsa-miR-30b-3p	1.43023	7.80409	4.56274e-07	2.13381e-06
hsa-miR-30b-5p	-5.03484	8.32566	4.32107e-81	3.65297e-79
hsa-miR-30c-1-3p	1.35326	7.57807	1.85957e-10	1.16118e-09
hsa-miR-30c-2-3p	0.71104	12.3086	1.40576e-09	8.04651e-09
hsa-miR-30c-5p	-2.53351	13.8413	4.86813e-39	1.1889e-37
hsa-miR-30d-3p	-0.113859	4.97283	0.792853	0.85678
hsa-miR-30d-5p	-0.995816	16.4429	3.36027e-07	1.59178e-06
hsa-miR-30e-3p	0.109505	9.76037	0.550567	0.675304
hsa-miR-30e-5p	-4.3834	10.9302	1.87043e-69	1.142e-67
hsa-miR-31-3p	-1.58386	7.26014	1.68248e-09	9.53115e-09
hsa-miR-31-5p	-1.54566	12.4963	1.86453e-23	2.62707e-22
hsa-miR-3126-5p	0.00668707	3.65032	0.992781	0.996408
hsa-miR-3128	-1.80081	3.54443	0.0294515	0.0621252
hsa-miR-3129-3p	0.18756	5.47569	0.547042	0.672007
hsa-miR-3129-5p	0.843065	4.75463	0.0829249	0.146621
hsa-miR-3138	2.96644	5.8531	1.66339e-12	1.24358e-11
hsa-miR-3143	0.329676	2.77093	0.729971	0.819943
hsa-miR-3144-3p	-3.37126	1.63006	0.00884131	0.0218778
hsa-miR-3155b	-1.93929	3.97202	0.00914638	0.0224372
hsa-miR-3167	-3.23878	5.15706	2.27904e-07	1.09854e-06
hsa-miR-3168	3.49954	6.18527	1.15839e-18	1.26047e-17
hsa-miR-3173-3p	2.24872	5.72263	2.75241e-11	1.81132e-10
hsa-miR-3173-5p	1.28695	8.35685	1.90774e-07	9.35984e-07
hsa-miR-3176	-0.417755	5.86054	0.263125	0.373686
hsa-miR-3177-3p	2.98712	9.9584	3.79402e-82	3.79058e-80
hsa-miR-3178	1.93299	6.02278	0.000892346	0.00270162
hsa-miR-3179	1.87933	9.15951	6.10708e-15	5.50195e-14
hsa-miR-3180	1.34686	7.43212	9.16177e-11	5.82011e-10
hsa-miR-3180-3p	1.35428	8.01492	4.37718e-12	2.99917e-11
hsa-miR-3180-5p	0.70978	5.65308	0.0895359	0.155943
hsa-miR-3182	2.44758	10.7244	4.05705e-26	6.55691e-25
hsa-miR-3187-3p	1.42403	7.53576	2.27717e-13	1.78758e-12
hsa-miR-3195	-1.41007	1.15167	0.214085	0.316236
hsa-miR-3196	1.64758	2.79407	0.0426916	0.0849964
hsa-miR-3198	2.76127	5.62236	1.38002e-05	5.65912e-05
hsa-miR-32-3p	-1.03949	4.85134	0.00939769	0.0229512
hsa-miR-32-5p	-4.60569	4.8129	2.19098e-12	1.60526e-11
hsa-miR-3200-3p	-3.49581	4.46387	2.0036e-06	8.95105e-06
hsa-miR-320a	1.33567	16.5836	1.12865e-15	1.06929e-14
hsa-miR-320b	1.73998	13.0937	1.87898e-55	7.9423e-54
hsa-miR-320c	2.06632	11.616	1.05937e-51	3.88083e-50
hsa-miR-320d	2.21652	10.5798	9.48131e-61	4.53042e-59
hsa-miR-320e	1.46038	6.80246	3.10724e-10	1.89256e-09
hsa-miR-323a-3p	-0.764196	9.47659	0.000222951	0.000753917
hsa-miR-323a-5p	1.97675	4.34283	0.00279508	0.00795801
hsa-miR-323b-3p	-1.12468	7.31738	1.92191e-07	9.38747e-07
hsa-miR-324-3p	-1.13322	7.0539	0.000353805	0.0011538
hsa-miR-324-5p	-0.124845	5.36345	0.831772	0.888355
hsa-miR-326	-1.90331	4.02785	0.00173579	0.00510062
hsa-miR-328-3p	1.2597	11.0741	2.19578e-16	2.17402e-15
hsa-miR-328-5p	0.312018	2.37196	0.755467	0.833646
hsa-miR-329-3p	-1.35022	7.3757	0.00908321	0.0223321
hsa-miR-329-5p	2.41558	4.86697	0.000126565	0.000450146
hsa-miR-330-3p	-0.119358	10.7961	0.265501	0.376012
hsa-miR-330-5p	-0.390228	6.60002	0.191517	0.290515
hsa-miR-331-3p	-2.62537	8.52135	5.22111e-50	1.79313e-48
hsa-miR-331-5p	-2.40529	6.47416	1.02927e-09	6.04904e-09
hsa-miR-335-3p	0.376705	10.097	0.0362772	0.0748005
hsa-miR-335-5p	-2.59995	5.21649	2.59172e-06	1.13478e-05
hsa-miR-337-3p	-2.872	2.98205	0.00102917	0.00309879
hsa-miR-339-3p	-1.85372	8.89317	1.79454e-15	1.68564e-14
hsa-miR-339-5p	-1.42475	10.3746	2.48611e-25	3.84821e-24
hsa-miR-33a-3p	-0.613024	3.21684	0.463435	0.593607
hsa-miR-33b-3p	-3.15403	6.66064	7.2059e-13	5.57696e-12
hsa-miR-340-3p	0.200091	8.14564	0.434788	0.566151
hsa-miR-340-5p	-2.05674	9.24632	1.11334e-23	1.63142e-22
hsa-miR-342-3p	-1.51348	9.03006	2.23724e-11	1.48116e-10
hsa-miR-342-5p	2.65261	8.68628	1.31728e-41	3.53095e-40
hsa-miR-345-5p	-2.60569	8.31358	1.38575e-31	2.62575e-30
hsa-miR-346	0.762402	5.28371	0.0388095	0.0789285
hsa-miR-34a-5p	-4.71468	8.39609	2.94958e-55	1.20059e-53
hsa-miR-34b-3p	0.298089	5.61772	0.47773	0.608373
hsa-miR-34c-3p	-1.48178	4.64724	0.00485478	0.0130132
hsa-miR-34c-5p	-1.94419	9.2174	6.81358e-12	4.59394e-11
hsa-miR-3605-3p	0.59072	4.9045	0.224991	0.329247
hsa-miR-3607-3p	-2.66805	6.09838	1.61486e-08	8.69969e-08
hsa-miR-3609	-1.24425	2.83801	0.200423	0.29968
hsa-miR-361-3p	-1.06792	13.323	1.58317e-22	2.12184e-21
hsa-miR-361-5p	-4.2425	8.80639	2.64376e-90	2.90549e-88
hsa-miR-3610	0.29285	3.0825	0.701595	0.804017
hsa-miR-3613-5p	0.905054	3.91921	0.235865	0.342877
hsa-miR-3614-5p	0.865605	2.70199	0.457046	0.588856
hsa-miR-3615	0.0162591	12.321	0.901759	0.936704
hsa-miR-362-5p	-0.445223	8.72432	0.0205063	0.0449829
hsa-miR-363-3p	0.0148374	6.34221	0.971577	0.982302
hsa-miR-3648	2.56996	6.75644	1.28713e-12	9.75555e-12
hsa-miR-3651	-2.48826	4.45888	0.000149528	0.000523348
hsa-miR-3652	2.16409	6.5644	1.94008e-17	2.05014e-16
hsa-miR-3653-3p	-0.405869	3.7066	0.535494	0.663713
hsa-miR-3653-5p	-2.04789	3.07658	0.0169388	0.0383831
hsa-miR-3654	2.15579	3.61908	0.018737	0.0417687
hsa-miR-3656	1.94058	2.96869	0.0520806	0.100769
hsa-miR-365a-3p	-1.15068	12.3658	2.99298e-12	2.13936e-11
hsa-miR-365a-5p	1.13768	13.0247	1.18377e-07	5.96773e-07
hsa-miR-365b-3p	-1.15064	12.3658	2.99783e-12	2.13936e-11
hsa-miR-365b-5p	0.512954	7.03242	0.0608269	0.113111
hsa-miR-3662	0.46409	6.60847	0.0993126	0.170272
hsa-miR-3664-3p	-2.05166	4.84849	0.0014941	0.00441402
hsa-miR-3664-5p	-1.04965	0.655479	0.437738	0.568646
hsa-miR-3679-5p	2.08116	6.16755	5.7173e-10	3.43351e-09
hsa-miR-3687	-0.0856597	9.90723	0.536285	0.663713
hsa-miR-369-3p	-3.11302	4.2265	3.36287e-06	1.46659e-05
hsa-miR-369-5p	1.44329	7.26716	0.000508708	0.00161694
hsa-miR-3690	-0.951562	6.26931	0.266874	0.377471
hsa-miR-3691-5p	1.04596	6.29736	0.000704845	0.0021944
hsa-miR-370-3p	1.11075	12.2328	0.0242797	0.0524232
hsa-miR-374a-3p	-3.72577	4.9799	4.60852e-09	2.54511e-08
hsa-miR-374a-5p	-1.85605	6.23143	1.09089e-05	4.55849e-05
hsa-miR-375	1.79181	10.7523	3.37677e-11	2.20897e-10
hsa-miR-376a-3p	-3.97601	3.69777	4.24462e-05	0.000160856
hsa-miR-376c-3p	-2.60979	3.27668	0.00593036	0.0155548
hsa-miR-377-3p	-2.33259	1.90862	0.0595368	0.111848
hsa-miR-378a-3p	-2.07596	14.5179	5.94717e-35	1.25691e-33
hsa-miR-378a-5p	-2.11697	6.80161	1.33252e-17	1.42178e-16
hsa-miR-378c	-3.08027	9.25287	5.67462e-73	3.66848e-71
hsa-miR-378d	-2.46251	8.56322	4.32455e-19	5.00282e-18
hsa-miR-378g	-1.71741	6.87982	8.67557e-09	4.69678e-08
hsa-miR-378i	-1.47863	3.65567	0.0141031	0.0325615
hsa-miR-379-3p	-1.82216	4.36187	0.00644188	0.0166579
hsa-miR-379-5p	0.556073	11.3438	0.000268289	0.000893484
hsa-miR-381-3p	-5.08154	11.8131	9.58186e-159	2.63262e-156
hsa-miR-382-3p	-2.81075	6.0254	4.15618e-08	2.15455e-07
hsa-miR-382-5p	1.58673	9.12454	1.43605e-14	1.18663e-13
hsa-miR-3909	-1.77922	6.20861	0.00127727	0.00381446
hsa-miR-3912-3p	-1.82234	1.86402	0.102048	0.173608
hsa-miR-3916	3.91867	5.68819	1.7238e-24	2.59515e-23
hsa-miR-3917	-0.098338	6.45089	0.708165	0.809858
hsa-miR-3922-3p	-3.37206	5.04484	6.94093e-06	2.96813e-05
hsa-miR-3934-5p	0.494452	7.36457	0.0388538	0.0789285
hsa-miR-3936	2.66042	5.1388	3.0384e-10	1.86548e-09
hsa-miR-3940-3p	-1.24851	6.75264	3.16919e-05	0.000123072
hsa-miR-3940-5p	2.24318	6.57943	6.1821e-11	3.95008e-10
hsa-miR-3944-3p	-1.49692	5.04519	0.00816574	0.0204422
hsa-miR-409-3p	0.558679	11.8603	2.05943e-06	9.16323e-06
hsa-miR-409-5p	-3.38219	8.03235	6.0648e-19	6.82115e-18
hsa-miR-410-3p	-2.14758	4.0357	0.000394884	0.00128017
hsa-miR-411-3p	-0.828058	6.53802	0.0249307	0.0535134
hsa-miR-411-5p	-1.99315	8.00197	6.16793e-19	6.84702e-18
hsa-miR-421	-1.3253	8.03811	5.60505e-14	4.49631e-13
hsa-miR-424-3p	-0.172446	12.0128	0.100455	0.171429
hsa-miR-424-5p	0.0160035	6.75467	0.95252	0.969046
hsa-miR-425-3p	-0.87868	7.68765	0.00323525	0.00911677
hsa-miR-425-5p	-3.18059	11.2301	6.16019e-92	7.52228e-90
hsa-miR-429	-2.82068	5.01437	4.40723e-05	0.000166445
hsa-miR-431-3p	-2.83393	5.40824	1.12867e-07	5.71618e-07
hsa-miR-431-5p	-0.289024	5.65333	0.652029	0.761509
hsa-miR-432-5p	2.41561	9.56328	6.32372e-31	1.17793e-29
hsa-miR-4326	-0.56659	11.1227	2.39101e-05	9.48636e-05
hsa-miR-433-3p	0.154569	6.64141	0.731159	0.819943
hsa-miR-4426	5.0643	6.41263	4.48659e-23	6.16345e-22
hsa-miR-4429	1.51016	7.68788	6.69717e-14	5.33347e-13
hsa-miR-4435	1.98346	7.12538	2.83806e-12	2.05199e-11
hsa-miR-4436b-3p	0.525864	4.76153	0.35336	0.477079
hsa-miR-4443	2.25513	7.86221	2.1023e-18	2.26512e-17
hsa-miR-4444	2.1788	8.80091	1.07191e-14	9.06176e-14
hsa-miR-4449	0.127547	1.05705	0.914804	0.945785
hsa-miR-4451	0.984547	0.652074	0.418795	0.547272
hsa-miR-4461	1.02448	5.99271	0.000777656	0.00240745
hsa-miR-4466	2.95398	3.95321	2.40114e-05	9.49228e-05
hsa-miR-4467	0.544917	6.32891	0.230677	0.336226
hsa-miR-4473	-2.16223	8.58349	3.05006e-12	2.16259e-11
hsa-miR-4484	0.929673	3.22744	0.165965	0.260938
hsa-miR-4485-3p	1.17164	6.59451	0.000127986	0.000452271
hsa-miR-4485-5p	-0.475876	2.32262	0.636549	0.74841
hsa-miR-4488	-0.127489	3.55281	0.886721	0.928101
hsa-miR-4497	-0.421817	4.29663	0.485851	0.615453
hsa-miR-449c-5p	-0.649515	5.00979	0.298305	0.416038
hsa-miR-4500	-0.073681	3.89296	0.882842	0.928101
hsa-miR-4504	-0.433105	3.61774	0.61378	0.72845
hsa-miR-4508	-0.197478	4.76902	0.650732	0.761509
hsa-miR-450a-2-3p	-1.69359	5.68845	2.37245e-06	1.04712e-05
hsa-miR-450a-5p	-3.8112	8.4742	1.26538e-20	1.58029e-19
hsa-miR-450b-5p	-1.07551	7.38468	0.000292792	0.000966302
hsa-miR-4516	-0.133458	2.12038	0.90422	0.937489
hsa-miR-452-3p	-1.53907	5.24825	0.0147361	0.0338806
hsa-miR-452-5p	-2.75446	11.7377	2.22116e-37	5.08554e-36
hsa-miR-4521	-2.18146	11.2903	7.10421e-67	3.90377e-65
hsa-miR-4532	-0.00113134	1.37038	0.999273	0.999273
hsa-miR-454-3p	-0.337113	8.3867	0.117728	0.195443
hsa-miR-454-5p	-0.839726	6.52988	0.00474276	0.0127752
hsa-miR-455-3p	-2.80197	9.02828	1.00228e-20	1.2661e-19
hsa-miR-455-5p	-4.26546	9.6752	7.16656e-40	1.83164e-38
hsa-miR-4661-5p	-2.05751	5.08223	0.000138281	0.00048553
hsa-miR-4664-3p	-0.292807	9.2825	0.258123	0.368892
hsa-miR-4665-5p	1.33934	4.84881	0.00133275	0.00396936
hsa-miR-4671-5p	-0.739564	5.79856	0.015058	0.0344766
hsa-miR-4676-3p	-0.31273	4.35219	0.673833	0.782815
hsa-miR-4677-3p	-2.25214	5.29327	0.000119709	0.000429936
hsa-miR-4684-3p	1.26281	6.64485	1.48174e-05	6.03124e-05
hsa-miR-4685-3p	-0.229563	3.41352	0.778401	0.849907
hsa-miR-4689	3.72414	4.41458	1.50287e-09	8.55781e-09
hsa-miR-4690-5p	0.833364	4.54015	0.0686313	0.124877
hsa-miR-4709-5p	1.45029	2.77498	0.0654396	0.120064
hsa-miR-4728-3p	0.463631	4.11839	0.390787	0.518689
hsa-miR-4741	1.23961	5.09335	0.00212945	0.00617485
hsa-miR-4745-5p	2.13331	5.2189	4.9948e-08	2.57713e-07
hsa-miR-4746-5p	-1.22821	6.39022	5.16827e-05	0.000194518
hsa-miR-4758-3p	0.62802	6.21181	0.0888008	0.155185
hsa-miR-4763-5p	1.12816	1.56618	0.384995	0.512238
hsa-miR-4787-3p	-0.81477	4.30781	0.132128	0.215764
hsa-miR-4791	-0.466867	3.26885	0.600024	0.71833
hsa-miR-4804-5p	-0.203487	3.47195	0.799114	0.861851
hsa-miR-483-3p	-1.03285	3.6259	0.213037	0.315536
hsa-miR-484	-0.170939	12.5701	0.195897	0.294515
hsa-miR-485-3p	0.56835	7.74739	0.00553688	0.0145924
hsa-miR-485-5p	1.6207	8.13416	2.06746e-19	2.46971e-18
hsa-miR-487b-3p	-0.519365	5.94654	0.178969	0.277415
hsa-miR-491-5p	1.31719	4.42959	0.0445686	0.0882538
hsa-miR-493-3p	-1.66724	8.44202	2.15615e-15	1.99127e-14
hsa-miR-493-5p	0.573508	9.9934	0.0607739	0.113111
hsa-miR-494-3p	-2.07175	8.53304	4.02887e-28	7.02814e-27
hsa-miR-495-3p	-1.69357	7.47083	6.10772e-15	5.50195e-14
hsa-miR-5001-3p	-0.944565	4.16399	0.114279	0.191451
hsa-miR-5001-5p	0.617906	3.73485	0.381327	0.509208
hsa-miR-500a-3p	0.00873791	10.9924	0.961888	0.974412
hsa-miR-500a-5p	-2.90402	6.76195	1.9757e-15	1.84008e-14
hsa-miR-500b-3p	0.072453	6.99392	0.760075	0.837836
hsa-miR-500b-5p	-2.98212	6.76703	4.29462e-16	4.1768e-15
hsa-miR-501-3p	0.414526	11.3992	0.0135192	0.0314115
hsa-miR-501-5p	-0.37225	7.68252	0.137211	0.223683
hsa-miR-5010-3p	-0.609404	7.66354	0.0668362	0.122422
hsa-miR-5010-5p	2.01179	4.03075	0.00364337	0.0100605
hsa-miR-502-3p	-0.220422	10.1078	0.231588	0.337106
hsa-miR-502-5p	0.138473	3.16765	0.894926	0.932767
hsa-miR-503-5p	0.578365	12.5468	1.34861e-05	5.56986e-05
hsa-miR-505-3p	-1.373	7.48169	5.66834e-08	2.91098e-07
hsa-miR-505-5p	2.27412	7.25422	1.85025e-14	1.51748e-13
hsa-miR-5090	-0.0166918	1.83395	0.989076	0.995416
hsa-miR-5091	0.244314	4.54517	0.586621	0.705357
hsa-miR-5100	-1.04032	5.89697	0.00237379	0.00682932
hsa-miR-532-3p	-1.04782	7.64388	0.00630526	0.0164206
hsa-miR-532-5p	-2.35213	12.7623	1.37941e-58	6.31657e-57
hsa-miR-539-3p	-4.21741	2.19834	0.000165278	0.000576636
hsa-miR-539-5p	-0.00620014	4.08831	0.992257	0.996408
hsa-miR-542-3p	-2.70035	7.52587	2.70221e-21	3.4938e-20
hsa-miR-543	0.0588444	9.5331	0.8058	0.865664
hsa-miR-548e-3p	-2.51663	6.10569	9.66142e-08	4.93856e-07
hsa-miR-548k	-1.21097	6.96998	0.00384909	0.0105754
hsa-miR-548n	-3.01625	3.27523	0.000329425	0.00108071
hsa-miR-548o-3p	-0.567424	9.29083	0.000499079	0.00159444
hsa-miR-548u	-3.21268	1.23561	0.00967118	0.0234628
hsa-miR-550a-3-5p	0.0707021	7.09417	0.784271	0.851984
hsa-miR-550a-3p	-0.814731	6.62685	0.0276885	0.0585186
hsa-miR-5582-3p	-0.49732	4.42786	0.51073	0.639438
hsa-miR-5587-3p	-0.199465	5.03092	0.637083	0.74841
hsa-miR-561-5p	-5.70367	4.11969	4.24011e-11	2.72507e-10
hsa-miR-5701	-3.19054	5.20697	0.00418334	0.0114651
hsa-miR-5703	2.50461	3.37523	0.00038904	0.00126496
hsa-miR-573	-5.29843	4.13486	6.39705e-10	3.82085e-09
hsa-miR-574-3p	1.04205	10.2014	0.000101001	0.000363935
hsa-miR-574-5p	1.01249	2.35816	0.219543	0.322133
hsa-miR-576-3p	0.32194	7.84568	0.143554	0.231328
hsa-miR-576-5p	-1.0232	6.07757	0.00638773	0.016596
hsa-miR-579-5p	-1.29911	5.51285	0.0186327	0.0416206
hsa-miR-582-3p	-4.49543	9.31981	1.03855e-127	1.42671e-125
hsa-miR-582-5p	-4.02769	5.3813	3.36023e-17	3.48386e-16
hsa-miR-584-5p	-0.404827	7.21716	0.158133	0.250415
hsa-miR-585-3p	-1.03828	9.55959	2.07315e-05	8.25504e-05
hsa-miR-589-5p	-3.20764	9.98263	9.97002e-46	3.04363e-44
hsa-miR-590-3p	-3.58113	1.66104	0.0034545	0.00961137
hsa-miR-590-5p	-2.46542	3.08145	0.01287	0.0301581
hsa-miR-6087	1.37793	9.5249	1.47232e-07	7.35488e-07
hsa-miR-610	-1.17075	2.6615	0.306126	0.424253
hsa-miR-615-3p	0.456105	11.7827	0.0717989	0.129568
hsa-miR-615-5p	1.10011	4.81455	0.0499282	0.0974619
hsa-miR-622	3.83882	3.57792	4.03247e-05	0.000153824
hsa-miR-625-3p	0.560179	10.0501	2.01009e-05	8.03305e-05
hsa-miR-625-5p	0.560781	10.0498	1.97082e-05	7.93381e-05
hsa-miR-628-3p	2.44332	6.92354	7.62531e-15	6.59859e-14
hsa-miR-628-5p	-1.18363	3.37978	0.247087	0.357302
hsa-miR-629-3p	0.131471	6.77654	0.639621	0.750206
hsa-miR-629-5p	0.424035	12.5328	0.000190689	0.000654899
hsa-miR-632	0.46834	6.02558	0.153462	0.245137
hsa-miR-639	1.00244	4.15577	0.121637	0.201324
hsa-miR-641	-1.16561	7.0797	1.54127e-07	7.63492e-07
hsa-miR-651-5p	-1.16953	2.22148	0.263179	0.373686
hsa-miR-6511a-3p	0.327368	7.62638	0.291251	0.406715
hsa-miR-6511a-5p	1.71166	7.62115	1.23242e-07	6.18461e-07
hsa-miR-6511b-3p	-0.283932	6.61006	0.448024	0.580634
hsa-miR-6511b-5p	1.70603	6.62115	1.03962e-06	4.74082e-06
hsa-miR-6516-3p	-1.23792	2.79193	0.211994	0.314415
hsa-miR-6516-5p	-0.0410689	1.72814	0.973532	0.982652
hsa-miR-652-3p	-0.949553	9.67764	8.96259e-06	3.7739e-05
hsa-miR-652-5p	-1.40419	3.59272	0.0536247	0.103031
hsa-miR-653-5p	-3.9966	2.59628	0.000127303	0.000451309
hsa-miR-654-3p	-2.14562	8.21705	1.37754e-23	1.992e-22
hsa-miR-654-5p	2.07932	10.8849	7.41367e-50	2.39636e-48
hsa-miR-655-3p	-4.23372	2.41769	9.33667e-05	0.000338647
hsa-miR-656-3p	-1.9562	3.35956	0.0181178	0.040553
hsa-miR-658	-0.734306	3.48869	0.243898	0.353154
hsa-miR-660-5p	-3.35892	8.08305	3.81816e-36	8.22775e-35
hsa-miR-663a	1.10585	6.95965	0.000225464	0.000760076
hsa-miR-663b	0.788349	5.34172	0.0409455	0.0824159
hsa-miR-664a-3p	-3.48674	6.83916	1.37176e-14	1.1421e-13
hsa-miR-664a-5p	2.57845	7.61922	1.59884e-26	2.70327e-25
hsa-miR-664b-3p	-5.82365	3.72711	1.29895e-09	7.51337e-09
hsa-miR-664b-5p	3.25059	4.72946	2.69219e-08	1.43627e-07
hsa-miR-671-3p	0.660088	10.7234	3.38339e-07	1.59585e-06
hsa-miR-671-5p	0.977387	8.27384	1.77922e-06	8.04675e-06
hsa-miR-6721-5p	-2.0655	1.4291	0.0777288	0.138451
hsa-miR-6723-5p	0.577334	6.25858	0.0297892	0.0627171
hsa-miR-6724-5p	1.41649	8.25611	1.9646e-13	1.55331e-12
hsa-miR-6730-5p	2.65305	3.10279	0.000409926	0.00132503
hsa-miR-6734-5p	2.48912	3.57876	0.000213203	0.000725417
hsa-miR-6744-5p	-0.0639641	6.52406	0.821564	0.879161
hsa-miR-6747-3p	2.00282	7.03714	3.11696e-10	1.89256e-09
hsa-miR-6777-5p	1.98242	3.3604	0.00328611	0.0092364
hsa-miR-6787-3p	2.03954	2.25412	0.063281	0.116817
hsa-miR-6796-5p	-0.506991	0.957073	0.707301	0.809713
hsa-miR-6797-3p	1.25175	4.55427	0.0569094	0.108394
hsa-miR-6797-5p	2.07844	3.1121	0.0137914	0.0319762
hsa-miR-6805-3p	1.41243	3.71911	0.0101868	0.0244973
hsa-miR-6805-5p	2.18641	5.41286	1.53908e-10	9.66543e-10
hsa-miR-6812-3p	1.75084	4.94889	0.000322395	0.00106082
hsa-miR-6819-5p	3.97368	2.72387	1.39001e-05	5.67887e-05
hsa-miR-6825-5p	2.88815	2.95002	0.0124972	0.029473
hsa-miR-6840-5p	-1.65753	6.40288	1.54227e-07	7.63492e-07
hsa-miR-6842-3p	-0.916822	6.04398	0.0311099	0.0652477
hsa-miR-6850-5p	2.41466	3.78376	0.00338954	0.00945457
hsa-miR-6851-3p	0.127099	1.36998	0.918256	0.947571
hsa-miR-6859-3p	-0.448031	1.71956	0.749587	0.831779
hsa-miR-6862-3p	-0.185807	2.46792	0.883634	0.928101
hsa-miR-6866-5p	-0.788614	4.5192	0.148174	0.238075
hsa-miR-6869-3p	0.823714	1.22688	0.533402	0.662383
hsa-miR-6877-5p	-0.046822	4.53439	0.93978	0.962552
hsa-miR-7-1-3p	0.228139	5.49088	0.578289	0.698395
hsa-miR-7-5p	-0.973154	15.6039	0.000259852	0.000868015
hsa-miR-708-3p	-1.6232	3.7904	0.0191975	0.0427085
hsa-miR-708-5p	-0.310875	5.15178	0.456155	0.588398
hsa-miR-7111-3p	0.759236	4.12809	0.318731	0.435678
hsa-miR-744-3p	-2.15654	4.23953	0.00229354	0.00661574
hsa-miR-744-5p	-0.00396343	13.6887	0.984444	0.992056
hsa-miR-758-3p	-4.86745	6.29697	4.94015e-21	6.31305e-20
hsa-miR-760	2.25838	9.75696	9.82467e-33	1.92809e-31
hsa-miR-7641	-2.2444	2.5204	0.0206319	0.0451184
hsa-miR-766-3p	-0.587161	5.38638	0.214069	0.316236
hsa-miR-767-3p	-1.47189	4.70034	0.0156304	0.0355295
hsa-miR-767-5p	-1.21139	8.107	0.00301154	0.00850818
hsa-miR-769-3p	-1.16568	6.06252	0.0045787	0.0123946
hsa-miR-769-5p	-3.91883	10.6962	1.11712e-141	2.45542e-139
hsa-miR-7704	0.807297	7.74198	2.11849e-07	1.03019e-06
hsa-miR-7705	3.31423	2.97324	0.00268106	0.00765321
hsa-miR-7706	-1.38657	11.3708	2.91838e-26	4.85954e-25
hsa-miR-7845-5p	2.01713	3.3258	0.00186636	0.00546969
hsa-miR-7974	-0.164571	11.6026	0.31579	0.433416
hsa-miR-7976	-1.59898	7.63595	4.49682e-06	1.93804e-05
hsa-miR-7977	-0.318784	5.68316	0.364187	0.488695
hsa-miR-873-3p	-0.283825	5.15426	0.546084	0.672007
hsa-miR-874-3p	-1.33778	5.3747	0.000615499	0.00192716
hsa-miR-877-3p	-0.161462	6.33612	0.73436	0.822693
hsa-miR-877-5p	3.27527	11.0683	6.5127e-50	2.16893e-48
hsa-miR-889-3p	-2.73928	6.03274	1.72525e-12	1.27252e-11
hsa-miR-9-3p	-2.38698	6.20173	0.0592982	0.111782
hsa-miR-9-5p	-1.94476	10.9455	1.33293e-45	3.85497e-44
hsa-miR-92a-1-5p	1.17011	9.32959	3.71508e-12	2.60056e-11
hsa-miR-92a-3p	0.709446	18.9066	3.09316e-08	1.64222e-07
hsa-miR-92b-3p	1.45901	15.1471	9.72379e-29	1.72362e-27
hsa-miR-92b-5p	0.805212	9.93998	3.52192e-08	1.84314e-07
hsa-miR-93-3p	-2.20752	7.19092	2.42729e-19	2.86837e-18
hsa-miR-93-5p	-2.11521	12.2928	1.78804e-67	1.03424e-65
hsa-miR-935	-1.13809	8.89015	0.000820026	0.00252439
hsa-miR-937-3p	1.33656	9.04697	3.28245e-14	2.65251e-13
hsa-miR-937-5p	-1.34111	4.1574	0.0219029	0.0476659
hsa-miR-939-5p	0.967225	4.66413	0.114267	0.191451
hsa-miR-940	-2.155	4.36355	0.00658936	0.0169993
hsa-miR-941	-0.0654693	14.3383	0.771418	0.844595
hsa-miR-942-5p	0.729773	8.39442	0.000186844	0.000643703
hsa-miR-944	0.71224	1.89834	0.547266	0.672007
hsa-miR-95-3p	-1.77298	7.01358	1.20337e-05	4.99058e-05
hsa-miR-96-5p	-1.2513	7.83163	0.000509065	0.00161694
hsa-miR-98-3p	0.621524	3.14776	0.30703	0.42497
hsa-miR-98-5p	0.183517	11.1747	0.116629	0.1945
hsa-miR-99a-5p	-1.70711	13.9815	4.79481e-20	5.91263e-19
hsa-miR-99b-3p	-0.687008	12.6682	1.11564e-09	6.52177e-09
hsa-miR-99b-5p	1.35773	18.8722	7.00741e-15	6.20628e-14
