# Supplementary material for: METTL1 Promotes let-7 MicroRNA Processing via m7G Methylation
Source: Mol Cell. 2019 Jun 20;74(6):1278–1290.e9. doi: 10.1016/j.molcel.2019.03.040 (PMC6591002; doi:10.1016/j.molcel.2019.03.040)
Supplement: Table S3. m7G-Harboring miRNAs, Related to Table 1 — Excel table containing a list of m7G-harboring miRNAs that are significantly enriched in both BoRed-Seq and m7G-RIP-Seq in A549 cells. [file mmc4.xlsx]

## Sheet: Sheet1
miRNA	IP_logEnrich	IP_logCPM	IP_PValue	IP_FDR	ARP_logEnrich	ARP_logCPM	ARP_PValue	ARP_FDR	down in METTL1 kd
hsa-miR-23b-5p	2.78904	12.3809	7.55719e-56	3.32214e-54	2.48965	6.68372	1.19082e-06	6.77534e-06	YES
hsa-miR-149-3p	2.30612	7.81575	3.30418e-15	3.02607e-14	3.22663	3.41269	0.00851024	0.0236994	1
hsa-miR-505-5p	2.27412	7.25422	1.85025e-14	1.51748e-13	2.83018	3.5696	0.0117793	0.0312222	1
hsa-miR-760	2.25838	9.75696	9.82467e-33	1.92809e-31	3.14224	4.69601	0.000124709	0.000517661	1
hsa-miR-320d	2.21652	10.5798	9.48131e-61	4.53042e-59	2.96818	6.84794	2.28917e-10	1.8425e-09	1
hsa-let-7e-5p	2.14868	16.9431	3.00328e-33	6.0011e-32	3.35718	13.1803	1.48651e-31	5.77116e-30	1
hsa-miR-320c	2.06632	11.616	1.05937e-51	3.88083e-50	3.46485	8.16218	8.52323e-22	1.81462e-20	1
hsa-let-7b-5p	1.75568	16.3519	6.96464e-29	1.25478e-27	3.84848	13.2869	5.7075e-42	5.38135e-40	1
hsa-miR-320b	1.73998	13.0937	1.87898e-55	7.9423e-54	2.56825	9.40898	4.16418e-17	6.54371e-16	1
hsa-miR-320e	1.46038	6.80246	3.10724e-10	1.89256e-09	2.79423	4.10268	0.0037691	0.0115167	1
hsa-miR-92b-3p	1.45901	15.1471	9.72379e-29	1.72362e-27	2.41613	10.4896	5.90202e-15	7.6379e-14	1
hsa-miR-320a	1.33567	16.5836	1.12865e-15	1.06929e-14	1.92403	12.3609	4.19558e-12	4.26013e-11	1
hsa-miR-328-3p	1.2597	11.0741	2.19578e-16	2.17402e-15	1.66903	5.99339	0.00276273	0.00885147	1
hsa-let-7c-5p	1.12759	13.029	4.78235e-16	4.61035e-15	4.0491	10.4294	1.04037e-40	6.86647e-39	1
hsa-miR-663a	1.10585	6.95965	0.000225464	0.000760076	6.67102	7.84733	2.93405e-45	3.22745e-43	1
hsa-let-7b-3p	0.923281	10.6797	1.70277e-12	1.26442e-11	3.64982	8.26909	2.59992e-21	5.36234e-20	1
hsa-let-7a-5p	0.92316	19.102	9.16702e-13	7.04514e-12	3.79285	16.5802	2.67769e-37	1.47273e-35	1
hsa-miR-92b-5p	0.805212	9.93998	3.52192e-08	1.84314e-07	4.30217	8.30685	2.40912e-32	1.06001e-30	1
hsa-miR-193a-5p	0.742677	10.5771	0.000279185	0.000926962	1.6728	6.08773	0.00270676	0.00871444	1
hsa-miR-125a-5p	0.574934	15.9441	0.00115082	0.00345559	0.921231	10.8924	0.00108281	0.00376135	1
hsa-miR-342-5p	2.65261	8.68628	1.31728e-41	3.53095e-40	4.20271	5.05302	7.30418e-07	4.34303e-06	NO
hsa-miR-432-5p	2.41561	9.56328	6.32372e-31	1.17793e-29	2.28215	5.61045	0.000394658	0.00148842	0
hsa-miR-125a-3p	2.24792	11.0755	3.68368e-76	2.89169e-74	1.41684	5.92847	0.0155643	0.0399707	0
hsa-miR-23a-5p	2.03712	8.52457	7.05901e-15	6.20628e-14	2.92722	5.14455	5.24415e-05	0.000227706	0
hsa-miR-196a-5p	1.85747	12.4525	2.53281e-21	3.31376e-20	2.61678	9.32344	3.40444e-17	5.61733e-16	0
hsa-miR-375	1.79181	10.7523	3.37677e-11	2.20897e-10	2.51394	7.04132	1.39938e-08	9.52159e-08	0
hsa-miR-382-5p	1.58673	9.12454	1.43605e-14	1.18663e-13	4.44568	8.14256	2.65051e-30	9.71855e-29	0
hsa-miR-296-3p	1.3566	7.10689	3.58762e-10	2.16637e-09	4.46775	5.54566	2.39442e-09	1.80895e-08	0
hsa-miR-365a-5p	1.13768	13.0247	1.18377e-07	5.96773e-07	2.09966	9.7493	1.88868e-11	1.78076e-10	0
hsa-miR-25-5p	1.06489	11.3805	2.34952e-09	1.31072e-08	2.91891	7.54975	9.62064e-14	1.11397e-12	0
hsa-miR-92a-3p	0.709446	18.9066	3.09316e-08	1.64222e-07	0.950486	13.6954	0.000298457	0.00115183	0
hsa-miR-485-3p	0.56835	7.74739	0.00553688	0.0145924	2.1781	4.29031	0.0170673	0.0433246	0
	In red are indicated miRNAs known to be negative regulators of cell migration (Zhang et al. 2011)
										7.26578	0.00568249	0.0596468
