# Supplementary material for: METTL1 Promotes let-7 MicroRNA Processing via m7G Methylation
Source: Mol Cell. 2019 Jun 20;74(6):1278–1290.e9. doi: 10.1016/j.molcel.2019.03.040 (PMC6591002; doi:10.1016/j.molcel.2019.03.040)
Supplement: Table S4. m7G-RIP-Seq miRNA Enrichment in Caco-2 Cells, Related to Figure 1 — Excel table containing a list of m7G-harboring miRNAs that are significantly enriched in both BoRed-Seq and m7G-RIP-Seq in Caco-2 cells. [file mmc5.xlsx]

## Sheet: m7G-RIP-Seq Caco-2
miRNA	RIP_logFC	RIP_logCPM	RIP_Pvalue	RIP_FDR
hsa-miR-372-3p	-3.35336	18.0358	1.86471e-57	7.743e-56
hsa-miR-21-5p	-4.73709	17.2876	2.52574e-98	4.03885e-96
hsa-miR-30d-5p	-1.71345	16.8919	1.5169e-13	1.22475e-12
hsa-miR-92a-3p	0.590951	16.477	0.00129087	0.00392892
hsa-miR-26a-5p	-0.157691	15.7438	0.502861	0.68408
hsa-miR-192-5p	-4.01401	14.988	6.82492e-72	4.40839e-70
hsa-miR-148a-3p	-4.72207	14.8784	3.62301e-87	3.71678e-85
hsa-miR-200c-3p	0.239128	14.626	0.206977	0.345424
hsa-let-7a-5p	1.40294	14.5242	1.67291e-12	1.26301e-11
hsa-miR-182-5p	1.28755	14.3296	2.1977e-11	1.52095e-10
hsa-let-7f-5p	0.321534	14.3073	0.125484	0.230849
hsa-miR-941	0.444283	13.9189	0.0366704	0.0812619
hsa-miR-183-5p	1.72507	13.6061	8.05997e-18	8.41712e-17
hsa-miR-7-5p	-0.695917	13.6057	0.000387037	0.00125931
hsa-miR-320a	2.28234	13.5572	1.08563e-33	2.17625e-32
hsa-miR-200b-3p	-1.71944	13.4425	7.60258e-18	7.98729e-17
hsa-let-7g-5p	-0.45647	13.3278	0.042228	0.0922877
hsa-miR-194-5p	-3.58609	13.2371	3.12647e-64	1.63416e-62
hsa-miR-191-5p	1.29582	13.0188	8.05922e-11	5.32397e-10
hsa-miR-378a-3p	-2.02324	12.9257	9.28369e-30	1.5568e-28
hsa-miR-373-3p	-2.16498	12.9008	1.39567e-33	2.76595e-32
hsa-miR-27b-3p	-3.96674	12.7779	2.90806e-74	2.20507e-72
hsa-let-7i-5p	-0.313609	12.6966	0.126726	0.232397
hsa-miR-151a-3p	-1.29047	12.6361	1.78191e-07	8.69711e-07
hsa-miR-128-3p	-0.191394	12.6215	0.463419	0.638896
hsa-miR-532-5p	-3.45751	12.2267	5.63441e-66	3.16981e-64
hsa-miR-146b-5p	-0.0489927	12.1618	0.804833	0.982246
hsa-miR-20a-5p	-3.66716	12.1361	2.18477e-72	1.46547e-70
hsa-miR-99b-5p	1.00695	12.0626	1.08584e-07	5.47313e-07
hsa-miR-222-3p	0.597458	12.0184	0.0018724	0.00553467
hsa-miR-483-3p	1.23816	11.7949	6.29799e-11	4.20831e-10
hsa-miR-17-5p	-3.44301	11.7057	6.88033e-69	4.13769e-67
hsa-let-7e-5p	2.8476	11.6953	1.5813e-46	4.7548e-45
hsa-miR-1307-3p	-1.07388	11.6769	6.07067e-07	2.8384e-06
hsa-miR-25-3p	-1.77482	11.6419	1.76343e-15	1.62721e-14
hsa-miR-30c-5p	-2.75187	11.5756	2.12158e-38	5.13893e-37
hsa-miR-200a-3p	-4.64449	11.5608	1.67408e-104	4.866e-102
hsa-miR-22-3p	-2.60772	11.4334	1.59954e-33	3.13437e-32
hsa-miR-30b-5p	-4.97374	11.3632	2.12993e-126	1.8573e-123
hsa-miR-26b-5p	-0.418455	11.3585	0.068625	0.140637
hsa-miR-24-3p	-1.3747	11.2878	1.30981e-11	9.24819e-11
hsa-miR-483-5p	2.61047	11.2839	6.7581e-26	9.66076e-25
hsa-miR-10a-5p	-0.763442	11.2377	0.000511016	0.00163226
hsa-miR-93-5p	-2.73722	11.2127	3.74181e-48	1.25495e-46
hsa-miR-16-5p	-0.0155468	11.133	0.944037	1
hsa-miR-215-5p	-3.24755	11.0767	2.87006e-41	7.70059e-40
hsa-let-7b-5p	2.61366	11.0757	8.18257e-37	1.8533e-35
hsa-miR-221-3p	-2.73837	10.8842	3.69275e-43	1.03874e-41
hsa-miR-28-3p	-1.02669	10.8072	6.10997e-07	2.84914e-06
hsa-miR-9-5p	-3.45385	10.7968	2.26675e-47	7.32077e-46
hsa-miR-877-5p	4.21197	10.7583	9.28932e-40	2.34791e-38
hsa-miR-106b-3p	-0.905533	10.7224	3.58136e-06	1.57837e-05
hsa-miR-181a-5p	-4.12228	10.6894	8.85122e-90	1.10261e-87
hsa-miR-27a-3p	-3.67751	10.624	5.85442e-52	2.21959e-50
hsa-miR-320b	2.40355	10.596	2.95231e-31	5.25391e-30
hsa-miR-335-3p	-0.711075	10.4831	0.00869984	0.0226794
hsa-miR-125a-5p	0.573507	10.1404	0.00638159	0.017096
hsa-miR-224-5p	-1.89651	10.1265	4.62416e-13	3.61639e-12
hsa-miR-92b-3p	1.40453	10.089	7.6528e-15	6.57462e-14
hsa-miR-181b-5p	-1.59996	10.0345	1.05988e-16	1.05625e-15
hsa-miR-629-5p	0.6101	9.93706	0.00109726	0.00338693
hsa-miR-30e-5p	-5.39929	9.92976	1.08332e-119	6.29768e-117
hsa-miR-148b-3p	-3.2258	9.8973	2.95323e-50	1.09584e-48
hsa-miR-23b-3p	-1.89192	9.87778	1.1752e-21	1.49602e-20
hsa-miR-194-3p	2.46073	9.84953	1.74192e-34	3.70477e-33
hsa-miR-501-3p	0.00930929	9.77031	0.960079	1
hsa-miR-429	-4.66833	9.59917	4.10299e-90	5.50432e-88
hsa-miR-205-5p	-1.58531	9.59322	1.88657e-13	1.50236e-12
hsa-miR-210-3p	-3.92803	9.55661	1.48732e-79	1.36521e-77
hsa-miR-101-3p	-5.92501	9.54511	1.98853e-133	3.468e-130
hsa-miR-200a-5p	-1.40399	9.53692	1.63521e-09	9.66717e-09
hsa-miR-500a-3p	-1.08518	9.53672	5.13089e-09	2.92427e-08
hsa-miR-425-5p	-3.17131	9.50987	6.02362e-48	1.98211e-46
hsa-miR-484	-1.0464	9.50326	1.51448e-06	6.89623e-06
hsa-miR-1-3p	-0.0766301	9.44914	0.727883	0.905441
hsa-miR-320c	2.45739	9.42899	1.47144e-27	2.23147e-26
hsa-miR-96-5p	-1.98479	9.41629	3.78117e-20	4.54783e-19
hsa-miR-362-5p	-0.780191	9.40353	0.000108901	0.00038779
hsa-miR-155-5p	1.40939	9.37623	4.68512e-14	3.89088e-13
hsa-miR-126-3p	-1.07405	9.32265	1.30008e-07	6.4781e-07
hsa-miR-23a-3p	-1.94516	9.28316	1.56562e-19	1.80824e-18
hsa-miR-107	-1.98794	9.2813	2.36351e-19	2.6941e-18
hsa-miR-744-5p	0.348932	9.278	0.0550327	0.116618
hsa-miR-10b-5p	-0.860088	9.26617	0.000172889	0.000598252
hsa-miR-197-3p	0.200851	9.21738	0.342876	0.51241
hsa-miR-302b-3p	-3.36405	9.20379	2.66206e-39	6.63234e-38
hsa-miR-361-3p	-1.23747	9.20229	1.26338e-08	6.90698e-08
hsa-miR-3182	2.27112	9.14654	3.26863e-14	2.75386e-13
hsa-miR-146a-5p	-0.0115085	9.05293	0.955832	1
hsa-miR-1275	3.40859	9.04821	1.04144e-33	2.11195e-32
hsa-miR-302a-5p	-0.468674	9.04553	0.0688571	0.140947
hsa-miR-130b-5p	0.0910479	9.03165	0.758852	0.936615
hsa-miR-196a-5p	1.69854	9.01842	2.86791e-15	2.60501e-14
hsa-miR-92a-1-5p	2.40293	8.99556	4.18166e-35	9.23141e-34
hsa-miR-455-5p	-5.20622	8.97088	1.00158e-105	4.36689e-103
hsa-miR-502-3p	-1.53133	8.96957	2.83478e-15	2.58841e-14
hsa-miR-30e-3p	0.00248995	8.9575	0.99412	1
hsa-miR-28-5p	-0.923461	8.87536	1.0159e-05	4.17861e-05
hsa-miR-98-5p	0.283381	8.83947	0.213226	0.354158
hsa-miR-185-5p	-1.72748	8.79228	4.63599e-19	5.14979e-18
hsa-miR-615-3p	-0.0139821	8.78719	0.956219	1
hsa-miR-454-3p	-0.693476	8.72233	0.00160199	0.00477583
hsa-miR-1180-3p	0.13993	8.68713	0.450472	0.625994
hsa-miR-30b-3p	1.62122	8.63613	4.71058e-18	5.0093e-17
hsa-miR-152-3p	-0.400973	8.63019	0.034448	0.0769237
hsa-miR-30a-5p	-3.31138	8.62554	5.78238e-47	1.83354e-45
hsa-miR-373-5p	0.204753	8.62482	0.329385	0.496497
hsa-miR-660-5p	-4.90057	8.594	8.79439e-89	9.58588e-87
hsa-miR-625-3p	0.516527	8.57644	0.00958298	0.0247963
hsa-miR-625-5p	0.515462	8.57643	0.00975322	0.0251622
hsa-miR-25-5p	1.56	8.52511	1.80532e-17	1.863e-16
hsa-let-7d-5p	0.693634	8.51733	0.000811541	0.00252737
hsa-miR-372-5p	-5.20712	8.49564	1.08607e-104	3.78822e-102
hsa-miR-19b-3p	-5.8485	8.48796	3.34118e-36	7.47053e-35
hsa-miR-452-5p	-2.89239	8.47802	6.1848e-38	1.45761e-36
hsa-miR-186-5p	-3.47184	8.47185	3.18586e-64	1.63416e-62
hsa-miR-149-5p	-1.36254	8.44948	6.2229e-10	3.80798e-09
hsa-miR-501-5p	-0.753379	8.42722	0.000182554	0.000627958
hsa-miR-340-5p	-2.46205	8.42615	2.05849e-29	3.41906e-28
hsa-miR-193a-5p	1.39927	8.41778	2.17003e-14	1.84612e-13
hsa-miR-296-3p	1.97672	8.41411	6.92985e-22	8.88652e-21
hsa-miR-29a-3p	-3.77934	8.37437	2.23699e-68	1.30044e-66
hsa-miR-140-3p	-3.00149	8.31682	4.39871e-29	7.16949e-28
hsa-miR-375	0.917782	8.27684	1.57545e-05	6.34548e-05
hsa-miR-32-5p	-5.87478	8.21152	5.1856e-93	7.5364e-91
hsa-miR-16-2-3p	-0.690424	8.09698	0.037296	0.0823345
hsa-miR-151a-5p	-0.895509	8.01486	8.55698e-05	0.000308972
hsa-let-7c-5p	1.01889	7.9767	9.66325e-06	4.01255e-05
hsa-miR-378c	-3.58103	7.93336	4.29993e-50	1.56231e-48
hsa-miR-3615	-0.368657	7.91707	0.0514892	0.110046
hsa-miR-106b-5p	-5.32809	7.91572	2.40443e-102	5.24167e-100
hsa-miR-365a-3p	-1.48146	7.83906	9.91315e-11	6.47511e-10
hsa-miR-365b-3p	-1.48119	7.83886	9.8547e-11	6.46113e-10
hsa-miR-27a-5p	-1.27417	7.83421	1.96727e-09	1.15519e-08
hsa-miR-4521	-2.74075	7.69765	6.78775e-33	1.31531e-31
hsa-miR-330-3p	0.182606	7.69517	0.353381	0.52102
hsa-miR-9-3p	-2.68602	7.69445	6.53618e-16	6.22902e-15
hsa-miR-148a-5p	-4.36984	7.68961	3.89053e-79	3.23099e-77
hsa-miR-339-5p	-2.3379	7.68593	1.24422e-27	1.90344e-26
hsa-miR-99a-5p	-3.82205	7.66858	2.06814e-65	1.12714e-63
hsa-miR-31-5p	-2.17972	7.59921	5.66006e-21	7.05081e-20
hsa-miR-18a-5p	-4.05947	7.54775	8.83742e-73	6.42186e-71
hsa-miR-934	-5.55087	7.54027	1.30417e-72	9.09788e-71
hsa-miR-455-3p	-2.92401	7.50103	1.78728e-26	2.61935e-25
hsa-miR-331-3p	-3.92876	7.49836	7.83915e-63	3.79763e-61
hsa-miR-320d	2.24064	7.48334	1.82725e-25	2.56994e-24
hsa-miR-339-3p	-2.81002	7.47652	1.35412e-43	3.93596e-42
hsa-miR-532-3p	-1.54348	7.4268	4.11765e-11	2.80515e-10
hsa-miR-760	2.93438	7.42087	4.0521e-41	1.07074e-39
hsa-miR-19a-3p	-5.88784	7.3645	2.64172e-104	6.58164e-102
hsa-miR-500b-5p	-4.48068	7.32248	6.68212e-64	3.32961e-62
hsa-miR-500a-5p	-4.45606	7.32173	3.78704e-62	1.78503e-60
hsa-miR-2110	2.5362	7.31622	5.00857e-35	1.09187e-33
hsa-miR-361-5p	-4.38471	7.30291	5.99352e-46	1.77164e-44
hsa-miR-200b-5p	0.690178	7.27598	0.000941559	0.00292185
hsa-miR-574-3p	0.328262	7.2674	0.127782	0.233109
hsa-miR-130b-3p	-0.332916	7.23847	0.0925583	0.180913
hsa-miR-374a-5p	-4.68874	7.22745	2.28055e-74	1.80786e-72
hsa-miR-4326	-1.30537	7.22097	5.5608e-08	2.88632e-07
hsa-miR-141-3p	-5.63976	7.22043	8.70567e-100	1.68697e-97
hsa-miR-378d	-3.58815	7.20642	6.37321e-47	1.9848e-45
hsa-miR-21-3p	-5.6283	7.16891	2.54744e-98	4.03885e-96
hsa-miR-99b-3p	-1.13944	7.16631	6.18865e-08	3.20267e-07
hsa-miR-769-5p	-4.72051	7.13279	3.7743e-71	2.35085e-69
hsa-miR-652-3p	-0.672229	7.12373	0.00682875	0.0181822
hsa-miR-27b-5p	-0.569907	7.10772	0.00491002	0.0135492
hsa-miR-548o-3p	-2.10553	7.10577	2.717e-12	2.03367e-11
hsa-miR-335-5p	-2.47306	7.10284	2.28143e-26	3.31567e-25
hsa-miR-18a-3p	-0.322392	7.08867	0.0876217	0.172379
hsa-miR-221-5p	-1.78749	7.08422	2.61275e-13	2.05254e-12
hsa-miR-22-5p	-2.04912	7.04712	1.26731e-18	1.37278e-17
hsa-miR-6724-5p	2.31117	7.03711	1.59475e-12	1.20924e-11
hsa-miR-105-5p	-2.52845	7.03368	1.09972e-28	1.75955e-27
hsa-miR-15b-5p	-1.39373	6.92873	2.15005e-10	1.35858e-09
hsa-miR-143-3p	-2.06082	6.92388	2.62584e-20	3.18018e-19
hsa-miR-345-5p	-3.6608	6.89616	9.16289e-56	3.7163e-54
hsa-miR-584-5p	-0.450227	6.86578	0.0179261	0.0442195
hsa-miR-7974	-0.813856	6.85685	0.000453537	0.00145935
hsa-miR-421	-1.26992	6.78374	6.17124e-11	4.13948e-10
hsa-miR-100-5p	-0.661787	6.72734	0.0021084	0.0061489
hsa-miR-576-3p	0.602437	6.71174	0.0321859	0.0725222
hsa-miR-34a-5p	-4.93409	6.69718	9.92035e-84	9.61172e-82
hsa-miR-328-3p	1.35143	6.69448	4.91161e-10	3.01614e-09
hsa-miR-1296-5p	-5.01055	6.67926	5.77292e-49	2.01359e-47
hsa-miR-30d-3p	-4.70962	6.64591	7.22216e-53	2.79899e-51
hsa-miR-1226-3p	-0.581931	6.62932	0.00764702	0.0202373
hsa-miR-302a-3p	-3.42231	6.62338	1.25247e-34	2.69667e-33
hsa-miR-4443	1.6124	6.62192	7.49026e-15	6.46684e-14
hsa-miR-589-5p	-2.59071	6.57408	1.76251e-31	3.2019e-30
hsa-miR-1304-5p	1.93701	6.53723	2.00459e-20	2.46198e-19
hsa-miR-29b-3p	-4.43235	6.53472	2.9643e-61	1.32557e-59
hsa-miR-5010-3p	-0.796027	6.5003	0.000144171	0.000503877
hsa-miR-193b-5p	4.00317	6.49798	5.16389e-31	8.91667e-30
hsa-miR-671-3p	0.5208	6.48669	0.0752218	0.151137
hsa-miR-365a-5p	2.32409	6.47163	2.5528e-17	2.60356e-16
hsa-miR-342-3p	-1.67565	6.41086	2.42484e-08	1.3012e-07
hsa-miR-181a-3p	-5.59783	6.39977	1.17451e-89	1.36556e-87
hsa-miR-106a-5p	-3.36897	6.39625	4.93613e-42	1.34509e-40
hsa-miR-32-3p	-1.38664	6.39066	5.74182e-09	3.25121e-08
hsa-miR-6087	2.32298	6.37285	7.4234e-16	6.99127e-15
hsa-miR-671-5p	1.17491	6.35659	1.89525e-06	8.58524e-06
hsa-miR-302d-3p	-3.43516	6.3323	1.30168e-46	3.98269e-45
hsa-miR-196b-5p	0.454518	6.32118	0.0291792	0.0669587
hsa-miR-132-3p	-0.795453	6.2824	0.000216131	0.000727669
hsa-miR-7706	-2.08391	6.19791	5.07317e-17	5.08484e-16
hsa-miR-23b-5p	2.24813	6.16631	2.0106e-12	1.51142e-11
hsa-miR-504-5p	-1.39663	6.16572	8.17151e-09	4.56766e-08
hsa-miR-218-5p	-2.55723	6.1549	2.97173e-16	2.89536e-15
hsa-miR-193b-3p	-4.01724	6.14488	1.31637e-40	3.42648e-39
hsa-let-7d-3p	-0.246267	6.10148	0.240075	0.38948
hsa-miR-181d-5p	-0.625587	6.03437	0.00314036	0.00890534
hsa-miR-424-3p	0.24729	6.00066	0.343982	0.51241
hsa-miR-331-5p	-2.58615	5.94487	6.45148e-26	9.29866e-25
hsa-miR-125a-3p	2.88263	5.94413	2.14e-31	3.84759e-30
hsa-miR-301a-5p	-4.47389	5.93179	3.62873e-48	1.24089e-46
hsa-miR-4444	1.269	5.90497	4.74793e-06	2.04454e-05
hsa-miR-92b-5p	2.11223	5.9027	4.65758e-20	5.56358e-19
hsa-miR-3177-3p	3.55036	5.88739	3.39065e-42	9.38617e-41
hsa-miR-1255a	2.17651	5.83618	3.20682e-15	2.88283e-14
hsa-miR-24-2-5p	-2.58485	5.83403	1.60729e-24	2.20718e-23
hsa-miR-301b-3p	-5.27191	5.83371	1.59766e-60	6.79591e-59
hsa-miR-6511a-3p	0.141538	5.79995	0.577231	0.752385
hsa-miR-1254	-2.40625	5.79951	7.27753e-16	6.89783e-15
hsa-miR-425-3p	-2.84731	5.78399	2.98146e-34	6.26465e-33
hsa-miR-1301-3p	-0.894714	5.75529	7.26062e-05	0.000265462
hsa-miR-302c-3p	-2.56314	5.75273	1.24012e-25	1.75835e-24
hsa-miR-365b-5p	1.7258	5.72988	2.19437e-10	1.38115e-09
hsa-miR-378a-5p	-3.25992	5.72405	2.72079e-40	6.97804e-39
hsa-miR-3687	-0.230325	5.7239	0.469412	0.645626
hsa-miR-30a-3p	-0.832628	5.68152	0.00118761	0.00363367
hsa-miR-340-3p	-1.27938	5.66236	0.000178609	0.000615602
hsa-let-7a-3p	-2.71128	5.6383	1.19695e-10	7.76014e-10
hsa-miR-505-3p	-1.70821	5.51515	2.92671e-15	2.64466e-14
hsa-miR-767-5p	-2.0717	5.48851	1.6005e-13	1.2863e-12
hsa-miR-93-3p	-1.83882	5.4851	4.97781e-16	4.7963e-15
hsa-miR-30c-1-3p	0.640218	5.47912	0.00185599	0.00549548
hsa-miR-181a-2-3p	-0.910911	5.47817	0.000526869	0.00167982
hsa-miR-146b-3p	-2.06393	5.46757	1.24828e-18	1.36062e-17
hsa-miR-326	-2.02919	5.43476	2.74251e-11	1.89049e-10
hsa-miR-450a-5p	-6.95534	5.40154	2.45653e-79	2.14209e-77
hsa-miR-503-5p	-0.536927	5.39321	0.0303792	0.0692566
hsa-miR-548k	-1.81355	5.34472	1.44476e-11	1.00786e-10
hsa-miR-135b-5p	-4.57942	5.33112	3.39884e-54	1.34718e-52
hsa-miR-10a-3p	-1.63454	5.32599	2.40214e-13	1.90424e-12
hsa-miR-141-5p	-4.91721	5.31797	2.54706e-61	1.16897e-59
hsa-miR-505-5p	2.96723	5.29501	1.19277e-30	2.03941e-29
hsa-miR-140-5p	-3.50376	5.29401	9.16258e-34	1.87995e-32
hsa-miR-374a-3p	-5.45934	5.28694	3.46292e-61	1.50983e-59
hsa-miR-1291	-0.233494	5.28525	0.325585	0.492473
hsa-miR-15b-3p	-3.8644	5.23333	9.18e-38	2.13466e-36
hsa-miR-133a-3p	-3.77826	5.2229	4.8322e-23	6.38437e-22
hsa-miR-1908-5p	2.74144	5.21913	3.24684e-31	5.71969e-30
hsa-miR-6511a-5p	1.88322	5.20725	1.28852e-07	6.4389e-07
hsa-miR-4728-5p	4.31123	5.20248	3.5538e-38	8.49016e-37
hsa-miR-877-3p	-0.0508893	5.19103	0.836729	1
hsa-miR-1226-5p	1.87941	5.1808	7.07486e-08	3.65046e-07
hsa-miR-184	3.04279	5.17881	1.48101e-24	2.04991e-23
hsa-miR-3131	1.34373	5.1758	1.57982e-07	7.76115e-07
hsa-miR-132-5p	-2.40812	5.1681	1.08434e-08	5.98448e-08
hsa-miR-4758-3p	1.64827	5.16093	1.11777e-09	6.76869e-09
hsa-miR-4745-5p	2.62888	5.09563	7.4622e-14	6.13872e-13
hsa-miR-330-5p	-2.87583	5.07957	5.77134e-14	4.77025e-13
hsa-miR-3909	-3.38589	5.05175	1.43319e-23	1.93759e-22
hsa-miR-1292-5p	0.614535	5.04807	0.00777237	0.0205068
hsa-miR-148b-5p	-3.51347	5.0267	2.49152e-30	4.21865e-29
hsa-miR-3679-5p	3.72581	5.02527	1.15576e-24	1.61251e-23
hsa-miR-378g	-1.73908	4.99682	3.49268e-14	2.92848e-13
hsa-miR-1249-3p	1.27316	4.98003	8.46174e-06	3.53891e-05
hsa-miR-4745-3p	2.41135	4.95445	5.41885e-22	7.00036e-21
hsa-miR-1229-3p	1.33493	4.94583	1.95282e-09	1.15058e-08
hsa-miR-6747-3p	1.45028	4.93723	0.000109177	0.00038779
hsa-miR-500b-3p	-0.282188	4.85029	0.217265	0.358817
hsa-let-7b-3p	1.30504	4.8443	1.62173e-09	9.62007e-09
hsa-miR-7111-3p	0.731986	4.83234	0.00114465	0.00352075
hsa-miR-452-3p	-3.36983	4.83194	5.03585e-31	8.78252e-30
hsa-miR-296-5p	-1.64464	4.79959	4.17494e-09	2.41897e-08
hsa-miR-29c-5p	-3.38385	4.79254	3.33822e-32	6.32811e-31
hsa-miR-4728-3p	1.34687	4.7753	8.42279e-09	4.69308e-08
hsa-miR-628-3p	2.39257	4.76961	8.89089e-20	1.04065e-18
hsa-miR-15a-5p	-0.951629	4.75961	0.000586863	0.00185751
hsa-miR-3620-3p	-0.0302137	4.74665	0.940059	1
hsa-miR-190a-5p	-4.71524	4.74646	2.79533e-43	7.9919e-42
hsa-miR-125b-5p	-0.868545	4.73599	0.00224436	0.00652361
hsa-miR-502-5p	-3.20599	4.72183	4.16787e-28	6.54844e-27
hsa-miR-1306-5p	1.93796	4.71765	1.06565e-13	8.68454e-13
hsa-miR-663b	1.31284	4.69304	5.48557e-06	2.33908e-05
hsa-miR-346	0.755521	4.68716	0.00116641	0.00357508
hsa-miR-632	0.463041	4.67964	0.0727645	0.147217
hsa-miR-342-5p	3.37807	4.66869	8.44411e-32	1.56665e-30
hsa-miR-577	-2.6551	4.65473	2.93049e-14	2.48096e-13
hsa-miR-629-3p	0.0507868	4.64846	0.848803	1
hsa-miR-4429	2.28207	4.63964	2.22765e-17	2.2853e-16
hsa-miR-942-5p	0.747828	4.5487	0.00836081	0.0219928
hsa-miR-6511b-3p	-0.104059	4.54102	0.73569	0.913516
hsa-miR-1237-3p	2.24521	4.47888	9.97382e-18	1.03538e-16
hsa-miR-215-3p	-3.1644	4.47031	1.81172e-18	1.9504e-17
hsa-miR-576-5p	-1.70432	4.45336	9.09291e-06	3.79379e-05
hsa-miR-552-3p	-3.44897	4.40608	3.76643e-27	5.61423e-26
hsa-let-7f-2-3p	-0.0772903	4.3862	0.763617	0.94183
hsa-miR-183-3p	-0.976002	4.38578	0.000113603	0.000400252
hsa-miR-641	-2.33521	4.38291	5.5894e-13	4.35175e-12
hsa-miR-1307-5p	-4.17362	4.36429	1.36768e-31	2.51077e-30
hsa-miR-3187-3p	1.66674	4.35039	2.79631e-07	1.33977e-06
hsa-miR-17-3p	-4.65753	4.31948	2.85443e-37	6.55017e-36
hsa-miR-3127-5p	3.44789	4.30268	7.88709e-20	9.29398e-19
hsa-miR-454-5p	-0.848352	4.29943	0.0211609	0.0509732
hsa-miR-301a-3p	-6.7626	4.2957	6.84993e-50	2.43802e-48
hsa-miR-450b-5p	-3.45532	4.28037	8.57058e-29	1.38399e-27
hsa-miR-151b	-0.837332	4.27759	0.0134907	0.0341477
hsa-miR-618	-2.6257	4.23425	1.12856e-16	1.11198e-15
hsa-miR-138-5p	-3.54825	4.2195	9.35035e-08	4.76813e-07
hsa-miR-6511b-5p	1.87755	4.19298	5.81924e-07	2.72816e-06
hsa-miR-6800-5p	4.23945	4.17669	4.22519e-34	8.77231e-33
hsa-miR-6842-3p	-1.34567	4.1563	2.16575e-06	9.75988e-06
hsa-miR-1228-5p	2.91368	4.13509	6.11877e-15	5.36238e-14
hsa-miR-3652	2.77379	4.11443	2.29811e-21	2.90427e-20
hsa-miR-23a-5p	2.51968	4.10834	1.1741e-18	1.28782e-17
hsa-miR-1306-3p	1.80179	4.10497	1.17651e-09	7.07529e-09
hsa-miR-185-3p	-2.08001	4.08902	1.30488e-09	7.79352e-09
hsa-miR-324-3p	-2.75902	4.07348	4.00294e-15	3.57954e-14
hsa-miR-4758-5p	3.32664	4.06415	8.51893e-24	1.1607e-22
hsa-miR-3917	2.10858	4.05983	9.92798e-12	7.12526e-11
hsa-miR-5010-5p	3.84052	4.04425	1.22428e-27	1.88951e-26
hsa-miR-188-5p	-3.93495	4.02663	2.74424e-29	4.51505e-28
hsa-miR-552-5p	-1.87652	3.97367	8.90581e-10	5.43068e-09
hsa-miR-199a-3p	-3.76488	3.93994	8.19518e-27	1.21122e-25
hsa-miR-1266-5p	0.724711	3.93192	0.0232162	0.0553128
hsa-miR-31-3p	-4.28744	3.92966	4.62669e-28	7.20442e-27
hsa-miR-139-5p	-0.672988	3.89503	0.00952107	0.0246727
hsa-miR-651-5p	-6.3299	3.88892	6.65993e-39	1.6359e-37
hsa-miR-664a-5p	2.71291	3.88604	9.95268e-19	1.09857e-17
hsa-miR-937-3p	1.12237	3.87869	0.000109451	0.000387971
hsa-miR-514a-3p	-3.96501	3.87756	1.24306e-09	7.44983e-09
hsa-miR-3613-5p	-1.81778	3.85638	1.47112e-07	7.26806e-07
hsa-miR-3074-3p	-0.197605	3.83753	0.567773	0.744509
hsa-miR-3179	2.05854	3.82439	4.67716e-12	3.45634e-11
hsa-miR-4458	1.6725	3.81148	1.90401e-10	1.2208e-09
hsa-miR-200c-5p	-2.52222	3.76372	2.36818e-06	1.06173e-05
hsa-miR-6789-3p	0.217919	3.75954	0.432637	0.604583
hsa-miR-4664-3p	-1.3091	3.7518	3.99551e-05	0.000151745
hsa-miR-615-5p	1.82728	3.7283	9.15305e-08	4.68121e-07
hsa-miR-664a-3p	-4.34859	3.71479	1.95592e-27	2.94063e-26
hsa-miR-1260b	-1.56278	3.71229	1.10596e-07	5.55846e-07
hsa-miR-320e	1.76423	3.70791	4.31498e-11	2.92196e-10
hsa-miR-1269a	1.15181	3.68076	1.89756e-05	7.59023e-05
hsa-miR-3176	-2.46773	3.63057	1.06659e-11	7.62347e-11
hsa-miR-1227-3p	0.874994	3.6236	0.0017231	0.00511938
hsa-miR-129-5p	-0.720316	3.62	0.014972	0.0375701
hsa-miR-542-3p	-4.89985	3.61287	3.80308e-32	7.13181e-31
hsa-miR-4466	3.80717	3.59229	3.15547e-17	3.18101e-16
hsa-miR-7111-5p	3.62288	3.57893	3.86069e-19	4.3439e-18
hsa-miR-26a-2-3p	0.118866	3.57485	0.70593	0.883806
hsa-miR-4473	-3.08836	3.56838	5.44987e-16	5.22229e-15
hsa-miR-449c-5p	-0.77336	3.56357	0.157037	0.277762
hsa-miR-548f-3p	-4.40991	3.54932	1.67609e-28	2.65736e-27
hsa-miR-2116-3p	0.414016	3.54751	0.202393	0.340052
hsa-miR-212-5p	-2.4054	3.54743	2.20681e-05	8.68776e-05
hsa-miR-6812-3p	1.14685	3.54434	4.86469e-05	0.00018167
hsa-miR-3691-5p	2.34902	3.53854	4.20969e-14	3.51278e-13
hsa-miR-590-3p	-5.37645	3.53472	2.89051e-32	5.53961e-31
hsa-miR-3934-5p	0.76462	3.51031	0.00564102	0.0153718
hsa-miR-128-1-5p	-2.60307	3.503	2.52544e-08	1.35103e-07
hsa-miR-6805-5p	2.99045	3.49472	2.20161e-10	1.38115e-09
hsa-miR-4723-5p	3.89766	3.48996	2.47809e-21	3.1092e-20
hsa-miR-191-3p	-0.36848	3.48298	0.240766	0.389875
hsa-miR-2277-5p	-3.45678	3.44197	2.31627e-18	2.47827e-17
hsa-miR-324-5p	-3.10853	3.40579	1.70874e-10	1.10372e-09
hsa-miR-598-3p	-4.37244	3.40289	3.78186e-22	4.92206e-21
hsa-let-7f-1-3p	0.314128	3.38063	0.279864	0.442505
hsa-miR-192-3p	-2.87987	3.36344	2.05801e-10	1.30991e-09
hsa-miR-301b-5p	-1.98578	3.35838	5.94231e-06	2.5215e-05
hsa-miR-20a-3p	-2.75361	3.35232	1.10962e-15	1.02935e-14
hsa-miR-1271-5p	-3.70629	3.34405	2.23053e-20	2.72031e-19
hsa-miR-3664-3p	-2.11361	3.3213	2.3612e-06	1.06132e-05
hsa-miR-4677-3p	-2.96685	3.31342	3.87854e-10	2.40718e-09
hsa-miR-581	-2.59849	3.31019	4.70394e-12	3.46146e-11
hsa-miR-149-3p	3.97869	3.29347	4.67101e-23	6.21851e-22
hsa-miR-1343-3p	0.188235	3.29185	0.520133	0.702643
hsa-miR-1250-5p	-2.44964	3.29021	2.54122e-13	2.00538e-12
hsa-miR-219a-1-3p	0.735946	3.28744	0.0104728	0.0269388
hsa-miR-210-5p	-1.08093	3.26029	0.01237	0.031448
hsa-miR-182-3p	-1.22305	3.2528	0.00416811	0.0116868
hsa-miR-1228-3p	0.687401	3.25045	0.0876722	0.172379
hsa-miR-4485-3p	0.508589	3.23333	0.085153	0.168566
hsa-miR-424-5p	-1.02274	3.22347	0.00647506	0.0172933
hsa-miR-874-3p	-2.27809	3.21879	7.19618e-09	4.03541e-08
hsa-miR-7704	0.213588	3.20473	0.495866	0.675617
hsa-miR-1914-5p	1.41644	3.19915	8.16864e-05	0.000296177
hsa-miR-7-1-3p	-1.43803	3.18858	0.000469197	0.00150696
hsa-miR-6734-5p	4.47032	3.16819	1.12388e-22	1.47371e-21
hsa-miR-1229-5p	4.35282	3.13972	1.1248e-11	8.00674e-11
hsa-miR-3940-3p	-1.27106	3.11675	0.000144691	0.000504682
hsa-miR-6777-3p	1.24727	3.1049	2.87652e-05	0.000110743
hsa-miR-1257	-2.36791	3.09958	1.89773e-10	1.2208e-09
hsa-miR-766-3p	-0.886631	3.09397	0.0106784	0.0273466
hsa-miR-5100	-1.30076	3.07929	4.00244e-05	0.000151745
hsa-miR-548e-3p	-4.61976	3.07762	5.86925e-21	7.25956e-20
hsa-miR-3653-5p	-0.281473	3.07544	0.428764	0.600132
hsa-miR-769-3p	-2.87919	3.0348	2.94686e-09	1.71884e-08
hsa-miR-3127-3p	0.411291	3.03358	0.216525	0.358251
hsa-miR-6723-5p	0.393977	3.02122	0.299339	0.465406
hsa-miR-3173-5p	0.97119	3.02103	0.00422679	0.0118323
hsa-miR-197-5p	4.16146	3.01656	2.50815e-15	2.30222e-14
hsa-miR-199b-3p	-3.76346	3.00979	3.72995e-19	4.22405e-18
hsa-miR-509-3p	2.17432	3.00834	7.28564e-07	3.38831e-06
hsa-miR-7113-5p	2.89012	3.00576	1.57458e-14	1.34611e-13
hsa-miR-29c-3p	-3.35611	3.00338	8.93178e-16	8.32996e-15
hsa-miR-1248	-1.32329	2.99937	0.000772816	0.00241108
hsa-miR-1293	2.33075	2.99802	8.93232e-13	6.92354e-12
hsa-miR-1276	0.368923	2.98964	0.218526	0.360217
hsa-miR-18b-5p	-4.1817	2.95768	4.18506e-19	4.67868e-18
hsa-miR-19b-1-5p	-3.12066	2.95229	5.37882e-15	4.73771e-14
hsa-miR-3180-3p	1.8885	2.95033	8.29832e-08	4.26911e-07
hsa-miR-639	0.606663	2.93358	0.0725232	0.14707
hsa-miR-940	-3.02373	2.93178	3.75863e-12	2.78938e-11
hsa-miR-6737-3p	0.0935477	2.92747	0.820058	0.99873
hsa-miR-3610	1.23548	2.92522	0.000110658	0.000391131
hsa-miR-3129-3p	-0.27128	2.91597	0.596788	0.770961
hsa-miR-7110-3p	0.980583	2.89874	0.00257832	0.0074079
hsa-miR-1976	0.105158	2.88729	0.766127	0.942926
hsa-miR-3928-3p	-0.30873	2.8824	0.327812	0.494553
hsa-miR-7976	-2.7492	2.88069	1.94938e-08	1.04929e-07
hsa-miR-4461	0.368692	2.87946	0.345216	0.512825
hsa-miR-3138	3.28871	2.84838	4.59485e-10	2.84164e-09
hsa-miR-6803-3p	1.50708	2.84019	1.23571e-05	5.03521e-05
hsa-miR-6807-5p	1.62063	2.82682	2.31131e-07	1.12282e-06
hsa-miR-4713-5p	0.696256	2.80292	0.0451926	0.0977864
hsa-miR-6866-5p	-0.338662	2.77917	0.36838	0.53717
hsa-miR-3609	0.997577	2.76396	0.0197619	0.0482025
hsa-miR-34c-5p	-3.79363	2.75347	3.01115e-12	2.24421e-11
hsa-miR-26b-3p	-1.03356	2.75177	0.00766651	0.0202582
hsa-miR-302c-5p	-2.08347	2.73728	2.58325e-07	1.24798e-06
hsa-miR-193a-3p	-2.30261	2.73606	3.7163e-06	1.62437e-05
hsa-miR-6859-5p	1.43978	2.72005	0.000747343	0.00233975
hsa-miR-126-5p	-3.82501	2.71874	1.84106e-13	1.47285e-12
hsa-miR-3178	-0.260342	2.71121	0.495762	0.675617
hsa-miR-4741	0.532331	2.71112	0.100273	0.192172
hsa-miR-26a-1-3p	0.0240068	2.67092	0.939241	1
hsa-miR-1224-5p	2.43819	2.66773	2.08217e-10	1.32047e-09
hsa-miR-1914-3p	3.27097	2.65914	4.02288e-15	3.57954e-14
hsa-miR-4684-3p	2.33217	2.6561	4.5961e-09	2.62807e-08
hsa-miR-551a	-3.62572	2.64321	7.40383e-15	6.42402e-14
hsa-miR-1287-5p	-1.73971	2.64032	1.54418e-05	6.24838e-05
hsa-miR-10b-3p	-0.0440226	2.63437	0.940122	1
hsa-miR-6515-5p	2.40338	2.62729	1.68026e-08	9.07238e-08
hsa-miR-7114-5p	2.14653	2.62652	1.65482e-07	8.10676e-07
hsa-miR-20b-5p	-4.1504	2.61651	2.83118e-17	2.87068e-16
hsa-miR-4708-5p	0.178665	2.61291	0.707652	0.885326
hsa-miR-6798-3p	0.278526	2.6033	0.466513	0.642145
hsa-miR-1247-5p	2.52496	2.60035	5.28571e-11	3.55918e-10
hsa-miR-383-5p	1.26257	2.5837	0.00299071	0.00852556
hsa-miR-29b-2-5p	-4.89346	2.57449	5.53655e-20	6.56854e-19
hsa-miR-597-3p	-0.536047	2.57407	0.201227	0.338418
hsa-miR-3916	3.22145	2.55994	2.00147e-10	1.27859e-09
hsa-miR-4652-5p	1.28385	2.55059	0.00234426	0.00678009
hsa-miR-4661-5p	-2.03688	2.54467	2.94871e-07	1.40892e-06
hsa-miR-652-5p	-3.11778	2.53411	9.4723e-12	6.85465e-11
hsa-let-7e-3p	-2.09988	2.49762	0.00010159	0.000363061
hsa-miR-6847-5p	2.36582	2.48741	4.45661e-09	2.56512e-08
hsa-miR-3607-3p	-3.25255	2.47677	5.4749e-06	2.33908e-05
hsa-miR-5701	-5.18458	2.47605	1.39031e-11	9.777e-11
hsa-miR-491-5p	-0.39925	2.46807	0.266349	0.426549
hsa-miR-6773-5p	1.8416	2.46612	8.18752e-05	0.000296246
hsa-miR-1278	-5.69474	2.44764	2.14241e-19	2.45813e-18
hsa-miR-105-3p	-5.69158	2.44502	9.24687e-20	1.0751e-18
hsa-miR-33b-3p	-4.16739	2.43692	6.33951e-15	5.52805e-14
hsa-miR-6505-5p	-1.10186	2.42835	0.00337568	0.00955713
hsa-miR-942-3p	1.54478	2.42747	0.000110791	0.000391131
hsa-miR-628-5p	-1.54655	2.42674	7.71957e-05	0.000280478
hsa-miR-4707-5p	2.28361	2.42635	1.24695e-08	6.83859e-08
hsa-miR-3168	6.37459	2.42531	4.09638e-23	5.49545e-22
hsa-miR-3653-3p	0.28517	2.40373	0.454213	0.629687
hsa-miR-6716-3p	1.51952	2.3875	5.54168e-05	0.00020476
hsa-miR-181c-3p	-4.34609	2.37238	7.45629e-16	6.99127e-15
hsa-miR-6125	2.40288	2.37199	3.19247e-08	1.6923e-07
hsa-miR-30c-2-3p	1.05924	2.3634	0.0230042	0.0548828
hsa-miR-3690	-0.37952	2.33685	0.513434	0.695209
hsa-miR-3200-3p	-1.71392	2.33603	4.91183e-05	0.000183039
hsa-miR-33a-3p	-0.455798	2.31881	0.289719	0.455198
hsa-miR-16-1-3p	-5.54006	2.31643	1.10662e-16	1.09656e-15
hsa-miR-6870-3p	-0.0880512	2.30842	0.878674	1
hsa-miR-3064-5p	1.12206	2.3071	0.00578246	0.015658
hsa-miR-212-3p	-2.03162	2.30378	4.18084e-06	1.81378e-05
hsa-miR-3180	1.84255	2.29004	4.53716e-06	1.95861e-05
hsa-miR-34b-3p	1.8614	2.28225	1.51013e-06	6.89442e-06
hsa-miR-378i	-2.5239	2.26438	1.01064e-07	5.12373e-07
hsa-miR-1268b	3.64998	2.2562	2.73927e-16	2.68387e-15
hsa-miR-152-5p	-4.92667	2.25567	3.50223e-16	3.39327e-15
hsa-miR-6741-3p	2.12962	2.2473	1.43976e-07	7.13338e-07
hsa-miR-3188	1.64217	2.22351	0.000346309	0.00113527
hsa-miR-579-5p	-2.17926	2.21472	1.76604e-06	8.02078e-06
hsa-miR-6871-5p	2.32079	2.21467	9.75228e-07	4.48759e-06
hsa-miR-6877-5p	0.144653	2.19184	0.779912	0.955844
hsa-miR-4706	2.57781	2.18691	5.2065e-05	0.000192784
hsa-miR-6515-3p	-1.24573	2.18274	0.00435992	0.0121465
hsa-miR-6758-5p	3.38602	2.17903	4.29872e-08	2.25812e-07
hsa-miR-744-3p	-2.48031	2.16943	1.41132e-05	5.72404e-05
hsa-miR-6881-3p	1.37857	2.16239	0.0010207	0.00316182
hsa-miR-4646-3p	0.0489537	2.15599	0.92927	1
hsa-miR-3662	1.28689	2.15552	0.00431968	0.0120536
hsa-miR-548l	0.244833	2.15497	0.546263	0.721579
hsa-miR-5091	0.27978	2.15171	0.525518	0.709072
hsa-miR-1292-3p	1.70457	2.14887	6.1886e-06	2.61964e-05
hsa-miR-7114-3p	0.797575	2.13873	0.0951023	0.18511
hsa-miR-142-3p	-3.24575	2.13872	1.02853e-06	4.7204e-06
hsa-miR-3144-3p	-4.31304	2.13429	9.01439e-11	5.93249e-10
hsa-miR-222-5p	-1.11297	2.12073	0.0214139	0.0515116
hsa-miR-4746-5p	-2.00468	2.11647	2.37785e-05	9.27733e-05
hsa-miR-3944-3p	-2.17431	2.10497	6.95604e-05	0.000255397
hsa-miR-199b-5p	-4.7274	2.09827	7.55233e-14	6.18369e-13
hsa-miR-4446-3p	3.22755	2.09443	1.06191e-07	5.36802e-07
hsa-miR-3648	2.75823	2.08507	4.02615e-05	0.000151983
hsa-miR-939-5p	1.79066	2.08105	9.79029e-05	0.000350601
hsa-miR-5587-3p	1.41513	2.07721	0.00156684	0.00467905
hsa-miR-3605-5p	3.1809	2.06482	9.70013e-13	7.48541e-12
hsa-miR-3170	-0.431033	2.06103	0.353659	0.52102
hsa-miR-3174	1.54544	2.05881	0.00115535	0.00354741
hsa-miR-548j-5p	-1.92055	2.05867	3.33673e-05	0.000127615
hsa-miR-1244	9.10891	2.04999	4.78889e-18	5.06171e-17
hsa-miR-7851-3p	-1.36114	2.04435	0.0027453	0.00784887
hsa-miR-181b-3p	-1.76081	2.03989	0.00011717	0.000411985
hsa-miR-4755-3p	0.859276	2.02905	0.06434	0.133107
hsa-miR-664b-5p	2.88721	2.01529	9.76646e-06	4.04578e-05
hsa-miR-636	-1.93965	2.01049	4.77391e-05	0.000179047
hsa-miR-1249-5p	3.57965	1.99726	1.2842e-12	9.78012e-12
hsa-miR-3129-5p	1.68994	1.99061	0.000209366	0.000707623
hsa-miR-6763-5p	2.83355	1.98959	3.77461e-07	1.78884e-06
hsa-miR-1910-5p	0.430014	1.98529	0.369408	0.53777
hsa-miR-6777-5p	3.41504	1.97451	1.20606e-12	9.22527e-12
hsa-miR-658	0.0368479	1.97445	0.932764	1
hsa-miR-6783-3p	-1.7086	1.96936	0.00241205	0.00696461
hsa-miR-3940-5p	2.44576	1.96738	5.47593e-06	2.33908e-05
hsa-miR-5001-3p	-3.14562	1.96438	6.8568e-09	3.85751e-08
hsa-miR-5582-3p	-1.69956	1.94395	0.000298059	0.000986367
hsa-miR-6812-5p	4.15478	1.93085	1.30106e-11	9.22377e-11
hsa-miR-4689	3.92646	1.92377	1.33033e-13	1.07911e-12
hsa-miR-1262	2.5982	1.92319	3.18399e-09	1.85096e-08
hsa-miR-135b-3p	-0.262779	1.92088	0.666546	0.84236
hsa-miR-4749-3p	2.64264	1.91799	5.06553e-06	2.17593e-05
hsa-miR-6514-5p	1.10636	1.91355	0.00553443	0.0151049
hsa-miR-4723-3p	1.40995	1.90526	0.00207098	0.00607023
hsa-miR-451a	-2.72396	1.89184	2.6912e-05	0.000104068
hsa-miR-139-3p	3.13344	1.88893	2.61175e-08	1.39294e-07
hsa-miR-147b	-1.06104	1.8782	0.0278173	0.0646308
hsa-miR-4755-5p	0.730459	1.86581	0.127732	0.233109
hsa-miR-516b-5p	-1.01162	1.86242	0.105343	0.200718
hsa-miR-6755-5p	0.252202	1.85915	0.634716	0.805636
hsa-miR-8072	2.52821	1.85528	1.16015e-07	5.81407e-07
hsa-miR-3655	2.27378	1.8462	1.2228e-06	5.59726e-06
hsa-miR-7977	-1.06098	1.83713	0.0479495	0.103367
hsa-miR-224-3p	-2.59228	1.83333	6.64281e-06	2.8051e-05
hsa-miR-561-5p	-5.84001	1.83218	1.05571e-12	8.11085e-12
hsa-miR-659-5p	-4.02525	1.82509	3.2312e-10	2.01257e-09
hsa-miR-6797-3p	1.84146	1.80689	2.59415e-05	0.000100538
hsa-miR-1246	1.27321	1.79354	0.00361455	0.0101838
hsa-miR-660-3p	-8.34431	1.78581	4.79762e-15	4.24723e-14
hsa-miR-3065-3p	0.0570501	1.77433	0.96589	1
hsa-miR-4435	2.21036	1.76204	2.69476e-07	1.29825e-06
hsa-miR-33a-5p	-4.88899	1.75932	5.10404e-12	3.74011e-11
hsa-miR-7108-3p	0.690911	1.75454	0.161127	0.282986
hsa-miR-6858-5p	2.89189	1.7451	2.87615e-06	1.28287e-05
hsa-miR-6892-3p	1.37047	1.73772	0.00960525	0.0248171
hsa-miR-7106-5p	4.04047	1.73581	6.78587e-11	4.51701e-10
hsa-miR-616-5p	-5.74099	1.73215	1.57645e-11	1.09535e-10
hsa-miR-550a-3-5p	0.441855	1.73105	0.416369	0.58845
hsa-miR-6729-3p	3.32526	1.72477	1.03163e-05	4.23332e-05
hsa-miR-6780b-3p	-1.41515	1.70568	0.00369851	0.0104036
hsa-miR-4646-5p	4.24792	1.69153	8.12134e-12	5.90151e-11
hsa-miR-6802-3p	0.909459	1.66252	0.0865607	0.170771
hsa-miR-6862-5p	2.46603	1.64948	2.2507e-05	8.8406e-05
hsa-miR-6726-3p	0.897932	1.64452	0.0426979	0.0931979
hsa-miR-29b-1-5p	0.961957	1.64032	0.13038	0.2376
hsa-miR-3148	0.926002	1.63862	0.0647297	0.133754
hsa-miR-1323	1.76829	1.6257	0.00138425	0.00417669
hsa-miR-6832-5p	3.35039	1.62122	1.84341e-05	7.39059e-05
hsa-miR-616-3p	2.24556	1.60993	3.5839e-06	1.57837e-05
hsa-miR-1294	0.376504	1.60958	0.462126	0.637617
hsa-miR-4721	2.69368	1.59911	1.56948e-05	6.33606e-05
hsa-miR-5090	1.36744	1.59244	0.00594875	0.0160349
hsa-miR-512-3p	-1.35664	1.58906	0.0482627	0.103786
hsa-miR-6765-5p	3.22388	1.58665	1.58576e-08	8.58869e-08
hsa-miR-4725-3p	2.54991	1.56585	3.73023e-07	1.77262e-06
hsa-miR-145-5p	-5.52685	1.55389	9.51221e-12	6.85508e-11
hsa-miR-4687-3p	1.92785	1.54996	4.95854e-05	0.000184386
hsa-miR-6894-3p	0.734235	1.54565	0.217593	0.359018
hsa-miR-589-3p	-3.6504	1.54136	8.35739e-08	4.28685e-07
hsa-miR-6827-5p	0.195354	1.54098	0.779063	0.955476
hsa-miR-4498	0.0826505	1.53523	0.90224	1
hsa-miR-4470	-0.216121	1.52047	0.684464	0.863217
hsa-miR-765	2.88878	1.51559	1.31696e-05	5.35378e-05
hsa-miR-676-3p	0.547315	1.51306	0.396784	0.567672
hsa-miR-6819-5p	4.55248	1.51301	7.41814e-12	5.41307e-11
hsa-miR-511-5p	0.800838	1.50836	0.100153	0.192152
hsa-miR-133a-5p	-8.00992	1.50125	1.39774e-11	9.78978e-11
hsa-miR-2278	1.01648	1.49829	0.0516554	0.110131
hsa-miR-95-3p	-4.56999	1.49396	1.1054e-09	6.71712e-09
hsa-miR-6735-5p	3.3535	1.48859	3.13211e-10	1.95785e-09
hsa-miR-574-5p	2.59779	1.47004	0.000208629	0.000706502
hsa-miR-199a-5p	-0.53712	1.46946	0.51036	0.692122
hsa-miR-6780a-5p	3.95436	1.44982	4.51945e-09	2.59274e-08
hsa-miR-5187-5p	3.20172	1.44688	6.52126e-09	3.68061e-08
hsa-miR-6894-5p	3.62098	1.4465	4.28876e-09	2.47669e-08
hsa-miR-663a	0.190927	1.44114	0.755951	0.934357
hsa-miR-127-3p	-2.11001	1.43729	0.000194443	0.000667538
hsa-miR-4791	-3.47156	1.42719	9.14857e-07	4.22093e-06
hsa-miR-4426	5.1011	1.41965	3.16485e-11	2.16451e-10
hsa-miR-6800-3p	1.13935	1.41685	0.0312257	0.0707241
hsa-miR-3929	0.909351	1.41678	0.103932	0.198313
hsa-miR-3164	0.627126	1.41333	0.215864	0.358062
hsa-miR-548q	-0.577774	1.41265	0.237453	0.387026
hsa-miR-125b-2-3p	-2.10969	1.41068	0.000154599	0.000537094
hsa-miR-6821-5p	3.79956	1.40797	4.32262e-11	2.92196e-10
hsa-miR-6749-3p	0.813363	1.40357	0.19068	0.325707
hsa-miR-653-5p	-3.90489	1.3942	2.7103e-08	1.44109e-07
hsa-miR-142-5p	-0.984597	1.38252	0.0708288	0.144305
hsa-miR-548az-5p	-1.27905	1.36938	0.0298205	0.0682507
hsa-miR-6785-5p	3.12075	1.36315	1.57269e-08	8.54449e-08
hsa-miR-6770-3p	-7.82979	1.35275	6.88521e-11	4.5657e-10
hsa-miR-6505-3p	-0.956176	1.34083	0.0801609	0.15959
hsa-miR-3180-5p	0.9104	1.32946	0.290223	0.455579
hsa-miR-4685-3p	-0.242702	1.32815	0.685776	0.863533
hsa-miR-6810-3p	0.561283	1.32651	0.369269	0.53777
hsa-miR-6715b-3p	-7.77594	1.30723	1.05807e-10	6.88533e-10
hsa-miR-4636	-0.845456	1.29618	0.149848	0.267213
hsa-miR-4708-3p	-0.631878	1.27761	0.244856	0.394762
hsa-miR-598-5p	2.14357	1.26696	1.93966e-05	7.74088e-05
hsa-miR-6792-5p	1.87189	1.26033	0.0026322	0.00753785
hsa-miR-4667-3p	3.39565	1.25477	2.56051e-07	1.24042e-06
hsa-miR-4286	-1.27635	1.24401	0.0305766	0.0695249
hsa-miR-5088-5p	2.35524	1.22902	2.13098e-05	8.40819e-05
hsa-miR-138-1-3p	0.620361	1.22884	0.228662	0.374799
hsa-miR-103a-2-5p	-7.67403	1.22089	5.27461e-09	2.99639e-08
hsa-miR-582-3p	-5.11438	1.21457	4.325e-08	2.2651e-07
hsa-miR-6751-5p	3.96298	1.21423	2.71761e-07	1.30565e-06
hsa-miR-6743-3p	0.60232	1.21421	0.398716	0.569967
hsa-miR-4442	1.68035	1.20633	0.000883437	0.00274637
hsa-miR-3155b	-5.10491	1.20348	9.84644e-09	5.46885e-08
hsa-miR-1289	-3.193	1.19598	1.73759e-05	6.98237e-05
hsa-miR-1273c	-1.27601	1.18848	0.0545474	0.115731
hsa-miR-4676-3p	-2.6218	1.1879	0.000176112	0.000608196
hsa-miR-4775	-0.321859	1.18016	0.699335	0.879972
hsa-miR-550a-3p	-1.38669	1.17877	0.0245464	0.0580068
hsa-miR-6833-3p	0.707534	1.17521	0.287891	0.452781
hsa-miR-3173-3p	2.35003	1.17347	0.000542386	0.00172613
hsa-miR-767-3p	-1.9075	1.17255	0.00445182	0.0123827
hsa-miR-6739-3p	-1.60166	1.17092	0.00576666	0.0156408
hsa-miR-943	-1.01209	1.17027	0.0816564	0.162012
hsa-miR-6516-5p	-3.58889	1.16313	4.4211e-06	1.91325e-05
hsa-miR-573	-3.19167	1.14985	3.61443e-06	1.5878e-05
hsa-miR-4707-3p	-5.01214	1.14767	3.39564e-08	1.78912e-07
hsa-miR-3199	-0.47906	1.14432	0.599895	0.771382
hsa-miR-509-3-5p	-3.17316	1.144	2.83702e-05	0.000109464
hsa-miR-144-5p	-3.16734	1.14102	1.96146e-05	7.81e-05
hsa-miR-450a-2-3p	-0.864937	1.14022	0.22687	0.372562
hsa-miR-362-3p	-7.57177	1.13835	4.8194e-10	2.96998e-09
hsa-miR-2276-3p	0.472338	1.13651	0.349679	0.519013
hsa-miR-135a-5p	-0.136328	1.13591	0.863436	1
hsa-miR-133b	-1.61558	1.13354	0.0308598	0.0700775
hsa-miR-1236-3p	0.605133	1.12722	0.325302	0.492471
hsa-miR-3605-3p	0.553885	1.12233	0.361629	0.529539
hsa-miR-6758-3p	0.929951	1.11066	0.215987	0.358062
hsa-miR-98-3p	-1.43811	1.10938	0.0278718	0.0646308
hsa-miR-4482-3p	-0.603049	1.10865	0.295176	0.461692
hsa-miR-6741-5p	3.48862	1.10483	7.6923e-07	3.56792e-06
hsa-miR-5699-5p	0.790089	1.10026	0.119388	0.221503
hsa-miR-6846-5p	5.01977	1.08123	1.13897e-09	6.87322e-09
hsa-miR-6786-3p	0.23866	1.07952	0.663497	0.839114
hsa-miR-378e	-3.45746	1.07709	6.91816e-06	2.9073e-05
hsa-miR-1277-5p	-7.49136	1.07389	1.60554e-09	9.55652e-09
hsa-miR-466	-1.15294	1.07238	0.0728774	0.147275
hsa-miR-4484	1.28699	1.06457	0.0375774	0.0826419
hsa-miR-6873-3p	0.625739	1.06388	0.480121	0.656215
hsa-miR-1305	-4.92802	1.06201	5.34706e-08	2.78366e-07
hsa-miR-6510-3p	-1.23964	1.05546	0.148685	0.265411
hsa-miR-4738-3p	1.76012	1.0548	0.00143058	0.00430903
hsa-miR-195-3p	0.23334	1.04371	0.705292	0.883642
hsa-miR-6772-3p	0.979388	1.04279	0.195923	0.33241
hsa-miR-181c-5p	-3.45408	1.03564	3.44245e-06	1.52764e-05
hsa-miR-5000-3p	-3.44388	1.03464	2.40971e-05	9.35975e-05
hsa-miR-6851-5p	2.98447	1.03275	2.98634e-05	0.000114717
hsa-miR-6805-3p	2.17032	1.03078	0.000330129	0.00108631
hsa-miR-4453	2.31516	1.02949	0.0014351	0.00431519
hsa-miR-6761-5p	-0.507766	1.02025	0.434646	0.606904
hsa-miR-3128	-7.42141	1.01618	1.14375e-08	6.29245e-08
hsa-miR-6825-5p	3.63042	1.01569	2.58836e-09	1.5148e-08
hsa-miR-3139	-3.91	1.00049	9.26576e-06	3.85668e-05
hsa-miR-4667-5p	2.84767	0.998451	3.69917e-06	1.62094e-05
hsa-miR-6750-3p	1.88114	0.995173	0.000574394	0.00182135
hsa-miR-302d-5p	-1.05793	0.982297	0.125988	0.231287
hsa-miR-4742-3p	-2.88393	0.977878	0.000197652	0.000675891
hsa-miR-3157-3p	-3.36147	0.969756	1.2098e-05	4.94119e-05
hsa-miR-6862-3p	1.40761	0.957659	0.0432657	0.0943193
hsa-miR-3620-5p	3.16455	0.954398	3.82647e-06	1.66834e-05
hsa-miR-1247-3p	-0.144972	0.950073	0.913587	1
hsa-miR-4517	-1.82516	0.945209	0.0201421	0.0490518
hsa-miR-3661	-1.22651	0.933885	0.0502244	0.107606
hsa-miR-6793-5p	2.56277	0.930033	3.51811e-06	1.55725e-05
hsa-miR-4793-3p	-0.981833	0.908881	0.111695	0.210364
hsa-miR-3175	1.67914	0.903855	0.0574773	0.121356
hsa-miR-6879-3p	1.18577	0.877947	0.0372928	0.0823345
hsa-miR-6815-5p	-2.17512	0.876212	0.00179335	0.00531904
hsa-miR-6831-5p	3.06384	0.875593	5.06987e-07	2.38969e-06
hsa-miR-3140-3p	0.228104	0.86719	0.806937	0.984124
hsa-miR-766-5p	2.78999	0.866638	0.000211076	0.000712025
hsa-miR-643	-3.23151	0.862565	3.37602e-05	0.000128712
hsa-miR-933	-0.146863	0.860751	0.870279	1
hsa-miR-4660	1.30044	0.856655	0.0283655	0.0655225
hsa-miR-664b-3p	-7.22039	0.854662	5.09659e-08	2.66122e-07
hsa-miR-6779-5p	4.49383	0.852071	1.06489e-08	5.89579e-08
hsa-miR-6784-3p	2.46875	0.850573	7.2413e-05	0.000265312
hsa-miR-548ay-3p	-3.69914	0.843595	0.00010903	0.00038779
hsa-miR-6804-5p	3.29837	0.84326	1.1877e-05	4.86232e-05
hsa-miR-6752-3p	0.976166	0.841046	0.137816	0.249846
hsa-miR-3654	5.1212	0.840284	2.92211e-11	2.00636e-10
hsa-miR-6885-3p	1.16487	0.826003	0.063383	0.131604
hsa-miR-3677-3p	-7.17435	0.819887	3.63888e-07	1.73394e-06
hsa-miR-585-3p	-0.775714	0.816863	0.257162	0.412594
hsa-miR-5189-5p	2.40435	0.801964	3.38018e-05	0.000128712
hsa-miR-6881-5p	2.74954	0.798694	0.00128765	0.00392597
hsa-miR-516a-5p	-2.74315	0.798677	0.000748612	0.00233975
hsa-miR-6886-3p	1.26781	0.789813	0.116965	0.217997
hsa-miR-6770-5p	-0.141114	0.789527	0.878499	1
hsa-miR-4802-3p	-7.13545	0.785311	4.71545e-07	2.22865e-06
hsa-let-7i-3p	-0.906111	0.78251	0.156898	0.277762
hsa-miR-6806-3p	-1.62412	0.782482	0.032835	0.0738893
hsa-miR-624-5p	-3.67818	0.782153	2.09953e-05	8.30291e-05
hsa-miR-504-3p	2.57458	0.773458	2.27634e-05	8.9212e-05
hsa-miR-6853-3p	0.368014	0.764816	0.748046	0.926388
hsa-miR-6859-3p	0.775393	0.762385	0.422729	0.593385
hsa-miR-6774-3p	-2.67208	0.761802	0.000739939	0.00232096
hsa-miR-6799-5p	3.17566	0.758229	5.22585e-07	2.45657e-06
hsa-miR-3196	1.02881	0.755239	0.0816533	0.162012
hsa-miR-6785-3p	3.15776	0.754301	2.37649e-05	9.27733e-05
hsa-miR-6721-5p	0.849173	0.751581	0.206141	0.344359
hsa-miR-4688	1.48338	0.74554	0.0525459	0.111756
hsa-miR-190b	-0.307347	0.74283	0.772073	0.948236
hsa-miR-6802-5p	3.36658	0.738699	1.99999e-05	7.94528e-05
hsa-miR-4640-3p	0.887526	0.730539	0.1414	0.254292
hsa-miR-1234-3p	0.468102	0.728133	0.483126	0.659805
hsa-miR-3162-5p	2.093	0.727197	0.030563	0.0695249
hsa-miR-6759-5p	3.855	0.724234	1.7853e-07	8.69711e-07
hsa-miR-6768-5p	3.1187	0.72023	8.63338e-07	3.9938e-06
hsa-miR-1283	-1.99102	0.712895	0.0225488	0.0540181
hsa-miR-6789-5p	-0.134925	0.704292	0.953398	1
hsa-miR-503-3p	0.0548731	0.695349	0.925319	1
hsa-miR-3684	-1.83238	0.694029	0.0443709	0.0964873
hsa-miR-3912-3p	-2.98122	0.681102	0.000477395	0.00153047
hsa-miR-4797-3p	-1.67404	0.676714	0.0255125	0.0599185
hsa-miR-4724-5p	-0.807671	0.676093	0.325276	0.492471
hsa-miR-1236-5p	4.3089	0.667604	9.93137e-08	5.04965e-07
hsa-miR-6748-5p	4.98033	0.655839	1.50861e-08	8.22193e-08
hsa-miR-6750-5p	1.34911	0.646762	0.209154	0.348057
hsa-miR-6733-5p	-2.51984	0.642121	0.00424443	0.0118626
hsa-miR-378b	-3.4678	0.640989	9.3187e-05	0.0003344
hsa-miR-6762-3p	-4.3857	0.638633	3.33071e-05	0.000127615
hsa-miR-6848-5p	1.81048	0.637203	0.0281234	0.0650494
hsa-miR-4797-5p	-1.17687	0.623519	0.0926351	0.180913
hsa-miR-4687-5p	2.7368	0.619372	0.00107867	0.00333547
hsa-miR-5189-3p	1.25789	0.609691	0.0875695	0.172379
hsa-miR-6818-3p	-2.12433	0.6078	0.00498755	0.0136981
hsa-miR-3157-5p	-2.89379	0.607664	0.000368227	0.00120035
hsa-miR-556-5p	-2.44931	0.601029	0.00299177	0.00852556
hsa-miR-4742-5p	1.0962	0.599541	0.0739139	0.149024
hsa-miR-4726-5p	0.744961	0.595252	0.50907	0.690909
