# Supplementary material for: METTL1 Promotes let-7 MicroRNA Processing via m7G Methylation
Source: Mol Cell. 2019 Jun 20;74(6):1278–1290.e9. doi: 10.1016/j.molcel.2019.03.040 (PMC6591002; doi:10.1016/j.molcel.2019.03.040)
Supplement: Table S5. miRNA Modulation upon METTL1 Knockdown, Related to Figure 1 — Excel table containing log2 fold change, average expression, P-values and FDR of miRNAs, as obtained by small RNA-seq in WT and METTL1 knockdown A549 cells. [file mmc6.xlsx]

## Sheet: shMETTL1 vs shCtrl
miRNA	KD_logFC	KD_logCPM	KD_Pvalue	KD_FDR
hsa-let-7a-2-3p	-0.303395	3.01239	0.308927	0.793335
hsa-let-7a-3p	-0.340197	6.07377	0.0437992	0.270329
hsa-let-7a-5p	-0.854485	15.2714	2.45489e-07	1.05219e-05
hsa-let-7b-3p	-0.468588	7.27057	0.00155761	0.0231095
hsa-let-7b-5p	-0.762492	12.0997	5.40804e-11	4.92196e-09
hsa-let-7c-5p	-0.855976	9.06502	4.47546e-08	2.15801e-06
hsa-let-7d-3p	-0.770516	6.88304	5.55392e-06	0.000178535
hsa-let-7d-5p	-1.00195	8.87579	5.39016e-13	6.93085e-11
hsa-let-7e-3p	-0.191789	6.07461	0.258112	0.74738
hsa-let-7e-5p	-0.511618	12.1904	5.89839e-05	0.00144464
hsa-let-7f-1-3p	-0.182408	4.07973	0.380959	0.85315
hsa-let-7f-2-3p	-0.286147	4.79414	0.153871	0.580496
hsa-let-7f-5p	-0.654971	14.6944	5.52176e-09	3.27695e-07
hsa-let-7g-5p	-0.727363	12.656	3.75486e-10	2.75893e-08
hsa-let-7i-3p	-0.443072	2.70279	0.206964	0.668087
hsa-let-7i-5p	-0.578542	15.8304	8.57164e-07	3.39129e-05
hsa-miR-1-3p	1.47872	2.39789	0.0256109	0.183803
hsa-miR-100-5p	-0.418587	16.3131	0.000942475	0.0145424
hsa-miR-101-3p	0.0653969	9.91495	0.637264	0.976769
hsa-miR-103a-2-5p	0.955116	-1.82035	0.891751	1
hsa-miR-105-3p	-0.494065	2.59598	0.21244	0.675866
hsa-miR-105-5p	-0.971752	6.58773	5.06818e-08	2.36976e-06
hsa-miR-106a-5p	0.608355	3.47826	0.0117249	0.110314
hsa-miR-106b-3p	-0.316104	10.1631	0.0104814	0.100452
hsa-miR-106b-5p	0.277556	5.82464	0.140163	0.552232
hsa-miR-107	-0.60746	7.33268	1.4273e-05	0.000431829
hsa-miR-10a-3p	0.538635	5.31291	0.00281753	0.0353451
hsa-miR-10a-5p	0.72068	14.4314	1.3718e-11	1.51192e-09
hsa-miR-10b-5p	1.96348	11.6094	9.96771e-70	1.53802e-66
hsa-miR-1180-3p	-0.337289	10.9585	0.00897496	0.0876478
hsa-miR-1185-1-3p	0.364444	3.88327	0.204116	0.666738
hsa-miR-1185-2-3p	-0.0504466	2.57672	0.925919	1
hsa-miR-1193	0.461351	-1.74493	1	1
hsa-miR-1224-5p	-0.482892	3.24618	0.0670029	0.35666
hsa-miR-1226-3p	0.358463	3.3345	0.213265	0.677094
hsa-miR-1237-3p	-0.00038794	1.28646	1	1
hsa-miR-124-3p	5.7569	-1.02508	0.0940817	0.430766
hsa-miR-1244	0.13056	0.434676	0.923978	1
hsa-miR-1246	0.275391	-0.0975986	0.821785	1
hsa-miR-1247-3p	0.407986	5.84997	0.0103848	0.100228
hsa-miR-1247-5p	-0.255579	4.13896	0.299263	0.787424
hsa-miR-1248	1.87745	0.591802	0.0149171	0.128587
hsa-miR-1249-3p	-0.174195	6.1932	0.274881	0.771166
hsa-miR-1249-5p	0.859971	0.966604	0.194337	0.656154
hsa-miR-1254	-1.03013	6.46599	2.03138e-10	1.74134e-08
hsa-miR-125a-3p	-0.0319183	6.78156	0.845743	1
hsa-miR-125a-5p	-0.4506	12.1612	0.000165753	0.00355217
hsa-miR-125b-1-3p	-0.119487	8.09492	0.359805	0.838988
hsa-miR-125b-2-3p	-0.455968	5.67977	0.00404116	0.0470188
hsa-miR-125b-5p	-0.118019	11.7747	0.328548	0.803406
hsa-miR-126-3p	-0.0416459	8.46715	0.768616	1
hsa-miR-126-5p	-0.0510983	1.95024	0.948444	1
hsa-miR-1260a	1.12285	-0.774933	0.31886	0.800001
hsa-miR-1260b	0.931164	7.74375	5.27172e-10	3.69739e-08
hsa-miR-1262	0.336497	2.30659	0.566437	0.957342
hsa-miR-1266-5p	-0.793907	3.86053	0.00537423	0.0579891
hsa-miR-1268b	0.188641	3.18574	0.725746	1
hsa-miR-1269b	0.101703	6.41765	0.529182	0.9407
hsa-miR-127-3p	0.164523	9.24724	0.192438	0.655292
hsa-miR-127-5p	0.110718	2.90653	0.743784	1
hsa-miR-1275	0.124738	4.95436	0.521141	0.934286
hsa-miR-1278	0.915342	3.74002	7.48141e-05	0.00177553
hsa-miR-128-1-5p	0.432976	5.14956	0.0782746	0.397295
hsa-miR-128-3p	-0.442456	12.2826	0.000439589	0.00788705
hsa-miR-1282	3.08957	-2.0839	0.634303	0.976769
hsa-miR-1287-5p	-0.645692	2.32157	0.100461	0.450614
hsa-miR-129-1-3p	1.90756	1.30546	0.002336	0.0313431
hsa-miR-129-5p	0.517792	5.49425	0.00496858	0.0545564
hsa-miR-1291	0.23763	2.32649	0.568339	0.957906
hsa-miR-1292-3p	-0.582102	0.695027	0.391011	0.866145
hsa-miR-1292-5p	-0.263275	5.67448	0.111641	0.478641
hsa-miR-1293	-0.546916	5.191	0.000758947	0.0123269
hsa-miR-1294	-0.261938	4.11475	0.291318	0.787254
hsa-miR-1296-5p	-0.195042	5.44612	0.353793	0.832169
hsa-miR-1301-3p	-0.337362	7.23615	0.0381084	0.245005
hsa-miR-1304-5p	0.0447453	4.1279	0.853315	1
hsa-miR-1306-3p	0.781772	2.44741	0.0505658	0.303591
hsa-miR-1306-5p	0.463516	4.26298	0.0814283	0.401458
hsa-miR-1307-3p	-0.591903	12.1044	1.05481e-06	4.03187e-05
hsa-miR-1307-5p	-0.766018	1.99858	0.0846193	0.408024
hsa-miR-130a-3p	-0.256591	3.84433	0.298994	0.787424
hsa-miR-130a-5p	-0.106635	0.443987	0.905676	1
hsa-miR-130b-3p	0.640737	2.93097	0.0978657	0.443775
hsa-miR-130b-5p	0.255937	7.19145	0.149824	0.569407
hsa-miR-132-3p	0.275153	6.19789	0.132098	0.530995
hsa-miR-132-5p	0.267858	5.73568	0.0980733	0.443775
hsa-miR-134-5p	0.4956	6.65978	0.00405282	0.0470188
hsa-miR-1343-3p	-0.706982	3.60622	0.00573878	0.0598306
hsa-miR-135b-5p	1.8999	-0.520635	0.243606	0.722855
hsa-miR-136-3p	0.5664	2.12471	0.148482	0.567097
hsa-miR-136-5p	0.224004	1.72347	0.661976	0.9829
hsa-miR-137	-0.201796	1.65302	0.688686	1
hsa-miR-138-1-3p	-0.00160554	3.00344	1	1
hsa-miR-138-5p	-0.223268	6.16626	0.159526	0.596001
hsa-miR-139-5p	0.326291	3.28726	0.310838	0.793706
hsa-miR-140-3p	-0.259458	9.99969	0.0338877	0.225383
hsa-miR-140-5p	-0.403448	5.06537	0.0567995	0.323401
hsa-miR-143-3p	-0.391067	2.49733	0.239124	0.71721
hsa-miR-1468-5p	-1.477	2.27869	0.0006015	0.00997972
hsa-miR-146b-5p	0.0909313	7.08974	0.557432	0.956187
hsa-miR-147b	-0.211856	4.65986	0.2362	0.71721
hsa-miR-148a-3p	1.46692	9.40094	2.99609e-28	9.24594e-26
hsa-miR-148a-5p	1.63639	5.87081	1.33438e-18	2.57369e-16
hsa-miR-148b-3p	-0.271112	9.12354	0.0309778	0.212439
hsa-miR-148b-5p	0.287622	3.53618	0.34322	0.816901
hsa-miR-149-3p	-0.604628	2.81547	0.0801112	0.400367
hsa-miR-149-5p	-0.46366	7.7267	0.000680398	0.0111687
hsa-miR-150-5p	-0.203216	-1.06996	1	1
hsa-miR-151a-3p	-0.178688	12.9131	0.112809	0.480228
hsa-miR-151a-5p	-0.112069	6.00806	0.536347	0.945809
hsa-miR-151b	-0.353094	1.5787	0.50962	0.934286
hsa-miR-152-3p	-0.186769	7.37876	0.172838	0.619099
hsa-miR-152-5p	0.276388	2.29394	0.525804	0.936853
hsa-miR-154-3p	1.62866	-0.982854	0.308153	0.793335
hsa-miR-154-5p	1.63313	-0.197258	0.208245	0.669422
hsa-miR-155-5p	-0.67282	0.825473	0.279584	0.777295
hsa-miR-15a-5p	0.37521	2.13705	0.319887	0.800511
hsa-miR-15b-3p	-0.117823	4.15795	0.598381	0.957906
hsa-miR-15b-5p	-0.358977	6.33091	0.0143579	0.126595
hsa-miR-16-1-3p	1.7423	0.74392	0.0501642	0.303543
hsa-miR-16-2-3p	0.296814	8.04206	0.0259316	0.18466
hsa-miR-16-5p	0.333495	8.32374	0.0211686	0.159333
hsa-miR-17-3p	0.758241	2.39072	0.0362866	0.236246
hsa-miR-17-5p	0.8749	8.74442	1.17367e-09	7.24389e-08
hsa-miR-181a-2-3p	0.340369	8.19951	0.0147202	0.127603
hsa-miR-181a-3p	0.599013	6.59326	0.000231385	0.00449506
hsa-miR-181a-5p	-0.303202	10.3445	0.0129922	0.11836
hsa-miR-181b-3p	1.28306	2.0816	0.00328851	0.0399542
hsa-miR-181b-5p	-0.411558	9.91364	0.000414996	0.00753339
hsa-miR-181c-3p	0.211189	3.02932	0.538804	0.947975
hsa-miR-181c-5p	-0.384587	0.955624	0.549785	0.956187
hsa-miR-181d-5p	0.0378818	5.09487	0.856673	1
hsa-miR-182-3p	-1.12935	-0.00281179	0.314293	0.793706
hsa-miR-182-5p	-0.235742	11.8172	0.0331212	0.22267
hsa-miR-183-3p	-0.410214	2.61824	0.205102	0.666738
hsa-miR-183-5p	-0.416412	10.9302	0.000455345	0.00798405
hsa-miR-184	0.284282	-0.794739	0.949203	1
hsa-miR-185-3p	0.175989	4.8871	0.461218	0.917088
hsa-miR-185-5p	-0.158568	8.8677	0.210103	0.672247
hsa-miR-186-5p	0.0948846	6.79608	0.587764	0.957906
hsa-miR-188-5p	0.896008	0.217411	0.367664	0.845463
hsa-miR-18a-3p	0.477918	4.98202	0.00529576	0.0575448
hsa-miR-18a-5p	1.37511	5.14913	1.69899e-11	1.74769e-09
hsa-miR-18b-5p	2.41203	-0.370657	0.0652845	0.353949
hsa-miR-1908-3p	-0.0864268	1.96125	0.868069	1
hsa-miR-1908-5p	-1.20213	4.3302	3.62681e-06	0.000121656
hsa-miR-190a-5p	0.709627	0.764113	0.301025	0.788593
hsa-miR-191-3p	0.296154	3.33492	0.308079	0.793335
hsa-miR-191-5p	-0.226418	11.5109	0.0435542	0.269896
hsa-miR-1910-5p	-0.877373	2.86785	0.0151143	0.128847
hsa-miR-1914-5p	-0.684697	1.12362	0.342182	0.816901
hsa-miR-1915-3p	-1.25572	0.656736	0.127334	0.518993
hsa-miR-192-3p	0.237663	0.589727	0.775364	1
hsa-miR-192-5p	0.32297	13.8856	0.00193462	0.0273865
hsa-miR-193a-3p	1.21389	0.573936	0.085916	0.411703
hsa-miR-193a-5p	-0.357157	6.75135	0.015886	0.132516
hsa-miR-193b-3p	0.165585	8.64444	0.464123	0.917967
hsa-miR-193b-5p	0.306525	7.95044	0.021513	0.161139
hsa-miR-194-3p	0.285593	8.06906	0.0656056	0.353949
hsa-miR-194-5p	0.0298813	8.61194	0.845014	1
hsa-miR-195-3p	0.447429	5.17724	0.0228343	0.168581
hsa-miR-195-5p	0.568301	1.07253	0.318433	0.800001
hsa-miR-196a-5p	0.254057	8.07103	0.05641	0.323401
hsa-miR-196b-5p	1.73081	5.89005	1.10404e-22	2.83922e-20
hsa-miR-197-3p	0.422345	8.5206	0.0192708	0.148701
hsa-miR-197-5p	1.04424	1.10931	0.0764539	0.390624
hsa-miR-199a-3p	1.24983	0.725818	0.224543	0.695722
hsa-miR-199b-3p	1.23691	-0.110456	0.299558	0.787424
hsa-miR-19a-3p	1.29253	4.26574	3.27817e-10	2.52911e-08
hsa-miR-19b-3p	0.838012	6.58273	1.53254e-07	6.95503e-06
hsa-miR-200a-3p	0.532223	4.30611	0.0109511	0.104306
hsa-miR-200a-5p	0.77886	5.12961	0.000196278	0.00409266
hsa-miR-200b-3p	0.161913	8.31169	0.257839	0.74738
hsa-miR-200b-5p	0.261375	2.32306	0.509181	0.934286
hsa-miR-200c-3p	0.113783	6.01295	0.46338	0.917967
hsa-miR-205-5p	-1.49131	-1.52978	0.705309	1
hsa-miR-20a-5p	1.02115	10.4944	1.83787e-13	2.57803e-11
hsa-miR-20b-5p	0.461083	2.18854	0.240713	0.71934
hsa-miR-21-3p	0.42701	8.68173	0.00224881	0.0304378
hsa-miR-21-5p	-0.0324147	18.8055	0.790565	1
hsa-miR-210-3p	-0.322127	7.12054	0.0222902	0.165746
hsa-miR-210-5p	0.662455	3.30751	0.0389467	0.249356
hsa-miR-2110	0.105679	5.13126	0.581544	0.957906
hsa-miR-2116-3p	-0.663701	4.68956	0.00164927	0.0242364
hsa-miR-212-3p	0.0112366	1.07302	1	1
hsa-miR-212-5p	-0.0604171	3.69165	0.833711	1
hsa-miR-215-5p	0.146339	5.27512	0.370588	0.846591
hsa-miR-218-2-3p	1.37772	1.45454	0.0126352	0.116743
hsa-miR-218-5p	1.83743	8.93987	8.02674e-46	6.19263e-43
hsa-miR-219a-1-3p	0.578134	4.7248	0.000882074	0.0137479
hsa-miR-22-3p	-0.126802	11.7811	0.327784	0.802811
hsa-miR-22-5p	0.215598	5.21212	0.343683	0.816901
hsa-miR-221-3p	-0.269748	11.2245	0.0154595	0.131066
hsa-miR-221-5p	0.076094	9.0096	0.521752	0.934286
hsa-miR-222-3p	-0.215872	12.3439	0.0698315	0.368074
hsa-miR-222-5p	0.546983	3.81411	0.0450173	0.27674
hsa-miR-224-3p	-0.213377	3.67863	0.442268	0.893219
hsa-miR-224-5p	-0.631427	12.3748	1.33839e-08	7.37548e-07
hsa-miR-2277-5p	-0.648586	2.90114	0.0910977	0.424523
hsa-miR-2278	0.47236	0.304073	0.585087	0.957906
hsa-miR-2355-3p	-1.14676	1.57485	0.0247303	0.17915
hsa-miR-23a-3p	-0.166712	10.2395	0.200595	0.665629
hsa-miR-23a-5p	0.0590696	4.82719	0.743077	1
hsa-miR-23b-3p	-0.449696	10.9375	0.000139131	0.00302365
hsa-miR-23b-5p	-0.530483	7.26578	0.00568249	0.0596468
hsa-miR-24-2-5p	-0.142773	5.42382	0.373049	0.84899
hsa-miR-24-3p	-0.488291	12.3792	3.91426e-05	0.000990116
hsa-miR-25-3p	0.0979904	11.2827	0.405092	0.881604
hsa-miR-25-5p	0.86543	8.11252	2.07665e-08	1.10492e-06
hsa-miR-2682-3p	-0.17153	-0.479781	0.932944	1
hsa-miR-2682-5p	-0.373257	6.7352	0.012404	0.115297
hsa-miR-26a-2-3p	0.741425	0.118565	0.426266	0.889336
hsa-miR-26a-5p	-0.180454	12.6971	0.119182	0.493025
hsa-miR-26b-3p	0.658415	2.02096	0.120972	0.499089
hsa-miR-26b-5p	-0.164707	7.14194	0.217511	0.688325
hsa-miR-27a-3p	-0.164082	10.5789	0.149109	0.568088
hsa-miR-27a-5p	0.829556	9.35328	5.89474e-10	3.9546e-08
hsa-miR-27b-3p	-0.473376	14.0016	3.64811e-05	0.000938173
hsa-miR-27b-5p	0.536359	9.18038	0.000131846	0.00292575
hsa-miR-28-3p	-0.371619	9.62791	0.00337372	0.0406691
hsa-miR-28-5p	-0.30757	6.32994	0.0536003	0.312043
hsa-miR-296-3p	2.54131	4.86265	1.45897e-33	5.62799e-31
hsa-miR-296-5p	2.28873	0.170684	0.00662931	0.0672962
hsa-miR-299-3p	1.4882	1.99413	0.000233055	0.00449506
hsa-miR-299-5p	1.86164	2.08631	0.00279175	0.0353087
hsa-miR-29a-3p	-0.0958915	8.63673	0.469671	0.925218
hsa-miR-29a-5p	0.151162	-0.323796	0.95067	1
hsa-miR-29b-1-5p	0.528924	3.48486	0.0724907	0.371605
hsa-miR-29b-2-5p	-1.64092	1.37131	0.00219357	0.0299529
hsa-miR-29b-3p	0.18083	4.13418	0.563656	0.956187
hsa-miR-29c-3p	-0.360575	1.23712	0.491331	0.934286
hsa-miR-29c-5p	0.42048	3.075	0.271462	0.764354
hsa-miR-301a-5p	-0.526538	0.997008	0.388882	0.864618
hsa-miR-302b-3p	-0.654757	-1.43364	0.826944	1
hsa-miR-3064-3p	2.15	-0.959205	0.323208	0.800511
hsa-miR-3074-3p	0.213541	5.57079	0.179184	0.630981
hsa-miR-30a-3p	-0.361401	9.39781	0.00315909	0.0386863
hsa-miR-30a-5p	-0.399418	13.7689	0.000549932	0.00922332
hsa-miR-30b-3p	0.0740806	4.05061	0.77469	1
hsa-miR-30b-5p	-0.342776	5.39655	0.0649089	0.353949
hsa-miR-30c-1-3p	0.274498	3.95815	0.308093	0.793335
hsa-miR-30c-2-3p	-0.178586	9.0939	0.170513	0.619099
hsa-miR-30c-5p	-0.318279	11.1578	0.00498539	0.0545564
hsa-miR-30d-3p	-0.241455	1.93994	0.653747	0.9829
hsa-miR-30d-5p	-0.564208	13.69	1.07133e-06	4.03187e-05
hsa-miR-30e-3p	0.117914	6.79459	0.42278	0.889336
hsa-miR-30e-5p	0.196599	9.16587	0.148227	0.567097
hsa-miR-31-3p	0.976029	4.64889	4.91146e-05	0.00122232
hsa-miR-31-5p	0.24722	9.93806	0.0313045	0.21373
hsa-miR-3126-5p	-1.33079	0.304098	0.100829	0.450953
hsa-miR-3128	-1.18219	0.757697	0.0515463	0.305776
hsa-miR-3129-3p	-0.149883	2.19327	0.752729	1
hsa-miR-3129-5p	0.540004	1.55136	0.352825	0.831158
hsa-miR-3138	0.1399	0.751725	0.852195	1
hsa-miR-3143	-3.25402	-1.27628	0.173332	0.619099
hsa-miR-3144-3p	-1.33598	-0.586363	0.412164	0.888208
hsa-miR-3155b	0.317384	1.97601	0.441939	0.893219
hsa-miR-3167	0.0731953	2.94088	0.838662	1
hsa-miR-3168	-0.134346	1.07172	0.849072	1
hsa-miR-3173-3p	-0.261901	1.0749	0.647319	0.9829
hsa-miR-3173-5p	-0.266329	4.31961	0.295996	0.787424
hsa-miR-3176	-0.25905	3.20058	0.361043	0.838988
hsa-miR-3177-3p	-0.432702	4.95135	0.0701528	0.368074
hsa-miR-3178	4.15659	5.20708	5.87394e-22	1.29478e-19
hsa-miR-3179	0.389762	4.68652	0.103208	0.454998
hsa-miR-3180	-0.0586294	3.69883	0.899177	1
hsa-miR-3180-3p	-0.0364942	4.27287	0.928878	1
hsa-miR-3180-5p	-0.967333	1.84715	0.0939495	0.430766
hsa-miR-3182	0.38871	6.5011	0.099051	0.445585
hsa-miR-3187-3p	-0.748866	3.41333	0.0174219	0.142268
hsa-miR-3195	1.69182	0.0358951	0.0505075	0.303591
hsa-miR-3196	3.0082	0.722234	0.000175753	0.00371489
hsa-miR-3198	-0.0742677	0.371494	1	1
hsa-miR-32-3p	0.469713	2.53974	0.172798	0.619099
hsa-miR-32-5p	0.293181	2.88215	0.394051	0.869845
hsa-miR-3200-3p	-0.831943	1.91405	0.0537677	0.312043
hsa-miR-320a	-0.456404	12.6391	0.000105803	0.00243663
hsa-miR-320b	-0.615794	8.81555	1.25302e-06	4.60334e-05
hsa-miR-320c	-0.61665	7.0711	1.5218e-05	0.000443044
hsa-miR-320d	-0.627002	5.80088	0.000266885	0.005022
hsa-miR-320e	-0.325563	2.84249	0.345862	0.819761
hsa-miR-323a-3p	-0.602693	6.02138	0.00259461	0.0338802
hsa-miR-323a-5p	-0.79835	-0.761005	0.58081	0.957906
hsa-miR-323b-3p	-0.120681	4.23638	0.63807	0.976769
hsa-miR-324-3p	-0.268237	4.19266	0.238542	0.71721
hsa-miR-324-5p	0.35251	2.54374	0.422211	0.889336
hsa-miR-326	-0.485834	1.55785	0.331903	0.806499
hsa-miR-328-3p	-0.479016	7.10112	0.00189113	0.0270186
hsa-miR-328-5p	0.375674	0.0809194	0.712621	1
hsa-miR-329-3p	0.210649	4.08353	0.337495	0.81357
hsa-miR-329-5p	0.718073	0.151046	0.538664	0.947975
hsa-miR-330-3p	-0.39163	7.5964	0.00343499	0.0410867
hsa-miR-330-5p	-0.498349	3.37038	0.112981	0.480228
hsa-miR-331-3p	-0.149475	5.97424	0.391253	0.866145
hsa-miR-331-5p	-0.119018	4.32348	0.564541	0.956187
hsa-miR-335-3p	-0.84678	6.06611	2.29481e-06	8.04748e-05
hsa-miR-335-5p	-1.08564	2.57068	0.00285372	0.0355104
hsa-miR-337-3p	-0.737723	0.0542497	0.463706	0.917967
hsa-miR-339-3p	-0.250661	6.18986	0.0917072	0.424938
hsa-miR-339-5p	-0.28119	7.48498	0.0654511	0.353949
hsa-miR-33a-3p	0.277629	0.77537	0.663314	0.983182
hsa-miR-33b-3p	0.61124	4.70796	0.0031213	0.0385293
hsa-miR-340-3p	-0.390761	4.90226	0.0232893	0.169852
hsa-miR-340-5p	0.0247496	6.98368	0.857697	1
hsa-miR-342-3p	0.271184	5.80079	0.199994	0.665629
hsa-miR-342-5p	-0.0292634	3.78596	0.936792	1
hsa-miR-345-5p	-0.260534	6.1291	0.083104	0.405663
hsa-miR-346	0.587428	2.35206	0.173123	0.619099
hsa-miR-34a-5p	-0.0560688	6.01046	0.773808	1
hsa-miR-34b-3p	-0.103484	1.67613	0.861276	1
hsa-miR-34c-3p	0.297465	1.3444	0.616284	0.97049
hsa-miR-34c-5p	0.133904	6.62777	0.379217	0.852459
hsa-miR-3605-3p	-0.637234	1.51021	0.259406	0.748156
hsa-miR-3607-3p	0.590425	3.73236	0.0131937	0.11836
hsa-miR-3609	0.95846	0.935683	0.140274	0.552232
hsa-miR-361-3p	-0.176975	10.2987	0.16296	0.603574
hsa-miR-361-5p	-0.331561	6.18293	0.0522042	0.306278
hsa-miR-3610	0.529151	0.514722	0.518705	0.934286
hsa-miR-3613-5p	0.5762	-0.147947	0.608787	0.964434
hsa-miR-3614-5p	-1.97754	-0.618911	0.179521	0.630981
hsa-miR-3615	-0.342624	9.32366	0.00656174	0.0672962
hsa-miR-362-5p	-0.220665	5.73721	0.142954	0.555338
hsa-miR-363-3p	-0.756428	2.66261	0.0326428	0.220911
hsa-miR-3648	0.980866	1.53992	0.0653351	0.353949
hsa-miR-3651	-0.360733	1.67086	0.455199	0.908631
hsa-miR-3652	0.815999	2.76244	0.0129411	0.11836
hsa-miR-3653-3p	0.235709	1.04189	0.79075	1
hsa-miR-3653-5p	0.290411	1.1047	0.608494	0.964434
hsa-miR-3654	-1.23741	-1.24459	0.586957	0.957906
hsa-miR-3656	0.109015	-1.53628	1	1
hsa-miR-365a-3p	-0.155394	8.74289	0.43911	0.889336
hsa-miR-365a-5p	0.269461	8.95055	0.034631	0.226422
hsa-miR-365b-3p	-0.15531	8.74284	0.439192	0.889336
hsa-miR-365b-5p	0.193556	3.80027	0.522546	0.934286
hsa-miR-3662	0.61995	3.72137	0.0292109	0.203948
hsa-miR-3664-3p	-0.662286	2.24311	0.109334	0.472554
hsa-miR-3664-5p	-0.508565	-1.46545	0.924237	1
hsa-miR-3679-5p	-0.309121	1.81813	0.501044	0.934286
hsa-miR-3687	0.0878054	6.18493	0.609553	0.964657
hsa-miR-369-3p	0.310597	0.567033	0.696571	1
hsa-miR-369-5p	0.881339	3.0203	0.00660911	0.0672962
hsa-miR-3690	-0.779294	3.54948	0.018629	0.148701
hsa-miR-3691-5p	-0.677278	2.27473	0.108698	0.471127
hsa-miR-370-3p	0.064539	8.40583	0.691313	1
hsa-miR-374a-3p	-0.121969	2.87774	0.782543	1
hsa-miR-374a-5p	0.0373179	3.3457	0.896458	1
hsa-miR-375	-0.119531	6.47594	0.402645	0.879507
hsa-miR-376a-3p	-0.19203	1.14022	0.82627	1
hsa-miR-376c-3p	1.19589	1.00816	0.135615	0.539314
hsa-miR-377-3p	-0.688248	-0.953485	0.681578	1
hsa-miR-378a-3p	0.558569	12.5236	1.64601e-06	5.9065e-05
hsa-miR-378a-5p	0.557116	4.49476	0.0281112	0.198062
hsa-miR-378c	0.41757	7.22292	0.00214935	0.0298661
hsa-miR-378d	0.598733	6.59946	0.000838132	0.0133323
hsa-miR-378g	0.493566	4.92996	0.0196966	0.149512
hsa-miR-378i	0.61174	1.77062	0.168652	0.618125
hsa-miR-379-3p	-0.427745	1.06591	0.511105	0.934286
hsa-miR-379-5p	0.433586	7.80564	0.00544467	0.0583411
hsa-miR-381-3p	0.707661	9.77242	2.23675e-08	1.15044e-06
hsa-miR-382-3p	0.80723	3.18601	0.00590061	0.0611049
hsa-miR-382-5p	0.171694	4.21543	0.536076	0.945809
hsa-miR-3909	0.296135	4.08851	0.237169	0.71721
hsa-miR-3912-3p	1.24381	0.496961	0.0913426	0.424523
hsa-miR-3916	0.474073	0.233768	0.557101	0.956187
hsa-miR-3917	0.278763	4.11479	0.174642	0.62234
hsa-miR-3922-3p	0.298059	3.20772	0.390778	0.866145
hsa-miR-3934-5p	-0.373979	3.93171	0.0880464	0.418017
hsa-miR-3936	-1.07148	0.0454114	0.18784	0.646958
hsa-miR-3940-3p	-0.0786634	3.92612	0.789191	1
hsa-miR-3940-5p	0.475941	2.4994	0.234749	0.715847
hsa-miR-3944-3p	-0.18909	2.79431	0.531282	0.942798
hsa-miR-409-3p	-0.0234755	8.00711	0.861516	1
hsa-miR-409-5p	0.132772	4.76773	0.471696	0.925989
hsa-miR-410-3p	-0.261474	0.923909	0.697804	1
hsa-miR-411-3p	0.466101	3.37394	0.126256	0.518118
hsa-miR-411-5p	0.468108	5.33723	0.0197669	0.149512
hsa-miR-421	-0.353594	5.25233	0.0322019	0.218888
hsa-miR-424-3p	0.209701	9.38029	0.118053	0.492243
hsa-miR-424-5p	0.268805	3.62914	0.253029	0.739439
hsa-miR-425-3p	0.162609	4.74611	0.432301	0.889336
hsa-miR-425-5p	0.0254743	8.94597	0.84164	1
hsa-miR-429	-0.607156	1.94858	0.226178	0.697986
hsa-miR-431-3p	0.401331	2.99974	0.220371	0.688325
hsa-miR-431-5p	0.436246	1.72684	0.327419	0.802811
hsa-miR-432-5p	0.389551	4.45485	0.0712646	0.37024
hsa-miR-4326	-0.47833	8.04706	0.000224989	0.0044586
hsa-miR-433-3p	0.345339	3.05643	0.267709	0.760577
hsa-miR-4426	0.183659	-0.207192	0.911685	1
hsa-miR-4429	-0.313789	3.73841	0.170271	0.619099
hsa-miR-4435	-0.604616	2.31816	0.186257	0.642942
hsa-miR-4436b-3p	0.146012	1.57427	0.801891	1
hsa-miR-4443	0.821548	4.23916	0.000206258	0.00418759
hsa-miR-4444	0.813019	4.91206	0.000377951	0.00694261
hsa-miR-4449	1.02831	-1.81122	0.862053	1
hsa-miR-4451	1.3011	-1.0327	0.574213	0.957906
hsa-miR-4461	0.714959	2.90308	0.0187777	0.148701
hsa-miR-4466	-0.564497	-0.95298	0.780962	1
hsa-miR-4467	1.37851	4.07468	8.67647e-06	0.000267756
hsa-miR-4473	0.0689574	6.25339	0.638	0.976769
hsa-miR-4484	0.899492	0.23058	0.298197	0.787424
hsa-miR-4485-3p	1.59215	3.70025	9.32982e-09	5.33182e-07
hsa-miR-4485-5p	1.49388	0.284674	0.0719677	0.371605
hsa-miR-4488	0.041459	0.683027	0.961912	1
hsa-miR-4497	0.743622	1.77676	0.103131	0.454998
hsa-miR-449c-5p	0.0695434	2.62986	0.899067	1
hsa-miR-4500	0.0317649	1.09065	1	1
hsa-miR-4504	-0.416087	0.523138	0.562107	0.956187
hsa-miR-4508	-0.160301	1.73101	0.798529	1
hsa-miR-450a-2-3p	-0.247361	3.26302	0.45324	0.906199
hsa-miR-450a-5p	-0.463095	5.82488	0.00263197	0.0338802
hsa-miR-450b-5p	-0.476357	4.38374	0.01469	0.127603
hsa-miR-4516	-0.0500599	-0.235934	1	1
hsa-miR-452-3p	0.0128811	2.28236	1	1
hsa-miR-452-5p	-0.3772	9.19617	0.0087953	0.0873671
hsa-miR-4521	-0.283396	8.44468	0.117856	0.492243
hsa-miR-4532	0.925476	-1.01557	0.63216	0.976769
hsa-miR-454-3p	-0.366901	5.0488	0.0837193	0.406223
hsa-miR-454-5p	-0.544706	3.5089	0.0604743	0.334451
hsa-miR-455-3p	0.20227	6.11906	0.33171	0.806499
hsa-miR-455-5p	0.00157179	7.52943	0.994126	1
hsa-miR-4661-5p	0.648209	3.66076	0.134706	0.537085
hsa-miR-4664-3p	-0.139188	6.76231	0.36065	0.838988
hsa-miR-4665-5p	0.606119	1.54672	0.258168	0.74738
hsa-miR-4671-5p	0.775767	3.58383	0.00403659	0.0470188
hsa-miR-4676-3p	-0.0153484	1.23907	1	1
hsa-miR-4677-3p	-0.366544	3.04942	0.238129	0.71721
hsa-miR-4684-3p	0.755745	2.63216	0.0272101	0.192592
hsa-miR-4685-3p	-0.0894859	0.0172367	1	1
hsa-miR-4689	1.08054	-0.866763	0.638012	0.976769
hsa-miR-4690-5p	0.663432	1.27775	0.248569	0.733349
hsa-miR-4709-5p	0.667463	-0.303184	0.535427	0.945809
hsa-miR-4728-3p	-0.788884	0.171867	0.360957	0.838988
hsa-miR-4741	0.533669	1.71844	0.298536	0.787424
hsa-miR-4745-5p	-0.702299	0.254671	0.437697	0.889336
hsa-miR-4746-5p	0.30053	4.50616	0.13124	0.530113
hsa-miR-4758-3p	-1.05361	1.96246	0.0344934	0.226422
hsa-miR-4763-5p	-0.315187	-1.91506	1	1
hsa-miR-4787-3p	1.37483	2.55032	2.49897e-05	0.000688554
hsa-miR-4791	1.30246	1.01194	0.0408605	0.259456
hsa-miR-4804-5p	-0.41588	0.664646	0.593826	0.957906
hsa-miR-483-3p	2.39121	3.35816	2.11077e-16	3.61879e-14
hsa-miR-484	-0.295518	9.52332	0.0114008	0.107923
hsa-miR-485-3p	-0.0852934	3.90163	0.724171	1
hsa-miR-485-5p	0.60364	4.14197	0.00263488	0.0338802
hsa-miR-487b-3p	-0.0948048	2.17302	0.82037	1
hsa-miR-491-5p	0.741259	0.457214	0.464933	0.917967
hsa-miR-493-3p	0.243852	5.99997	0.112656	0.480228
hsa-miR-493-5p	-0.0767856	6.00454	0.700095	1
hsa-miR-494-3p	0.214458	5.4045	0.237076	0.71721
hsa-miR-495-3p	0.532778	4.97436	0.0615914	0.339413
hsa-miR-5001-3p	0.133291	1.09404	0.850708	1
hsa-miR-5001-5p	1.17611	1.11555	0.0925629	0.427618
hsa-miR-500a-3p	-0.262758	7.89326	0.0581634	0.327067
hsa-miR-500a-5p	-0.0918128	4.5588	0.662486	0.9829
hsa-miR-500b-3p	-0.250913	3.92993	0.277662	0.77639
hsa-miR-500b-5p	-0.083607	4.56614	0.698084	1
hsa-miR-501-3p	-0.921082	7.66478	2.90766e-10	2.36132e-08
hsa-miR-501-5p	-0.53329	4.56163	0.0232515	0.169852
hsa-miR-5010-3p	-0.252227	4.54802	0.313349	0.793706
hsa-miR-5010-5p	-1.20821	-0.710235	0.366723	0.845463
hsa-miR-502-3p	-0.449153	6.94546	0.00127083	0.0190378
hsa-miR-502-5p	-0.0497363	0.136216	1	1
hsa-miR-503-5p	-0.363719	9.13774	0.00475139	0.0539073
hsa-miR-505-3p	0.0471493	4.81831	0.831318	1
hsa-miR-505-5p	-0.536444	2.15136	0.232865	0.711505
hsa-miR-5090	-1.04947	-0.72823	0.587728	0.957906
hsa-miR-5091	0.951017	2.14853	0.0130692	0.11836
hsa-miR-5100	0.14982	3.91757	0.613991	0.969691
hsa-miR-532-3p	-0.077988	4.41732	0.751305	1
hsa-miR-532-5p	-0.563369	10.3226	4.87811e-06	0.000160147
hsa-miR-539-3p	-0.144462	-0.0445524	0.95164	1
hsa-miR-539-5p	0.350084	0.613489	0.621706	0.975981
hsa-miR-542-3p	-0.0349632	5.53155	0.862822	1
hsa-miR-543	-0.676919	6.26353	0.00011932	0.0027075
hsa-miR-548e-3p	0.256677	3.81818	0.289672	0.787254
hsa-miR-548k	-0.0752283	4.29008	0.730993	1
hsa-miR-548n	-1.52428	0.970389	0.0519205	0.305776
hsa-miR-548o-3p	0.284918	6.72766	0.0879642	0.418017
hsa-miR-548u	1.33171	0.30266	0.117761	0.492243
hsa-miR-550a-3-5p	0.0205069	4.24946	0.94451	1
hsa-miR-550a-3p	0.0394873	3.69917	0.881414	1
hsa-miR-5582-3p	0.390232	1.202	0.447618	0.898121
hsa-miR-5587-3p	-0.46173	1.76206	0.40062	0.876817
hsa-miR-561-5p	-0.0733172	1.36481	0.932004	1
hsa-miR-5701	0.918073	3.00988	0.00126676	0.0190378
hsa-miR-5703	2.33735	-0.0927785	0.0233368	0.169852
hsa-miR-573	0.680308	2.77478	0.0452379	0.276992
hsa-miR-574-3p	0.0278455	6.20084	0.864412	1
hsa-miR-574-5p	0.328115	-0.0214902	0.712301	1
hsa-miR-576-3p	0.285259	4.93692	0.196631	0.66245
hsa-miR-576-5p	0.316345	3.44529	0.315425	0.794117
hsa-miR-579-5p	0.00663352	2.98008	0.986939	1
hsa-miR-582-3p	0.231271	7.64539	0.0965845	0.439616
hsa-miR-582-5p	-0.685066	2.57568	0.101275	0.451615
hsa-miR-584-5p	-1.01321	3.66191	0.00486336	0.0545564
hsa-miR-585-3p	0.089058	6.70321	0.522501	0.934286
hsa-miR-589-5p	-0.309633	7.66288	0.0377994	0.244036
hsa-miR-590-3p	-0.425894	-0.204083	0.719232	1
hsa-miR-590-5p	1.13074	1.48068	0.0304421	0.211586
hsa-miR-6087	0.00599605	5.48804	0.970465	1
hsa-miR-610	0.379504	0.351444	0.708371	1
hsa-miR-615-3p	0.683663	9.64914	3.62232e-05	0.000938173
hsa-miR-615-5p	0.795431	2.03165	0.0787449	0.397449
hsa-miR-622	-4.08522	-1.8171	0.298263	0.787424
hsa-miR-625-3p	0.559847	6.71879	7.4991e-05	0.00177553
hsa-miR-625-5p	0.559845	6.71879	7.59461e-05	0.00177553
hsa-miR-628-3p	-0.738334	2.23676	0.0602076	0.334174
hsa-miR-628-5p	-0.0600998	0.707264	0.96427	1
hsa-miR-629-3p	0.86769	4.04521	0.000864705	0.0136147
hsa-miR-629-5p	0.749925	9.79114	7.79758e-10	5.0132e-08
hsa-miR-632	0.402206	3.08491	0.266382	0.759755
hsa-miR-639	1.34871	0.908753	0.0331913	0.22267
hsa-miR-641	0.715041	4.91194	2.77962e-05	0.000739475
hsa-miR-651-5p	-0.509104	-0.134873	0.661347	0.9829
hsa-miR-6511a-3p	-0.214367	4.03578	0.587645	0.957906
hsa-miR-6511a-5p	-0.674358	3.56726	0.268477	0.760577
hsa-miR-6511b-3p	-0.976964	3.09347	0.00558843	0.0594679
hsa-miR-6511b-5p	-0.676651	2.59085	0.291712	0.787254
hsa-miR-6516-3p	1.25628	0.966579	0.0588624	0.327887
hsa-miR-6516-5p	0.9901	-0.57651	0.560218	0.956187
hsa-miR-652-3p	-0.356709	6.53074	0.0223429	0.165746
hsa-miR-652-5p	0.0977772	0.164756	0.952441	1
hsa-miR-653-5p	-0.332423	1.02244	0.661969	0.9829
hsa-miR-654-3p	-0.0102252	5.20674	0.95162	1
hsa-miR-654-5p	0.183891	6.03715	0.269613	0.760577
hsa-miR-655-3p	-1.31607	-0.968843	0.42094	0.889336
hsa-miR-656-3p	0.242589	0.778647	0.760827	1
hsa-miR-658	0.205737	1.13598	0.730699	1
hsa-miR-660-5p	-0.451569	5.04527	0.0425628	0.265079
hsa-miR-663a	-0.362251	2.16764	0.436207	0.889336
hsa-miR-663b	0.547672	1.77672	0.286588	0.785444
hsa-miR-664a-3p	-0.301276	3.91758	0.232436	0.711505
hsa-miR-664a-5p	-0.712868	2.44511	0.0424506	0.265079
hsa-miR-664b-3p	-0.380998	1.18464	0.474562	0.927963
hsa-miR-664b-5p	1.04649	0.215467	0.193004	0.655292
hsa-miR-671-3p	0.0962325	7.72015	0.507961	0.934286
hsa-miR-671-5p	-0.390849	4.79173	0.034145	0.226111
hsa-miR-6721-5p	-2.21062	-0.902806	0.205503	0.666738
hsa-miR-6723-5p	0.43864	3.06729	0.165691	0.610169
hsa-miR-6724-5p	0.295394	4.61642	0.162843	0.603574
hsa-miR-6730-5p	2.55725	-0.531997	0.0586093	0.32766
hsa-miR-6734-5p	-2.83068	-1.04349	0.14068	0.552339
hsa-miR-6744-5p	-1.24619	3.44405	2.40362e-05	0.000674325
hsa-miR-6747-3p	-0.12696	2.76532	0.750092	1
hsa-miR-6777-5p	0.465507	-0.272551	0.655463	0.9829
hsa-miR-6787-3p	0.902121	-1.65316	0.914188	1
hsa-miR-6796-5p	-5.14458	-1.32196	0.0984032	0.443965
hsa-miR-6797-3p	0.737409	0.400077	0.312016	0.793706
hsa-miR-6797-5p	1.04871	-0.2629	0.393844	0.869845
hsa-miR-6805-3p	-2.13286	-0.339782	0.0814364	0.401458
hsa-miR-6805-5p	-1.11915	0.771815	0.0724705	0.371605
hsa-miR-6812-3p	-0.916219	0.665781	0.22216	0.690418
hsa-miR-6819-5p	1.81395	-1.29291	0.499427	0.934286
hsa-miR-6825-5p	-1.37195	-1.91728	0.843953	1
hsa-miR-6840-5p	-0.885129	3.34861	0.00206888	0.0290208
hsa-miR-6842-3p	-0.650772	3.59468	0.0158094	0.132516
hsa-miR-6850-5p	-5.26633	-1.29145	0.0790102	0.397449
hsa-miR-6851-3p	1.70115	-0.538396	0.165262	0.610047
hsa-miR-6859-3p	-0.690924	-1.40645	0.856411	1
hsa-miR-6862-3p	-0.498568	-0.538368	0.820709	1
hsa-miR-6866-5p	-0.0551206	2.09592	0.951586	1
hsa-miR-6869-3p	-0.0996085	-1.51894	1	1
hsa-miR-6877-5p	-1.56478	1.42977	0.00730321	0.0736527
hsa-miR-7-1-3p	0.734657	2.36885	0.0579692	0.327067
hsa-miR-7-5p	0.801272	13.4798	6.69595e-12	7.94758e-10
hsa-miR-708-3p	1.48044	2.3951	1.51589e-05	0.000443044
hsa-miR-708-5p	0.838664	2.7364	0.0119146	0.111419
hsa-miR-7111-3p	-0.706235	0.677508	0.379546	0.852459
hsa-miR-744-3p	0.00956028	1.71834	1	1
hsa-miR-744-5p	-0.489282	10.4333	0.000323188	0.00600817
hsa-miR-758-3p	0.183901	3.25305	0.515735	0.934286
hsa-miR-760	-0.846707	5.03753	0.000203402	0.00418467
hsa-miR-7641	-0.534704	-0.0383864	0.636228	0.976769
hsa-miR-766-3p	1.40592	3.13954	0.000528486	0.00898415
hsa-miR-767-3p	-0.243535	2.10084	0.550368	0.956187
hsa-miR-767-5p	-0.856911	5.17348	2.68108e-06	9.19313e-05
hsa-miR-769-3p	-0.567022	3.10124	0.0426044	0.265079
hsa-miR-769-5p	-0.385706	8.44911	0.004652	0.0531707
hsa-miR-7704	1.26217	5.02796	1.00657e-13	1.55314e-11
hsa-miR-7705	0.198746	-2.18021	1	1
hsa-miR-7706	-0.328267	8.89937	0.018932	0.148701
hsa-miR-7845-5p	1.35218	0.0126958	0.178637	0.630749
hsa-miR-7974	0.423983	9.13503	0.000452106	0.00798405
hsa-miR-7976	0.25578	4.41711	0.263992	0.755732
hsa-miR-7977	0.627692	3.58892	0.0193886	0.148839
hsa-miR-873-3p	-0.91041	1.94436	0.0828652	0.405663
hsa-miR-874-3p	-0.00322668	2.79893	1	1
hsa-miR-877-3p	-0.0197656	2.99287	0.987481	1
hsa-miR-877-5p	-0.0216503	5.11237	0.921153	1
hsa-miR-889-3p	-0.171717	3.06375	0.576779	0.957906
hsa-miR-9-3p	0.664034	3.7438	0.140295	0.552232
hsa-miR-9-5p	0.347013	8.58317	0.016133	0.133834
hsa-miR-92a-1-5p	1.12053	6.45463	5.42277e-11	4.92196e-09
hsa-miR-92a-3p	0.569159	15.7806	6.31751e-06	0.000198937
hsa-miR-92b-3p	-0.482802	10.8969	0.000248191	0.00472789
hsa-miR-92b-5p	-0.40896	6.51209	0.00895636	0.0876478
hsa-miR-93-3p	0.108339	4.38096	0.593509	0.957906
hsa-miR-93-5p	-0.068922	9.48012	0.600712	0.957906
hsa-miR-935	0.221301	5.87997	0.206114	0.666738
hsa-miR-937-3p	-0.931816	4.73217	2.74069e-05	0.000739475
hsa-miR-937-5p	-2.34416	0.838692	0.00179242	0.0258476
hsa-miR-939-5p	-0.803502	0.958647	0.312816	0.793706
hsa-miR-940	-0.158653	2.21201	0.693251	1
hsa-miR-941	0.0404984	11.075	0.759568	1
hsa-miR-942-5p	0.221198	4.93225	0.315485	0.794117
hsa-miR-944	1.3724	-0.688191	0.299357	0.787424
hsa-miR-95-3p	-0.0498228	4.90045	0.782038	1
hsa-miR-96-5p	-0.0372895	4.94148	0.85496	1
hsa-miR-98-3p	0.164348	-0.191644	0.948117	1
hsa-miR-98-5p	-0.846554	7.51894	3.43613e-08	1.71031e-06
hsa-miR-99a-5p	-0.528741	11.2968	7.49604e-07	3.04379e-05
hsa-miR-99b-3p	-0.513109	10.0274	2.36951e-05	0.000674325
hsa-miR-99b-5p	-0.463933	14.6854	0.00013273	0.00292575
