# Supplementary material for: METTL1 Promotes let-7 MicroRNA Processing via m7G Methylation
Source: Mol Cell. 2019 Jun 20;74(6):1278–1290.e9. doi: 10.1016/j.molcel.2019.03.040 (PMC6591002; doi:10.1016/j.molcel.2019.03.040)
Supplement: Table S6. Gene Expression Changes upon METTL1 Knockdown, Related to Figure 2 — Excel table containing log2 fold change, average expression, P-values and FDR of mRNAs, as obtained by gene expression microarrays of WT and METTL1 knockdown A549 cells. [file mmc7.xlsx]

## Sheet: METTL1 KD
ProbeID	GeneName	logFC	AveExpr	P.Value	adj.P.Val	SystematicName	Description
A_23_P150609	IGF2	2.75388	9.78632	1.78416e-11	4.28822e-07	NM_000612	ref|Homo sapiens insulin-like growth factor 2 (IGF2), transcript variant 1, mRNA [NM_000612]
A_33_P3316786	DACH1	2.24709	8.96474	1.86754e-11	4.28822e-07	NM_080759	ref|Homo sapiens dachshund family transcription factor 1 (DACH1), transcript variant 1, mRNA [NM_080759]
A_19_P00323692	XIST	2.52001	12.6789	2.20508e-11	4.28822e-07	NR_001564	ref|Homo sapiens X inactive specific transcript (non-protein coding) (XIST), long non-coding RNA [NR_001564]
A_33_P3246268	HOXD13	1.88066	9.95341	3.99245e-11	4.62176e-07	NM_000523	ref|Homo sapiens homeobox D13 (HOXD13), mRNA [NM_000523]
A_21_P0005818	LOC100507420	2.02928	8.63521	4.19425e-11	4.62176e-07	NR_121621	ref|Homo sapiens uncharacterized LOC100507420 (LOC100507420), transcript variant 2, long non-coding RNA [NR_121621]
A_32_P83845	HEY1	2.12352	10.4636	6.05157e-11	4.62176e-07	NM_001040708	ref|Homo sapiens hes-related family bHLH transcription factor with YRPW motif 1 (HEY1), transcript variant 2, mRNA [NM_001040708]
A_23_P87742	IFFO1	1.77127	9.53514	7.64637e-11	4.62176e-07	NM_001039670	ref|Homo sapiens intermediate filament family orphan 1 (IFFO1), transcript variant 4, mRNA [NM_001039670]
A_24_P20630	LEF1	2.02278	8.6109	7.72382e-11	4.62176e-07	NM_016269	ref|Homo sapiens lymphoid enhancer-binding factor 1 (LEF1), transcript variant 1, mRNA [NM_016269]
A_23_P205428	FOXG1	2.0076	7.6767	1.01692e-10	4.62176e-07	NM_005249	ref|Homo sapiens forkhead box G1 (FOXG1), mRNA [NM_005249]
A_23_P95930	HMGA2	1.66934	9.33694	1.03471e-10	4.62176e-07	NM_003483	ref|Homo sapiens high mobility group AT-hook 2 (HMGA2), transcript variant 1, mRNA [NM_003483]
A_23_P374844	GAL	1.77883	10.5606	1.06531e-10	4.62176e-07	NM_015973	ref|Homo sapiens galanin/GMAP prepropeptide (GAL), mRNA [NM_015973]
A_33_P3281191	NID1	1.7442	9.05206	1.08271e-10	4.62176e-07	NM_002508	ref|Homo sapiens nidogen 1 (NID1), mRNA [NM_002508]
A_23_P50946	RAMP1	2.22751	8.7257	1.13416e-10	4.62176e-07	NM_005855	ref|Homo sapiens receptor (G protein-coupled) activity modifying protein 1 (RAMP1), mRNA [NM_005855]
A_33_P3700794	METTL1	-1.89568	8.92766	1.15606e-10	4.62176e-07	NM_005371	ref|Homo sapiens methyltransferase like 1 (METTL1), transcript variant 1, mRNA [NM_005371]
A_33_P3234020	IGDCC3	2.49454	8.19635	1.1883e-10	4.62176e-07	NM_004884	ref|Homo sapiens immunoglobulin superfamily, DCC subclass, member 3 (IGDCC3), mRNA [NM_004884]
A_23_P12336	PRMT6	1.93913	7.44821	1.31251e-10	4.78581e-07	NM_018137	ref|Homo sapiens protein arginine methyltransferase 6 (PRMT6), mRNA [NM_018137]
A_23_P500998	HOXA9	1.94754	9.40982	1.43477e-10	4.92387e-07	NM_152739	ref|Homo sapiens homeobox A9 (HOXA9), mRNA [NM_152739]
A_21_P0006544	LOC102725285	2.16113	12.1162	1.98279e-10	6.42655e-07	XR_426541	ref|PREDICTED: Homo sapiens uncharacterized LOC102725285 (LOC102725285), ncRNA [XR_426541]
A_23_P8913	CA2	2.16048	10.9553	2.21352e-10	6.79677e-07	NM_000067	ref|Homo sapiens carbonic anhydrase II (CA2), transcript variant 1, mRNA [NM_000067]
A_23_P28598	DLX2	1.67323	7.83127	2.39431e-10	6.98432e-07	NM_004405	ref|Homo sapiens distal-less homeobox 2 (DLX2), mRNA [NM_004405]
A_33_P3254335	BEND4	1.83296	7.05866	2.73076e-10	7.51836e-07	NM_207406	ref|Homo sapiens BEN domain containing 4 (BEND4), transcript variant 1, mRNA [NM_207406]
A_23_P27013	HOXB9	1.55277	12.0293	2.9822e-10	7.51836e-07	NM_024017	ref|Homo sapiens homeobox B9 (HOXB9), mRNA [NM_024017]
A_23_P500464	COL2A1	2.16313	6.88343	2.99051e-10	7.51836e-07	NM_001844	ref|Homo sapiens collagen, type II, alpha 1 (COL2A1), transcript variant 1, mRNA [NM_001844]
A_33_P3329108	MTAP	1.79264	7.65935	3.09286e-10	7.51836e-07	NM_002451	ref|Homo sapiens methylthioadenosine phosphorylase (MTAP), mRNA [NM_002451]
A_24_P280983	HOXA11-AS	1.90054	10.0288	3.5647e-10	8.31873e-07	NR_002795	ref|Homo sapiens HOXA11 antisense RNA (HOXA11-AS), antisense RNA [NR_002795]
A_22_P00007805	HOXA9	1.86887	7.49561	4.62839e-10	1.03856e-06	NM_152739	ref|Homo sapiens homeobox A9 (HOXA9), mRNA [NM_152739]
A_23_P304386	HIGD2A	-2.00674	11.224	5.42331e-10	1.13113e-06	NM_138820	ref|Homo sapiens HIG1 hypoxia inducible domain family, member 2A (HIGD2A), mRNA [NM_138820]
A_33_P3411628	CDKN2A	2.07261	9.01768	5.4287e-10	1.13113e-06	NM_000077	ref|Homo sapiens cyclin-dependent kinase inhibitor 2A (CDKN2A), transcript variant 1, mRNA [NM_000077]
A_23_P320578	RGS16	1.54013	8.36364	5.69498e-10	1.14569e-06	NM_002928	ref|Homo sapiens regulator of G-protein signaling 16 (RGS16), mRNA [NM_002928]
A_22_P00023586	HOXA9	1.95689	8.89516	6.71503e-10	1.30279e-06	NM_152739	ref|Homo sapiens homeobox A9 (HOXA9), mRNA [NM_152739]
A_21_P0006456	XIST	1.97783	7.22069	7.04124e-10	1.30279e-06	ENST00000433732	ens|X inactive specific transcript (non-protein coding) [Source:HGNC Symbol;Acc:HGNC:12810] [ENST00000433732]
A_33_P3249534	NEFM	1.95543	8.43474	7.1458e-10	1.30279e-06	NM_005382	ref|Homo sapiens neurofilament, medium polypeptide (NEFM), transcript variant 1, mRNA [NM_005382]
A_23_P33326	ADRA1B	-1.76461	10.7348	7.74641e-10	1.31568e-06	NM_000679	ref|Homo sapiens adrenoceptor alpha 1B (ADRA1B), mRNA [NM_000679]
A_23_P374082	ADAM19	1.43314	10.636	7.81357e-10	1.31568e-06	NM_033274	ref|Homo sapiens ADAM metallopeptidase domain 19 (ADAM19), mRNA [NM_033274]
A_33_P3613516	GATA2-AS1	1.67243	7.71464	8.08081e-10	1.31568e-06	AK024653	gb|Homo sapiens cDNA: FLJ21000 fis, clone CAE03359. [AK024653]
A_23_P381368	HOXD10	1.91832	8.92155	8.1417e-10	1.31568e-06	NM_002148	ref|Homo sapiens homeobox D10 (HOXD10), mRNA [NM_002148]
A_22_P00013346	LOC100507420	1.85466	7.12258	8.3441e-10	1.31568e-06	ENST00000517363	ref|PREDICTED: Homo sapiens uncharacterized LOC101929585 (RP11-150O12.6), transcript variant X2, ncRNA [XR_426300]
A_23_P415021	METTL7A	1.56144	7.46246	9.2003e-10	1.41251e-06	NM_014033	ref|Homo sapiens methyltransferase like 7A (METTL7A), mRNA [NM_014033]
A_23_P116235	MDK	2.18664	10.6754	9.79631e-10	1.43207e-06	NM_001012334	ref|Homo sapiens midkine (neurite growth-promoting factor 2) (MDK), transcript variant 1, mRNA [NM_001012334]
A_33_P3290729	POU3F2	1.72884	8.02778	9.81862e-10	1.43207e-06	NM_005604	ref|Homo sapiens POU class 3 homeobox 2 (POU3F2), mRNA [NM_005604]
A_19_P00330814	HOTAIR	1.58297	7.01357	1.16284e-09	1.55934e-06	NR_047518	ref|Homo sapiens HOX transcript antisense RNA (HOTAIR), transcript variant 3, long non-coding RNA [NR_047518]
A_23_P144348	SLIT2	1.79656	7.70219	1.17947e-09	1.55934e-06	NM_004787	ref|Homo sapiens slit homolog 2 (Drosophila) (SLIT2), transcript variant 1, mRNA [NM_004787]
A_23_P48988	SH3GL3	1.63027	7.49535	1.20863e-09	1.55934e-06	NM_003027	ref|Homo sapiens SH3-domain GRB2-like 3 (SH3GL3), transcript variant EEN-B2-L1, mRNA [NM_003027]
A_23_P47790	METTL1	-1.74989	9.90904	1.21069e-09	1.55934e-06	NM_005371	ref|Homo sapiens methyltransferase like 1 (METTL1), transcript variant 1, mRNA [NM_005371]
A_21_P0005552	lnc-EVX1-5	1.52501	9.10329	1.24209e-09	1.55934e-06	lnc-EVX1-5:3	linc|LNCipedia lincRNA (lnc-EVX1-5), lincRNA [lnc-EVX1-5:3]
A_33_P3402020	CCDC8	1.57535	6.53781	1.2525e-09	1.55934e-06	NM_032040	ref|Homo sapiens coiled-coil domain containing 8 (CCDC8), mRNA [NM_032040]
A_33_P3410449	SCARF2	1.5706	6.76838	1.25622e-09	1.55934e-06	NM_153334	ref|Homo sapiens scavenger receptor class F, member 2 (SCARF2), transcript variant 1, mRNA [NM_153334]
A_24_P105191	HS6ST2	1.46815	8.32941	1.33506e-09	1.62269e-06	NM_001077188	ref|Homo sapiens heparan sulfate 6-O-sulfotransferase 2 (HS6ST2), transcript variant L, mRNA [NM_001077188]
A_23_P502142	FYN	1.44889	8.79034	1.37434e-09	1.63634e-06	NM_002037	ref|Homo sapiens FYN proto-oncogene, Src family tyrosine kinase (FYN), transcript variant 1, mRNA [NM_002037]
A_23_P316460	ZBED6CL	1.72069	7.22168	1.42924e-09	1.66767e-06	NM_138434	ref|Homo sapiens ZBED6 C-terminal like (ZBED6CL), mRNA [NM_138434]
A_33_P3331491	LOC728392	1.51483	9.8906	1.48573e-09	1.69959e-06	NM_001162371	ref|Homo sapiens uncharacterized LOC728392 (LOC728392), mRNA [NM_001162371]
A_22_P00005923	HOXA11-AS	1.94487	8.35759	1.5251e-09	1.70971e-06	NR_002795	ref|Homo sapiens HOXA11 antisense RNA (HOXA11-AS), antisense RNA [NR_002795]
A_23_P203115	TMEM25	1.43123	7.1475	1.55319e-09	1.70971e-06	NM_032780	ref|Homo sapiens transmembrane protein 25 (TMEM25), transcript variant 1, mRNA [NM_032780]
A_23_P136683	HLA-DQB1	1.49049	6.41093	1.66779e-09	1.80186e-06	NM_001243961	ref|Homo sapiens major histocompatibility complex, class II, DQ beta 1 (HLA-DQB1), transcript variant 2, mRNA [NM_001243961]
A_24_P344961	AMOT	1.95197	8.90976	1.7406e-09	1.84633e-06	NM_133265	ref|Homo sapiens angiomotin (AMOT), transcript variant 2, mRNA [NM_133265]
A_23_P68487	BMP7	1.53443	9.34492	1.80065e-09	1.87493e-06	NM_001719	ref|Homo sapiens bone morphogenetic protein 7 (BMP7), mRNA [NM_001719]
A_33_P3245178	BEX2	1.35109	10.9796	1.83183e-09	1.87493e-06	NM_001168399	ref|Homo sapiens brain expressed X-linked 2 (BEX2), transcript variant 1, mRNA [NM_001168399]
A_23_P255331	MGARP	1.47062	7.93522	1.97699e-09	1.98861e-06	NM_032623	ref|Homo sapiens mitochondria-localized glutamic acid-rich protein (MGARP), mRNA [NM_032623]
A_33_P3233906	RAMP1	1.80862	6.49745	2.0342e-09	2.00899e-06	NM_005855	ref|Homo sapiens receptor (G protein-coupled) activity modifying protein 1 (RAMP1), mRNA [NM_005855]
A_24_P278747	CCND2	2.00375	7.29418	2.06611e-09	2.00899e-06	NM_001759	ref|Homo sapiens cyclin D2 (CCND2), mRNA [NM_001759]
A_23_P143029	HOXD11	1.52821	6.20492	2.20186e-09	2.10588e-06	NM_021192	ref|Homo sapiens homeobox D11 (HOXD11), mRNA [NM_021192]
A_23_P68031	STAT4	-1.38541	8.94984	2.44742e-09	2.30298e-06	NM_003151	ref|Homo sapiens signal transducer and activator of transcription 4 (STAT4), transcript variant 1, mRNA [NM_003151]
A_33_P3423941	IFITM1	1.3183	6.98516	2.53279e-09	2.34548e-06	NM_003641	ref|Homo sapiens interferon induced transmembrane protein 1 (IFITM1), mRNA [NM_003641]
A_33_P3221458	ZNF204P	1.88812	7.54998	2.59881e-09	2.36902e-06	NR_002722	ref|Homo sapiens zinc finger protein 204, pseudogene (ZNF204P), transcript variant 1, non-coding RNA [NR_002722]
A_23_P429383	HOXD9	1.69104	7.13523	2.68713e-09	2.40658e-06	NM_014213	ref|Homo sapiens homeobox D9 (HOXD9), mRNA [NM_014213]
A_33_P3243887	IL11	1.56182	10.6991	2.72252e-09	2.40658e-06	NM_000641	ref|Homo sapiens interleukin 11 (IL11), transcript variant 1, mRNA [NM_000641]
A_33_P3220615	LIN28B	1.59643	10.4025	2.82167e-09	2.45351e-06	NM_001004317	ref|Homo sapiens lin-28 homolog B (C. elegans) (LIN28B), mRNA [NM_001004317]
A_24_P168416	PRDX2	1.9201	7.76764	2.85971e-09	2.45351e-06	NM_005809	ref|Homo sapiens peroxiredoxin 2 (PRDX2), mRNA [NM_005809]
A_21_P0014114	GATA2-AS1	1.70359	6.53771	2.96723e-09	2.49285e-06	NR_125398	ref|Homo sapiens GATA2 antisense RNA 1 (GATA2-AS1), long non-coding RNA [NR_125398]
A_23_P29680	CAMKV	1.32078	6.35986	2.99103e-09	2.49285e-06	NM_024046	ref|Homo sapiens CaM kinase-like vesicle-associated (CAMKV), mRNA [NM_024046]
A_33_P3418833	FLRT3	-1.59021	9.04464	3.17095e-09	2.60168e-06	NM_198391	ref|Homo sapiens fibronectin leucine rich transmembrane protein 3 (FLRT3), transcript variant 2, mRNA [NM_198391]
A_32_P100439	MTURN	1.33827	9.11793	3.24741e-09	2.60168e-06	NM_152793	ref|Homo sapiens maturin, neural progenitor differentiation regulator homolog (Xenopus) (MTURN), mRNA [NM_152793]
A_23_P32577	DACH1	2.19073	7.47826	3.25538e-09	2.60168e-06	NM_080759	ref|Homo sapiens dachshund family transcription factor 1 (DACH1), transcript variant 1, mRNA [NM_080759]
A_23_P76749	GALNT16	1.40663	9.09349	3.34696e-09	2.61612e-06	NM_020692	ref|Homo sapiens polypeptide N-acetylgalactosaminyltransferase 16 (GALNT16), transcript variant 2, mRNA [NM_020692]
A_33_P3304668	COL1A1	1.37122	7.53325	3.36314e-09	2.61612e-06	NM_000088	ref|Homo sapiens collagen, type I, alpha 1 (COL1A1), mRNA [NM_000088]
A_24_P402588	BCL11A	1.67473	7.89074	3.46658e-09	2.6611e-06	NM_018014	ref|Homo sapiens B-cell CLL/lymphoma 11A (zinc finger protein) (BCL11A), transcript variant 2, mRNA [NM_018014]
A_32_P313405	LAMA1	1.46467	6.45226	3.62343e-09	2.74538e-06	NM_005559	ref|Homo sapiens laminin, alpha 1 (LAMA1), mRNA [NM_005559]
A_33_P3220837	MAFB	1.50761	7.73293	3.89821e-09	2.91571e-06	NM_005461	ref|Homo sapiens v-maf avian musculoaponeurotic fibrosarcoma oncogene homolog B (MAFB), mRNA [NM_005461]
A_32_P74409	C11orf96	1.86035	7.07157	4.02678e-09	2.97375e-06	NM_001145033	ref|Homo sapiens chromosome 11 open reading frame 96 (C11orf96), mRNA [NM_001145033]
A_23_P304110	SOWAHA	1.30878	6.68801	4.38274e-09	3.17674e-06	NM_175873	ref|Homo sapiens sosondowah ankyrin repeat domain family member A (SOWAHA), mRNA [NM_175873]
A_22_P00014897	lnc-SLC7A6OS-2	1.18782	5.79759	4.41055e-09	3.17674e-06	lnc-SLC7A6OS-2:1	linc|LNCipedia lincRNA (lnc-SLC7A6OS-2), lincRNA [lnc-SLC7A6OS-2:1]
A_23_P211039	ADAMTS1	1.50966	6.84202	4.49505e-09	3.19812e-06	NM_006988	ref|Homo sapiens ADAM metallopeptidase with thrombospondin type 1 motif, 1 (ADAMTS1), mRNA [NM_006988]
A_23_P66137	SOX8	1.35686	8.44143	4.92069e-09	3.43501e-06	NM_014587	ref|Homo sapiens SRY (sex determining region Y)-box 8 (SOX8), mRNA [NM_014587]
A_23_P74778	C1orf54	1.2967	7.89246	4.94577e-09	3.43501e-06	NM_024579	ref|Homo sapiens chromosome 1 open reading frame 54 (C1orf54), transcript variant 3, mRNA [NM_024579]
A_23_P25674	CKB	1.58989	11.0734	5.0513e-09	3.4372e-06	NM_001823	ref|Homo sapiens creatine kinase, brain (CKB), mRNA [NM_001823]
A_23_P392384	AIF1L	1.25057	8.64749	5.06675e-09	3.4372e-06	NM_001185095	ref|Homo sapiens allograft inflammatory factor 1-like (AIF1L), transcript variant 3, mRNA [NM_001185095]
A_21_P0002281	lnc-GLI2-1	1.63639	6.37182	5.21699e-09	3.49844e-06	lnc-GLI2-1:1	linc|LNCipedia lincRNA (lnc-GLI2-1), lincRNA [lnc-GLI2-1:1]
A_23_P427122	ART5	1.58649	7.21291	5.30453e-09	3.51672e-06	NM_053017	ref|Homo sapiens ADP-ribosyltransferase 5 (ART5), transcript variant 1, mRNA [NM_053017]
A_23_P307844	PHYHD1	1.62332	6.24785	5.49323e-09	3.55266e-06	NM_174933	ref|Homo sapiens phytanoyl-CoA dioxygenase domain containing 1 (PHYHD1), transcript variant 2, mRNA [NM_174933]
A_22_P00007914	LINC01033	1.34249	5.80985	5.51288e-09	3.55266e-06	NR_126379	ref|Homo sapiens long intergenic non-protein coding RNA 1033 (LINC01033), long non-coding RNA [NR_126379]
A_24_P190472	SLPI	-1.34583	10.3348	5.54142e-09	3.55266e-06	NM_003064	ref|Homo sapiens secretory leukocyte peptidase inhibitor (SLPI), mRNA [NM_003064]
A_23_P2674	KRT4	-1.65393	9.77097	6.10666e-09	3.86973e-06	NM_002272	ref|Homo sapiens keratin 4, type II (KRT4), mRNA [NM_002272]
A_33_P3376095	SYPL2	1.24838	8.6716	6.25795e-09	3.86973e-06	NM_001040709	ref|Homo sapiens synaptophysin-like 2 (SYPL2), mRNA [NM_001040709]
A_32_P205110	FOXC1	1.27035	9.97123	6.26823e-09	3.86973e-06	NM_001453	ref|Homo sapiens forkhead box C1 (FOXC1), mRNA [NM_001453]
A_23_P208389	AXL	1.24433	13.0791	6.3013e-09	3.86973e-06	NM_021913	ref|Homo sapiens AXL receptor tyrosine kinase (AXL), transcript variant 1, mRNA [NM_021913]
A_33_P3304501	CDX2	1.62266	8.09283	6.4014e-09	3.89025e-06	NM_001265	ref|Homo sapiens caudal type homeobox 2 (CDX2), mRNA [NM_001265]
A_23_P83134	GAS1	1.56044	7.15346	6.54972e-09	3.93935e-06	NM_002048	ref|Homo sapiens growth arrest-specific 1 (GAS1), mRNA [NM_002048]
A_23_P39034	SMARCA4	1.28962	11.6725	7.12463e-09	4.24141e-06	NM_003072	ref|Homo sapiens SWI/SNF related, matrix associated, actin dependent regulator of chromatin, subfamily a, member 4 (SMARCA4), transcript variant 3, mRNA [NM_003072]
A_33_P3230698	KIF1A	1.72346	8.72777	7.4337e-09	4.36315e-06	NM_001244008	ref|Homo sapiens kinesin family member 1A (KIF1A), transcript variant 1, mRNA [NM_001244008]
A_23_P65518	DACT1	1.21425	6.42248	7.4787e-09	4.36315e-06	NM_016651	ref|Homo sapiens dishevelled-binding antagonist of beta-catenin 1 (DACT1), transcript variant 1, mRNA [NM_016651]
A_33_P3326634	GPC3	2.03034	6.79298	7.90466e-09	4.566e-06	NM_001164617	ref|Homo sapiens glypican 3 (GPC3), transcript variant 1, mRNA [NM_001164617]
A_24_P286114	SLC1A3	1.49603	7.21295	8.32627e-09	4.76238e-06	NM_004172	ref|Homo sapiens solute carrier family 1 (glial high affinity glutamate transporter), member 3 (SLC1A3), transcript variant GLAST, mRNA [NM_004172]
A_23_P69242	SUMF1	-1.22509	11.4696	8.72126e-09	4.93941e-06	NM_182760	ref|Homo sapiens sulfatase modifying factor 1 (SUMF1), transcript variant 1, mRNA [NM_182760]
A_21_P0005486	lnc-HOXA13-1	1.3365	6.82927	8.8524e-09	4.93941e-06	lnc-HOXA13-1:1	tc|Q3KII3_PSEPF (Q3KII3) Inner-membrane translocator, partial (6%) [THC2773766]
A_23_P435407	GPC4	1.23198	7.25293	8.88978e-09	4.93941e-06	NM_001448	ref|Homo sapiens glypican 4 (GPC4), mRNA [NM_001448]
A_23_P312565	ANKRD19P	1.41565	6.10932	9.00715e-09	4.95742e-06	NR_026868	ref|Homo sapiens ankyrin repeat domain 19, pseudogene (ANKRD19P), non-coding RNA [NR_026868]
A_23_P125809	ZCCHC12	1.71968	6.57202	9.38176e-09	5.11534e-06	NM_173798	ref|Homo sapiens zinc finger, CCHC domain containing 12 (ZCCHC12), mRNA [NM_173798]
A_23_P71480	DEFB1	-1.19595	7.86702	1.01368e-08	5.32993e-06	NM_005218	ref|Homo sapiens defensin, beta 1 (DEFB1), mRNA [NM_005218]
A_21_P0013955	lnc-TMEM18-12	1.56528	6.89038	1.01957e-08	5.32993e-06	lnc-TMEM18-12:1	ref|PREDICTED: Homo sapiens formin-like protein 16-like (LOC101060391), mRNA [XM_006710125]
A_23_P205164	POU4F1	1.29617	8.81787	1.02036e-08	5.32993e-06	NM_006237	ref|Homo sapiens POU class 4 homeobox 1 (POU4F1), mRNA [NM_006237]
A_23_P164958	CCDC8	1.87339	7.6243	1.02261e-08	5.32993e-06	NM_032040	ref|Homo sapiens coiled-coil domain containing 8 (CCDC8), mRNA [NM_032040]
A_23_P169437	LCN2	-1.48803	8.33813	1.02476e-08	5.32993e-06	NM_005564	ref|Homo sapiens lipocalin 2 (LCN2), mRNA [NM_005564]
A_24_P299685	PDPN	1.2679	6.51327	1.03235e-08	5.32993e-06	NM_198389	ref|Homo sapiens podoplanin (PDPN), transcript variant 2, mRNA [NM_198389]
A_23_P320242	KIAA1324L	1.0841	5.90331	1.04653e-08	5.33449e-06	NM_152748	ref|Homo sapiens KIAA1324-like (KIAA1324L), transcript variant 2, mRNA [NM_152748]
A_24_P176079	WASF3	1.57072	6.63113	1.05152e-08	5.33449e-06	NM_006646	ref|Homo sapiens WAS protein family, member 3 (WASF3), transcript variant 1, mRNA [NM_006646]
A_33_P3218649	GPM6B	1.3168	6.35871	1.0981e-08	5.49932e-06	NM_001001995	ref|Homo sapiens glycoprotein M6B (GPM6B), transcript variant 1, mRNA [NM_001001995]
A_23_P211345	TBX1	1.49233	10.3534	1.10286e-08	5.49932e-06	NM_080647	ref|Homo sapiens T-box 1 (TBX1), transcript variant C, mRNA [NM_080647]
A_23_P327910	ZIC3	1.66962	6.67051	1.16025e-08	5.73645e-06	NM_003413	ref|Homo sapiens Zic family member 3 (ZIC3), mRNA [NM_003413]
A_23_P96369	CXorf57	1.31663	8.34377	1.22484e-08	6.00491e-06	NM_018015	ref|Homo sapiens chromosome X open reading frame 57 (CXorf57), transcript variant 1, mRNA [NM_018015]
A_23_P81690	COX7A2	-1.18395	15.4022	1.29821e-08	6.31158e-06	NM_001865	ref|Homo sapiens cytochrome c oxidase subunit VIIa polypeptide 2 (liver) (COX7A2), transcript variant 1, mRNA [NM_001865]
A_23_P201551	VAV3	-1.31963	10.8089	1.32e-08	6.36447e-06	NM_006113	ref|Homo sapiens vav 3 guanine nucleotide exchange factor (VAV3), transcript variant 1, mRNA [NM_006113]
A_24_P77904	HOXA10	1.19786	8.41721	1.3872e-08	6.63366e-06	NM_018951	ref|Homo sapiens homeobox A10 (HOXA10), transcript variant 1, mRNA [NM_018951]
A_23_P113572	CD19	1.40917	6.44946	1.40053e-08	6.64295e-06	NM_001770	ref|Homo sapiens CD19 molecule (CD19), transcript variant 2, mRNA [NM_001770]
A_24_P355944	EFNB2	1.09783	7.46618	1.45686e-08	6.85443e-06	NM_004093	ref|Homo sapiens ephrin-B2 (EFNB2), mRNA [NM_004093]
A_33_P3209960	RASGRP2	1.36378	7.50343	1.47579e-08	6.88792e-06	NM_153819	ref|Homo sapiens RAS guanyl releasing protein 2 (calcium and DAG-regulated) (RASGRP2), transcript variant 2, mRNA [NM_153819]
A_23_P72737	IFITM1	1.29317	8.25207	1.50201e-08	6.95466e-06	NM_003641	ref|Homo sapiens interferon induced transmembrane protein 1 (IFITM1), mRNA [NM_003641]
A_23_P58770	HAND1	1.50325	6.16655	1.51889e-08	6.97746e-06	NM_004821	ref|Homo sapiens heart and neural crest derivatives expressed 1 (HAND1), mRNA [NM_004821]
A_33_P3883985	LMF1	1.2603	8.64659	1.61274e-08	7.30784e-06	NR_036442	ref|Homo sapiens lipase maturation factor 1 (LMF1), transcript variant 4, non-coding RNA [NR_036442]
A_23_P203972	FZD10	1.44354	6.30671	1.61586e-08	7.30784e-06	NM_007197	ref|Homo sapiens frizzled class receptor 10 (FZD10), mRNA [NM_007197]
A_23_P110253	KIT	1.60073	6.19134	1.66226e-08	7.45984e-06	NM_000222	ref|Homo sapiens v-kit Hardy-Zuckerman 4 feline sarcoma viral oncogene homolog (KIT), transcript variant 1, mRNA [NM_000222]
A_23_P27306	COLEC12	1.50911	6.21329	1.67869e-08	7.47605e-06	NM_130386	ref|Homo sapiens collectin sub-family member 12 (COLEC12), mRNA [NM_130386]
A_23_P139965	SERP2	1.3527	6.56932	1.85836e-08	8.21352e-06	NM_001010897	ref|Homo sapiens stress-associated endoplasmic reticulum protein family member 2 (SERP2), mRNA [NM_001010897]
A_33_P3290562	GLI3	1.33168	8.13351	1.89595e-08	8.31668e-06	NM_000168	ref|Homo sapiens GLI family zinc finger 3 (GLI3), mRNA [NM_000168]
A_33_P3315385	MPPED2	1.23633	5.38483	1.96394e-08	8.55061e-06	NM_001584	ref|Homo sapiens metallophosphoesterase domain containing 2 (MPPED2), transcript variant 1, mRNA [NM_001584]
A_23_P259741	SATB1	1.66118	7.00229	2.01953e-08	8.72752e-06	NM_002971	ref|Homo sapiens SATB homeobox 1 (SATB1), transcript variant 1, mRNA [NM_002971]
A_33_P3214239	GNAS-AS1	1.11982	5.92412	2.04563e-08	8.76417e-06	NR_002785	ref|Homo sapiens GNAS antisense RNA 1 (GNAS-AS1), antisense RNA [NR_002785]
A_22_P00023864	LOC101929723	-1.20793	7.83573	2.05806e-08	8.76417e-06	NR_110262	ref|Homo sapiens uncharacterized LOC101929723 (LOC101929723), transcript variant 1, long non-coding RNA [NR_110262]
A_33_P3277988	IFNAR1	-1.2512	8.5894	2.12136e-08	8.96828e-06	NM_000629	ref|Homo sapiens interferon (alpha, beta and omega) receptor 1 (IFNAR1), mRNA [NM_000629]
A_23_P100660	SERPINF1	1.3055	8.33184	2.19266e-08	9.20303e-06	NM_002615	ref|Homo sapiens serpin peptidase inhibitor, clade F (alpha-2 antiplasmin, pigment epithelium derived factor), member 1 (SERPINF1), mRNA [NM_002615]
A_32_P175739	HK2	1.78608	8.33795	2.28819e-08	9.45108e-06	NM_000189	ref|Homo sapiens hexokinase 2 (HK2), mRNA [NM_000189]
A_23_P399255	RNF182	1.33958	9.03896	2.29214e-08	9.45108e-06	NM_152737	ref|Homo sapiens ring finger protein 182 (RNF182), transcript variant 2, mRNA [NM_152737]
A_32_P525524	ITPRIPL1	1.17803	6.25124	2.3141e-08	9.45108e-06	NM_178495	ref|Homo sapiens inositol 1,4,5-trisphosphate receptor interacting protein-like 1 (ITPRIPL1), transcript variant 1, mRNA [NM_178495]
A_21_P0007933	LINC00284	-1.44832	7.29049	2.31656e-08	9.45108e-06	NR_026955	ref|Homo sapiens long intergenic non-protein coding RNA 284 (LINC00284), long non-coding RNA [NR_026955]
A_24_P395814	CGB	1.5459	7.36682	2.35395e-08	9.47925e-06	NM_000737	ref|Homo sapiens chorionic gonadotropin, beta polypeptide (CGB), mRNA [NM_000737]
A_24_P214598	PPM1K	1.03237	6.93281	2.35596e-08	9.47925e-06	NM_152542	ref|Homo sapiens protein phosphatase, Mg2+/Mn2+ dependent, 1K (PPM1K), mRNA [NM_152542]
A_33_P3242883	DLX6	1.42945	6.34171	2.41537e-08	9.65171e-06	NM_005222	ref|Homo sapiens distal-less homeobox 6 (DLX6), mRNA [NM_005222]
A_33_P3241269	CES1	-1.28345	7.64326	2.51028e-08	9.95154e-06	NM_001025195	ref|Homo sapiens carboxylesterase 1 (CES1), transcript variant 1, mRNA [NM_001025195]
A_21_P0002779	TM4SF1-AS1	1.12378	7.26589	2.52452e-08	9.95154e-06	NR_109809	ref|Homo sapiens TM4SF1 antisense RNA 1 (TM4SF1-AS1), transcript variant 1, long non-coding RNA [NR_109809]
A_32_P141724	COMMD7	-1.00408	9.36111	2.58053e-08	1.01041e-05	NM_053041	ref|Homo sapiens COMM domain containing 7 (COMMD7), transcript variant 1, mRNA [NM_053041]
A_24_P40551	BEX4	1.42048	6.70324	2.62195e-08	1.01521e-05	NM_001080425	ref|Homo sapiens brain expressed, X-linked 4 (BEX4), transcript variant 2, mRNA [NM_001080425]
A_23_P100220	ESRP2	1.29773	7.32738	2.6276e-08	1.01521e-05	NM_024939	ref|Homo sapiens epithelial splicing regulatory protein 2 (ESRP2), mRNA [NM_024939]
A_23_P391396	EBF3	1.21031	6.59065	2.90626e-08	1.11549e-05	NM_001005463	ref|Homo sapiens early B-cell factor 3 (EBF3), mRNA [NM_001005463]
A_33_P3321382	A_33_P3321382	-1.07976	8.92507	2.93091e-08	1.11759e-05	A_33_P3321382	Unknown
A_33_P3250861	ZIC3	1.42858	6.09622	2.99141e-08	1.12699e-05	ENST00000370606	ens|Zic family member 3 [Source:HGNC Symbol;Acc:HGNC:12874] [ENST00000370606]
A_24_P411186	BCL11A	1.32041	6.56046	2.99417e-08	1.12699e-05	NM_022893	ref|Homo sapiens B-cell CLL/lymphoma 11A (zinc finger protein) (BCL11A), transcript variant 1, mRNA [NM_022893]
A_23_P372308	RGMA	1.53312	6.54216	3.04777e-08	1.13981e-05	NM_020211	ref|Homo sapiens repulsive guidance molecule family member a (RGMA), transcript variant 4, mRNA [NM_020211]
A_23_P349966	TMEM130	1.34844	7.18824	3.07774e-08	1.14369e-05	NM_152913	ref|Homo sapiens transmembrane protein 130 (TMEM130), transcript variant 2, mRNA [NM_152913]
A_23_P147431	LYN	-1.00373	10.8297	3.14106e-08	1.15983e-05	NM_002350	ref|Homo sapiens LYN proto-oncogene, Src family tyrosine kinase (LYN), transcript variant 1, mRNA [NM_002350]
A_21_P0000120	KCNJ18	1.18634	8.67548	3.16264e-08	1.16045e-05	NM_001194958	ref|Homo sapiens potassium channel, inwardly rectifying subfamily J, member 18 (KCNJ18), mRNA [NM_001194958]
A_24_P245838	MGAT3	1.28523	6.9574	3.18985e-08	1.16312e-05	NM_002409	ref|Homo sapiens mannosyl (beta-1,4-)-glycoprotein beta-1,4-N-acetylglucosaminyltransferase (MGAT3), transcript variant 1, mRNA [NM_002409]
A_23_P151506	PLEK2	0.963053	9.11554	3.23136e-08	1.17094e-05	NM_016445	ref|Homo sapiens pleckstrin 2 (PLEK2), mRNA [NM_016445]
A_23_P40108	COL9A3	1.36925	7.47014	3.2702e-08	1.17688e-05	NM_001853	ref|Homo sapiens collagen, type IX, alpha 3 (COL9A3), mRNA [NM_001853]
A_23_P164927	SYNGR4	-1.19012	9.96727	3.2881e-08	1.17688e-05	NM_012451	ref|Homo sapiens synaptogyrin 4 (SYNGR4), mRNA [NM_012451]
A_33_P3381751	TIAM1	1.10063	9.05699	3.33279e-08	1.1856e-05	NM_003253	ref|Homo sapiens T-cell lymphoma invasion and metastasis 1 (TIAM1), mRNA [NM_003253]
A_23_P72668	SDPR	-1.13028	8.79763	3.36196e-08	1.18873e-05	NM_004657	ref|Homo sapiens serum deprivation response (SDPR), mRNA [NM_004657]
A_23_P154338	EFHD1	1.14749	6.78816	3.40727e-08	1.19167e-05	NM_025202	ref|Homo sapiens EF-hand domain family, member D1 (EFHD1), transcript variant 1, mRNA [NM_025202]
A_32_P25050	RDH10	-1.19629	9.72134	3.43135e-08	1.19167e-05	NM_172037	ref|Homo sapiens retinol dehydrogenase 10 (all-trans) (RDH10), mRNA [NM_172037]
A_23_P171296	MPP1	0.997546	10.5932	3.43157e-08	1.19167e-05	NM_002436	ref|Homo sapiens membrane protein, palmitoylated 1, 55kDa (MPP1), transcript variant 1, mRNA [NM_002436]
A_33_P3330911	BCAS1	-1.14763	8.82479	3.58401e-08	1.23725e-05	NM_003657	ref|Homo sapiens breast carcinoma amplified sequence 1 (BCAS1), mRNA [NM_003657]
A_22_P00006980	ENST00000565841	1.25452	6.15592	3.77242e-08	1.29463e-05	ENST00000565841	Unknown
A_23_P131215	CRYGD	1.3916	7.38847	3.85952e-08	1.31677e-05	NM_006891	ref|Homo sapiens crystallin, gamma D (CRYGD), mRNA [NM_006891]
A_23_P76488	EMP1	-1.10992	9.90318	3.91454e-08	1.32778e-05	NM_001423	ref|Homo sapiens epithelial membrane protein 1 (EMP1), mRNA [NM_001423]
A_23_P86599	DMBT1	1.05118	5.69416	4.07627e-08	1.37465e-05	NM_007329	ref|Homo sapiens deleted in malignant brain tumors 1 (DMBT1), transcript variant 2, mRNA [NM_007329]
A_23_P257365	GFI1	1.25972	5.90716	4.12996e-08	1.37911e-05	NM_005263	ref|Homo sapiens growth factor independent 1 transcription repressor (GFI1), transcript variant 1, mRNA [NM_005263]
A_33_P3224495	KCNQ5-IT1	1.18517	7.51661	4.13678e-08	1.37911e-05	NR_120503	ref|Homo sapiens KCNQ5 intronic transcript 1 (non-protein coding) (KCNQ5-IT1), long non-coding RNA [NR_120503]
A_23_P323180	HOXD3	1.34502	6.5447	4.32045e-08	1.43216e-05	NM_006898	ref|Homo sapiens homeobox D3 (HOXD3), mRNA [NM_006898]
A_23_P52336	UNC5B	1.5097	8.36592	4.3641e-08	1.43845e-05	NM_170744	ref|Homo sapiens unc-5 homolog B (C. elegans) (UNC5B), transcript variant 1, mRNA [NM_170744]
A_33_P3382860	RND2	1.2642	5.91327	4.40366e-08	1.44026e-05	NM_005440	ref|Homo sapiens Rho family GTPase 2 (RND2), mRNA [NM_005440]
A_21_P0000354	SCARNA8	0.936369	8.49933	4.41897e-08	1.44026e-05	NR_003009	ref|Homo sapiens small Cajal body-specific RNA 8 (SCARNA8), guide RNA [NR_003009]
A_33_P3257993	RNF125	1.42887	7.26529	4.69609e-08	1.51915e-05	NM_017831	ref|Homo sapiens ring finger protein 125, E3 ubiquitin protein ligase (RNF125), mRNA [NM_017831]
A_33_P3337272	NRARP	1.15123	9.48169	4.71309e-08	1.51915e-05	NM_001004354	ref|Homo sapiens NOTCH-regulated ankyrin repeat protein (NRARP), mRNA [NM_001004354]
A_24_P31275	ATP1B2	1.31442	6.50761	4.82397e-08	1.54635e-05	NM_001678	ref|Homo sapiens ATPase, Na+/K+ transporting, beta 2 polypeptide (ATP1B2), transcript variant 1, mRNA [NM_001678]
A_33_P3252286	CRLF1	1.20545	8.02982	4.85962e-08	1.54717e-05	NM_004750	ref|Homo sapiens cytokine receptor-like factor 1 (CRLF1), mRNA [NM_004750]
A_23_P69573	GUCY1A3	1.48391	6.71874	4.87959e-08	1.54717e-05	NM_000856	ref|Homo sapiens guanylate cyclase 1, soluble, alpha 3 (GUCY1A3), transcript variant 1, mRNA [NM_000856]
A_23_P385690	WNT3A	1.05128	6.62011	5.05817e-08	1.59513e-05	NM_033131	ref|Homo sapiens wingless-type MMTV integration site family, member 3A (WNT3A), mRNA [NM_033131]
A_33_P3237634	TSC22D3	1.0196	11.275	5.23489e-08	1.64198e-05	NM_004089	ref|Homo sapiens TSC22 domain family, member 3 (TSC22D3), transcript variant 2, mRNA [NM_004089]
A_33_P3236698	ANKRD19P	1.80601	7.60706	5.38653e-08	1.68051e-05	AK292218	gb|Homo sapiens cDNA FLJ77364 complete cds, highly similar to Homo sapiens ankyrin repeat domain 19 (ANKRD19), mRNA. [AK292218]
A_33_P3349646	PCDH7	1.16724	5.92908	5.60924e-08	1.74068e-05	NM_002589	ref|Homo sapiens protocadherin 7 (PCDH7), transcript variant a, mRNA [NM_002589]
A_23_P166306	CBS	1.20551	13.8386	5.72506e-08	1.76688e-05	NM_000071	ref|Homo sapiens cystathionine-beta-synthase (CBS), transcript variant 1, mRNA [NM_000071]
A_23_P154643	BMP7	1.34018	6.7658	5.75422e-08	1.76688e-05	NM_001719	ref|Homo sapiens bone morphogenetic protein 7 (BMP7), mRNA [NM_001719]
A_33_P3313283	CILP2	1.11597	6.12747	6.08625e-08	1.85614e-05	NM_153221	ref|Homo sapiens cartilage intermediate layer protein 2 (CILP2), mRNA [NM_153221]
A_23_P18078	RARRES1	-1.22246	8.69896	6.10856e-08	1.85614e-05	NM_206963	ref|Homo sapiens retinoic acid receptor responder (tazarotene induced) 1 (RARRES1), transcript variant 1, mRNA [NM_206963]
A_23_P8754	AASS	1.16703	6.0814	6.14213e-08	1.85667e-05	NM_005763	ref|Homo sapiens aminoadipate-semialdehyde synthase (AASS), mRNA [NM_005763]
A_24_P314477	TUBB2B	1.32452	8.99439	6.19734e-08	1.86371e-05	NM_178012	ref|Homo sapiens tubulin, beta 2B class IIb (TUBB2B), mRNA [NM_178012]
A_23_P29939	SNCA	1.1672	7.52343	6.43081e-08	1.924e-05	NM_007308	ref|Homo sapiens synuclein, alpha (non A4 component of amyloid precursor) (SNCA), transcript variant 4, mRNA [NM_007308]
A_32_P135336	LOC388242	-0.907479	11.4808	6.52423e-08	1.93698e-05	NR_002556	ref|Homo sapiens coiled-coil domain containing 101 pseudogene (LOC388242), non-coding RNA [NR_002556]
A_24_P61490	NKX2-1	1.03885	5.71804	6.54061e-08	1.93698e-05	NM_003317	ref|Homo sapiens NK2 homeobox 1 (NKX2-1), transcript variant 2, mRNA [NM_003317]
A_24_P170983	ESPNL	1.43485	7.26068	6.71164e-08	1.96265e-05	NM_194312	ref|Homo sapiens espin-like (ESPNL), mRNA [NM_194312]
A_32_P154473	KIF5C	0.971318	7.76737	6.74851e-08	1.96265e-05	NM_004522	ref|Homo sapiens kinesin family member 5C (KIF5C), transcript variant 1, mRNA [NM_004522]
A_23_P378416	GPM6B	1.20767	6.14124	6.76211e-08	1.96265e-05	NM_001001996	ref|Homo sapiens glycoprotein M6B (GPM6B), transcript variant 2, mRNA [NM_001001996]
A_33_P3330039	PLEKHO1	0.959459	11.8121	6.79117e-08	1.96265e-05	NM_016274	ref|Homo sapiens pleckstrin homology domain containing, family O member 1 (PLEKHO1), mRNA [NM_016274]
A_22_P00015994	ATP6V1B1-AS1	0.931587	6.25979	6.79549e-08	1.96265e-05	NR_110274	ref|Homo sapiens ATP6V1B1 antisense RNA 1 (ATP6V1B1-AS1), transcript variant 2, long non-coding RNA [NR_110274]
A_23_P45396	HSD17B10	1.20789	13.4242	6.91328e-08	1.98684e-05	NM_004493	ref|Homo sapiens hydroxysteroid (17-beta) dehydrogenase 10 (HSD17B10), transcript variant 1, mRNA [NM_004493]
A_23_P35995	CLMP	-1.03032	7.41739	7.00237e-08	2.00257e-05	NM_024769	ref|Homo sapiens CXADR-like membrane protein (CLMP), mRNA [NM_024769]
A_33_P3363799	NCAM1	1.15865	6.50675	7.08413e-08	2.01607e-05	NM_001242607	ref|Homo sapiens neural cell adhesion molecule 1 (NCAM1), transcript variant 5, mRNA [NM_001242607]
A_33_P3403927	SAMD10	1.10574	6.38714	7.58008e-08	2.14674e-05	NM_080621	ref|Homo sapiens sterile alpha motif domain containing 10 (SAMD10), mRNA [NM_080621]
A_32_P142818	DLX1	1.00973	7.75204	7.83212e-08	2.20741e-05	NM_178120	ref|Homo sapiens distal-less homeobox 1 (DLX1), transcript variant 1, mRNA [NM_178120]
A_24_P198178	CALCA	1.5066	8.62305	7.974e-08	2.23659e-05	NM_001033953	ref|Homo sapiens calcitonin-related polypeptide alpha (CALCA), transcript variant 3, mRNA [NM_001033953]
A_24_P124349	PDGFD	-0.999953	6.51431	8.02286e-08	2.23953e-05	NM_025208	ref|Homo sapiens platelet derived growth factor D (PDGFD), transcript variant 1, mRNA [NM_025208]
A_23_P137173	TMSB15A	1.17124	8.5663	8.13485e-08	2.24458e-05	NM_021992	ref|Homo sapiens thymosin beta 15a (TMSB15A), mRNA [NM_021992]
A_23_P142878	ATOH8	-1.16483	7.38506	8.1449e-08	2.24458e-05	NM_032827	ref|Homo sapiens atonal homolog 8 (Drosophila) (ATOH8), mRNA [NM_032827]
A_23_P48585	SALL2	1.01223	9.78306	8.15638e-08	2.24458e-05	NM_005407	ref|Homo sapiens spalt-like transcription factor 2 (SALL2), transcript variant 1, mRNA [NM_005407]
A_23_P7313	SPP1	-1.05071	12.1502	8.33186e-08	2.28043e-05	NM_001040058	ref|Homo sapiens secreted phosphoprotein 1 (SPP1), transcript variant 1, mRNA [NM_001040058]
A_33_P3330149	PAX6	1.11179	6.95485	8.36481e-08	2.28043e-05	NM_000280	ref|Homo sapiens paired box 6 (PAX6), transcript variant 1, mRNA [NM_000280]
A_23_P257649	RBP1	1.31788	8.18077	8.46308e-08	2.28969e-05	NM_002899	ref|Homo sapiens retinol binding protein 1, cellular (RBP1), transcript variant 1, mRNA [NM_002899]
A_23_P350719	PRSS30P	1.276	6.21766	8.47727e-08	2.28969e-05	NR_026864	ref|Homo sapiens protease, serine, 30, pseudogene (PRSS30P), non-coding RNA [NR_026864]
A_23_P306105	GALNT1	1.00719	10.2651	8.61215e-08	2.30915e-05	NM_020474	ref|Homo sapiens polypeptide N-acetylgalactosaminyltransferase 1 (GALNT1), mRNA [NM_020474]
A_24_P220454	CUX1	-1.01539	9.59006	8.66213e-08	2.30915e-05	NM_181552	ref|Homo sapiens cut-like homeobox 1 (CUX1), transcript variant 1, mRNA [NM_181552]
A_23_P34233	QPRT	1.1062	9.03249	8.67911e-08	2.30915e-05	NM_014298	ref|Homo sapiens quinolinate phosphoribosyltransferase (QPRT), mRNA [NM_014298]
A_23_P128215	SOCS2	1.00139	10.0336	8.70763e-08	2.30915e-05	NM_003877	ref|Homo sapiens suppressor of cytokine signaling 2 (SOCS2), transcript variant 1, mRNA [NM_003877]
A_23_P53588	WNT5B	0.921401	5.97282	8.81534e-08	2.32621e-05	NM_030775	ref|Homo sapiens wingless-type MMTV integration site family, member 5B (WNT5B), transcript variant 2, mRNA [NM_030775]
A_23_P144005	SSUH2	0.960886	7.33023	8.85171e-08	2.32621e-05	NM_015931	ref|Homo sapiens ssu-2 homolog (C. elegans) (SSUH2), transcript variant 3, mRNA [NM_015931]
A_22_P00013349	LOC100507420	1.39691	6.84473	9.1432e-08	2.39203e-05	NR_121620	ref|Homo sapiens uncharacterized LOC100507420 (LOC100507420), transcript variant 1, long non-coding RNA [NR_121620]
A_23_P155688	SPINK2	1.20921	6.44238	9.30908e-08	2.41352e-05	NM_021114	ref|Homo sapiens serine peptidase inhibitor, Kazal type 2 (acrosin-trypsin inhibitor) (SPINK2), transcript variant 2, mRNA [NM_021114]
A_22_P00003258	HOXB-AS1	-1.12965	8.94589	9.34279e-08	2.41352e-05	NR_102279	ref|Homo sapiens HOXB cluster antisense RNA 1 (HOXB-AS1), long non-coding RNA [NR_102279]
A_23_P10025	NELL2	1.14679	6.22371	9.34942e-08	2.41352e-05	NM_006159	ref|Homo sapiens NEL-like 2 (chicken) (NELL2), transcript variant 2, mRNA [NM_006159]
A_23_P7212	CFI	-1.06405	8.1601	9.42935e-08	2.42343e-05	NM_000204	ref|Homo sapiens complement factor I (CFI), mRNA [NM_000204]
A_24_P940006	EFNB3	1.25346	7.66851	9.52832e-08	2.43397e-05	NM_001406	ref|Homo sapiens ephrin-B3 (EFNB3), mRNA [NM_001406]
A_23_P253692	GPR64	-1.10601	9.8425	9.56571e-08	2.43397e-05	NM_001079858	ref|Homo sapiens G protein-coupled receptor 64 (GPR64), transcript variant 1, mRNA [NM_001079858]
A_33_P3217465	MID1IP1	-0.870466	12.8526	9.59554e-08	2.43397e-05	NM_021242	ref|Homo sapiens MID1 interacting protein 1 (MID1IP1), transcript variant 1, mRNA [NM_021242]
A_23_P99642	SLC7A7	-0.954027	11.3228	9.74177e-08	2.46037e-05	NM_001126106	ref|Homo sapiens solute carrier family 7 (amino acid transporter light chain, y+L system), member 7 (SLC7A7), transcript variant 3, mRNA [NM_001126106]
A_23_P431410	RBMS1	-0.911281	12.2421	9.93992e-08	2.49206e-05	NM_016836	ref|Homo sapiens RNA binding motif, single stranded interacting protein 1 (RBMS1), transcript variant 1, mRNA [NM_016836]
A_24_P215882	ARHGDIG	0.964567	6.40352	9.95269e-08	2.49206e-05	NM_001176	ref|Homo sapiens Rho GDP dissociation inhibitor (GDI) gamma (ARHGDIG), mRNA [NM_001176]
A_24_P374759	ERC2	0.990283	6.08116	1.00265e-07	2.4998e-05	NM_015576	ref|Homo sapiens ELKS/RAB6-interacting/CAST family member 2 (ERC2), mRNA [NM_015576]
A_22_P00007720	HLA-DQB1	1.89482	7.2787	1.00708e-07	2.50016e-05	NM_001243961	ref|Homo sapiens major histocompatibility complex, class II, DQ beta 1 (HLA-DQB1), transcript variant 2, mRNA [NM_001243961]
A_23_P401700	APBB1IP	-0.954851	8.88884	1.0134e-07	2.50268e-05	NM_019043	ref|Homo sapiens amyloid beta (A4) precursor protein-binding, family B, member 1 interacting protein (APBB1IP), mRNA [NM_019043]
A_23_P250102	CAND2	0.932076	8.46273	1.01667e-07	2.50268e-05	NM_012298	ref|Homo sapiens cullin-associated and neddylation-dissociated 2 (putative) (CAND2), transcript variant 2, mRNA [NM_012298]
A_23_P81529	ISL1	1.46267	6.25012	1.04734e-07	2.5642e-05	NM_002202	ref|Homo sapiens ISL LIM homeobox 1 (ISL1), mRNA [NM_002202]
A_19_P00321259	LINC01133	-0.983429	6.9707	1.05381e-07	2.5642e-05	NR_038849	ref|Homo sapiens long intergenic non-protein coding RNA 1133 (LINC01133), long non-coding RNA [NR_038849]
A_33_P3220352	CNPY1	1.43393	6.10785	1.05485e-07	2.5642e-05	NM_001103176	ref|Homo sapiens canopy FGF signaling regulator 1 (CNPY1), mRNA [NM_001103176]
A_33_P3321697	EPB41L4A	-1.01133	11.1204	1.07845e-07	2.60446e-05	NM_022140	ref|Homo sapiens erythrocyte membrane protein band 4.1 like 4A (EPB41L4A), mRNA [NM_022140]
A_23_P413888	SLC35F1	1.31941	6.30246	1.08034e-07	2.60446e-05	NM_001029858	ref|Homo sapiens solute carrier family 35, member F1 (SLC35F1), mRNA [NM_001029858]
A_23_P167328	CD38	-0.958872	9.13504	1.16563e-07	2.79851e-05	NM_001775	ref|Homo sapiens CD38 molecule (CD38), mRNA [NM_001775]
A_32_P356316	HLA-DOA	1.09525	6.2295	1.17784e-07	2.81279e-05	NM_002119	ref|Homo sapiens major histocompatibility complex, class II, DO alpha (HLA-DOA), mRNA [NM_002119]
A_33_P3354451	TRIM31	-1.24835	6.97145	1.18122e-07	2.81279e-05	NM_007028	ref|Homo sapiens tripartite motif containing 31 (TRIM31), mRNA [NM_007028]
A_23_P110403	PDLIM3	1.77439	6.84806	1.19371e-07	2.82919e-05	NM_014476	ref|Homo sapiens PDZ and LIM domain 3 (PDLIM3), transcript variant 1, mRNA [NM_014476]
A_22_P00003431	BBOX1-AS1	0.848438	5.7884	1.1978e-07	2.82919e-05	NR_125768	ref|Homo sapiens BBOX1 antisense RNA 1 (BBOX1-AS1), transcript variant 3, long non-coding RNA [NR_125768]
A_23_P159027	ZNF521	1.24249	5.85195	1.24031e-07	2.91777e-05	NM_015461	ref|Homo sapiens zinc finger protein 521 (ZNF521), mRNA [NM_015461]
A_23_P4536	EPB41L3	1.37631	6.21753	1.26924e-07	2.96818e-05	NM_012307	ref|Homo sapiens erythrocyte membrane protein band 4.1-like 3 (EPB41L3), transcript variant 1, mRNA [NM_012307]
A_23_P145644	DDC	-1.33334	8.57215	1.27657e-07	2.96818e-05	NM_000790	ref|Homo sapiens dopa decarboxylase (aromatic L-amino acid decarboxylase) (DDC), transcript variant 2, mRNA [NM_000790]
A_23_P120883	HMOX1	-0.873889	15.0144	1.277e-07	2.96818e-05	NM_002133	ref|Homo sapiens heme oxygenase (decycling) 1 (HMOX1), mRNA [NM_002133]
A_21_P0007329	lnc-CCDC34-1	1.42766	6.79504	1.28287e-07	2.96999e-05	lnc-CCDC34-1:2	gb|BX096431 Soares placenta Nb2HP Homo sapiens cDNA clone IMAGp998K15235, mRNA sequence [BX096431]
A_21_P0001747	lnc-MRPS14-1	0.892343	6.1642	1.29026e-07	2.9753e-05	lnc-MRPS14-1:1	linc|LNCipedia lincRNA (lnc-MRPS14-1), lincRNA [lnc-MRPS14-1:1]
A_23_P383132	HIC2	0.843222	10.4332	1.30167e-07	2.98978e-05	NM_015094	ref|Homo sapiens hypermethylated in cancer 2 (HIC2), mRNA [NM_015094]
A_23_P16866	VIL1	-1.07139	5.97468	1.31177e-07	3.00117e-05	NM_007127	ref|Homo sapiens villin 1 (VIL1), mRNA [NM_007127]
A_24_P935103	ADCY9	-1.08729	9.85612	1.38466e-07	3.15556e-05	NM_001116	ref|Homo sapiens adenylate cyclase 9 (ADCY9), mRNA [NM_001116]
A_33_P3259135	NSG1	0.950374	5.73728	1.39907e-07	3.17601e-05	NM_001287763	ref|Homo sapiens neuron specific gene family member 1 (NSG1), transcript variant 3, mRNA [NM_001287763]
A_23_P215634	IGFBP3	-1.16467	11.7565	1.40553e-07	3.17831e-05	NM_001013398	ref|Homo sapiens insulin-like growth factor binding protein 3 (IGFBP3), transcript variant 1, mRNA [NM_001013398]
A_19_P00813087	LINC01158	1.15815	6.64013	1.42546e-07	3.21092e-05	NR_037883	ref|Homo sapiens long intergenic non-protein coding RNA 1158 (LINC01158), long non-coding RNA [NR_037883]
A_23_P66525	HS3ST3A1	0.897144	5.80848	1.4368e-07	3.22401e-05	ENST00000284110	ens|heparan sulfate (glucosamine) 3-O-sulfotransferase 3A1 [Source:HGNC Symbol;Acc:HGNC:5196] [ENST00000284110]
A_22_P00005057	LOC100505588	1.00669	6.11983	1.45098e-07	3.24336e-05	XR_108995	ref|PREDICTED: Homo sapiens uncharacterized LOC100505588 (LOC100505588), ncRNA [XR_108995]
A_33_P3383326	LPAR1	-1.08123	8.74184	1.47299e-07	3.27999e-05	NM_057159	ref|Homo sapiens lysophosphatidic acid receptor 1 (LPAR1), transcript variant 2, mRNA [NM_057159]
A_23_P155257	FOXP1	0.78746	11.9554	1.4895e-07	3.30414e-05	NM_032682	ref|Homo sapiens forkhead box P1 (FOXP1), transcript variant 1, mRNA [NM_032682]
A_23_P403335	EXPH5	1.27365	7.10593	1.50745e-07	3.33129e-05	NM_015065	ref|Homo sapiens exophilin 5 (EXPH5), mRNA [NM_015065]
A_23_P82868	PLAT	0.862348	8.75942	1.52876e-07	3.36564e-05	NM_000930	ref|Homo sapiens plasminogen activator, tissue (PLAT), transcript variant 1, mRNA [NM_000930]
A_21_P0000199	HOXA6	1.19794	7.6629	1.55493e-07	3.41038e-05	NM_024014	ref|Homo sapiens homeobox A6 (HOXA6), mRNA [NM_024014]
A_33_P6815667	RBM26-AS1	0.876169	7.13786	1.58106e-07	3.4547e-05	NR_038991	ref|Homo sapiens RBM26 antisense RNA 1 (RBM26-AS1), long non-coding RNA [NR_038991]
A_22_P00022128	TM4SF1-AS1	0.981598	7.10593	1.60069e-07	3.48454e-05	NR_109809	ref|Homo sapiens TM4SF1 antisense RNA 1 (TM4SF1-AS1), transcript variant 1, long non-coding RNA [NR_109809]
A_24_P297888	MTAP	1.52	6.18417	1.60686e-07	3.48497e-05	NM_002451	ref|Homo sapiens methylthioadenosine phosphorylase (MTAP), mRNA [NM_002451]
A_23_P83094	TLE4	0.83441	10.3925	1.64781e-07	3.56055e-05	NM_007005	ref|Homo sapiens transducin-like enhancer of split 4 (TLE4), transcript variant 3, mRNA [NM_007005]
A_23_P251051	NF2	0.889904	13.2279	1.66613e-07	3.58686e-05	NM_181832	ref|Homo sapiens neurofibromin 2 (merlin) (NF2), transcript variant 8, mRNA [NM_181832]
A_32_P234184	HES5	1.04438	7.1632	1.6723e-07	3.58689e-05	NM_001010926	ref|Homo sapiens hes family bHLH transcription factor 5 (HES5), mRNA [NM_001010926]
A_32_P57810	RNF157	0.882222	7.97825	1.69079e-07	3.61328e-05	NM_052916	ref|Homo sapiens ring finger protein 157 (RNF157), mRNA [NM_052916]
A_23_P431305	FAM69B	1.17048	10.7686	1.69796e-07	3.61535e-05	NM_152421	ref|Homo sapiens family with sequence similarity 69, member B (FAM69B), mRNA [NM_152421]
A_33_P3295550	TET1	1.05828	10.577	1.72747e-07	3.66482e-05	NM_030625	ref|Homo sapiens tet methylcytosine dioxygenase 1 (TET1), mRNA [NM_030625]
A_23_P414519	NRN1	1.32905	6.42164	1.75092e-07	3.70109e-05	NM_016588	ref|Homo sapiens neuritin 1 (NRN1), transcript variant 1, mRNA [NM_016588]
A_23_P69738	RASL11B	1.07945	6.01466	1.75781e-07	3.70226e-05	NM_023940	ref|Homo sapiens RAS-like, family 11, member B (RASL11B), mRNA [NM_023940]
A_33_P3294277	CYP4F3	-0.819036	8.29055	1.78099e-07	3.73759e-05	NM_000896	ref|Homo sapiens cytochrome P450, family 4, subfamily F, polypeptide 3 (CYP4F3), transcript variant 1, mRNA [NM_000896]
A_23_P381746	ASXL3	1.08325	5.67738	1.7881e-07	3.73905e-05	NM_030632	ref|Homo sapiens additional sex combs like transcriptional regulator 3 (ASXL3), mRNA [NM_030632]
A_33_P3363425	FRMD3	-0.852016	9.72286	1.79561e-07	3.74135e-05	NM_174938	ref|Homo sapiens FERM domain containing 3 (FRMD3), transcript variant 1, mRNA [NM_174938]
A_24_P394533	NEU1	-0.896061	10.7492	1.84189e-07	3.82411e-05	NM_000434	ref|Homo sapiens sialidase 1 (lysosomal sialidase) (NEU1), mRNA [NM_000434]
A_23_P93772	HOXA5	0.989229	9.85576	1.88614e-07	3.9021e-05	NM_019102	ref|Homo sapiens homeobox A5 (HOXA5), mRNA [NM_019102]
A_23_P164451	TBX2	1.03637	9.41038	1.91335e-07	3.93529e-05	NM_005994	ref|Homo sapiens T-box 2 (TBX2), mRNA [NM_005994]
A_23_P398566	NR4A3	-0.886396	7.46826	1.91567e-07	3.93529e-05	NM_173200	ref|Homo sapiens nuclear receptor subfamily 4, group A, member 3 (NR4A3), transcript variant 3, mRNA [NM_173200]
A_21_P0014057	lnc-RGS5-1	0.77815	7.95231	1.9383e-07	3.9678e-05	lnc-RGS5-1:13	tc|Q32R99_9PICI (Q32R99) NADH dehydrogenase subunit 2, partial (5%) [THC2526838]
A_23_P397208	GSTM2	1.05392	6.60549	1.9753e-07	4.02941e-05	NM_000848	ref|Homo sapiens glutathione S-transferase mu 2 (muscle) (GSTM2), transcript variant 1, mRNA [NM_000848]
A_23_P42116	PPT2	1.03887	10.4835	2.00461e-07	4.07494e-05	NM_005155	ref|Homo sapiens palmitoyl-protein thioesterase 2 (PPT2), transcript variant 1, mRNA [NM_005155]
A_24_P187774	SVEP1	-0.818796	6.34877	2.0149e-07	4.08164e-05	ENST00000374461	ens|sushi, von Willebrand factor type A, EGF and pentraxin domain containing 1 [Source:HGNC Symbol;Acc:HGNC:15985] [ENST00000374461]
A_24_P397107	CDC25A	0.797282	9.54087	2.03298e-07	4.10403e-05	NM_001789	ref|Homo sapiens cell division cycle 25A (CDC25A), transcript variant 1, mRNA [NM_001789]
A_33_P3377519	HOXA6	1.41696	9.6061	2.04885e-07	4.12178e-05	ENST00000222728	ens|homeobox A6 [Source:HGNC Symbol;Acc:HGNC:5107] [ENST00000222728]
A_32_P198731	NEURL1B	-0.922111	9.6798	2.08113e-07	4.17234e-05	NM_001142651	ref|Homo sapiens neuralized E3 ubiquitin protein ligase 1B (NEURL1B), mRNA [NM_001142651]
A_32_P123514	PABPC4L	1.07288	6.63292	2.15136e-07	4.29838e-05	NM_001114734	ref|Homo sapiens poly(A) binding protein, cytoplasmic 4-like (PABPC4L), mRNA [NM_001114734]
A_21_P0013726	LOC403323	1.05165	6.35014	2.166e-07	4.31285e-05	NR_122077	ref|Homo sapiens uncharacterized LOC403323 (LOC403323), transcript variant 2, long non-coding RNA [NR_122077]
A_33_P3347452	RPS6KA2	0.977081	6.51353	2.2691e-07	4.50278e-05	NM_021135	ref|Homo sapiens ribosomal protein S6 kinase, 90kDa, polypeptide 2 (RPS6KA2), transcript variant 1, mRNA [NM_021135]
A_23_P163227	CKMT1A	0.885141	11.0798	2.4185e-07	4.78298e-05	NM_001015001	ref|Homo sapiens creatine kinase, mitochondrial 1A (CKMT1A), mRNA [NM_001015001]
A_33_P3342628	HES4	0.834221	13.9207	2.43674e-07	4.80277e-05	NM_021170	ref|Homo sapiens hes family bHLH transcription factor 4 (HES4), transcript variant 2, mRNA [NM_021170]
A_33_P3363420	FRMD3	-0.816651	9.42091	2.45481e-07	4.82209e-05	NM_174938	ref|Homo sapiens FERM domain containing 3 (FRMD3), transcript variant 1, mRNA [NM_174938]
A_24_P319923	MYLK	-0.850349	10.4905	2.464e-07	4.82391e-05	NM_053025	ref|Homo sapiens myosin light chain kinase (MYLK), transcript variant 1, mRNA [NM_053025]
A_33_P3229370	ID4	1.19504	8.58499	2.48383e-07	4.83626e-05	NM_001546	ref|Homo sapiens inhibitor of DNA binding 4, dominant negative helix-loop-helix protein (ID4), mRNA [NM_001546]
A_32_P2452	TMTC1	1.09469	6.2987	2.49221e-07	4.83626e-05	NM_175861	ref|Homo sapiens transmembrane and tetratricopeptide repeat containing 1 (TMTC1), transcript variant 2, mRNA [NM_175861]
A_24_P402080	MBP	-0.970382	10.7397	2.49518e-07	4.83626e-05	NM_001025100	ref|Homo sapiens myelin basic protein (MBP), transcript variant 8, mRNA [NM_001025100]
A_33_P3278649	ENTPD2	-0.916901	7.22478	2.51422e-07	4.85312e-05	NM_203468	ref|Homo sapiens ectonucleoside triphosphate diphosphohydrolase 2 (ENTPD2), transcript variant 1, mRNA [NM_203468]
A_23_P97541	C4BPA	-1.16334	7.31826	2.52052e-07	4.85312e-05	NM_000715	ref|Homo sapiens complement component 4 binding protein, alpha (C4BPA), mRNA [NM_000715]
A_21_P0006269	lnc-FAM75A6-2	0.734249	5.75723	2.53576e-07	4.8664e-05	lnc-FAM75A6-2:1	tc|Q2TKP3_9DIPS (Q2TKP3) CYCLOIDEA-like (Fragment), partial (13%) [THC2779256]
A_23_P127565	LAYN	0.977462	7.71897	2.63833e-07	5.04666e-05	NM_178834	ref|Homo sapiens layilin (LAYN), transcript variant 2, mRNA [NM_178834]
A_33_P3354429	TRIM71	1.06758	5.76494	2.74307e-07	5.22984e-05	NM_001039111	ref|Homo sapiens tripartite motif containing 71, E3 ubiquitin protein ligase (TRIM71), mRNA [NM_001039111]
A_33_P3687198	HRK	1.16254	7.75685	2.7526e-07	5.23092e-05	ENST00000257572	ens|harakiri, BCL2 interacting protein [Source:HGNC Symbol;Acc:HGNC:5185] [ENST00000257572]
A_24_P57047	DLL3	-0.740865	10.8369	2.76692e-07	5.2348e-05	NM_203486	ref|Homo sapiens delta-like 3 (Drosophila) (DLL3), transcript variant 2, mRNA [NM_203486]
A_22_P00022560	lnc-MUSK-2	-0.837258	6.33442	2.77258e-07	5.2348e-05	lnc-MUSK-2:1	gb|Homo sapiens cDNA FLJ37814 fis, clone BRSSN2002859. [AK095133]
A_23_P217228	TRO	1.19316	8.33559	2.8535e-07	5.35928e-05	NM_016157	ref|Homo sapiens trophinin (TRO), transcript variant 3, mRNA [NM_016157]
A_21_P0014188	LOC401317	1.23853	6.24868	2.85688e-07	5.35928e-05	BC087859	gb|Homo sapiens cDNA clone IMAGE:30398108. [BC087859]
A_23_P500000	SCEL	-1.27805	7.04329	2.89331e-07	5.41022e-05	NM_144777	ref|Homo sapiens sciellin (SCEL), transcript variant 1, mRNA [NM_144777]
A_23_P214168	COL12A1	-0.851283	9.57852	2.91291e-07	5.4279e-05	NM_004370	ref|Homo sapiens collagen, type XII, alpha 1 (COL12A1), transcript variant long, mRNA [NM_004370]
A_33_P3349496	CEP83	0.828114	6.0938	2.93264e-07	5.4279e-05	XR_429106	ref|PREDICTED: Homo sapiens coiled-coil domain containing 41 (CCDC41), transcript variant X4, misc_RNA [XR_429106]
A_33_P3329013	SSTR2	1.2506	5.89608	2.93855e-07	5.4279e-05	NM_001050	ref|Homo sapiens somatostatin receptor 2 (SSTR2), mRNA [NM_001050]
A_23_P88580	ARID3B	1.07653	10.0174	2.9433e-07	5.4279e-05	NM_006465	ref|Homo sapiens AT rich interactive domain 3B (BRIGHT-like) (ARID3B), mRNA [NM_006465]
A_33_P3256391	CRB3	-0.776405	8.87034	2.94929e-07	5.4279e-05	NM_139161	ref|Homo sapiens crumbs family member 3 (CRB3), transcript variant 2, mRNA [NM_139161]
A_33_P3276693	PGF	0.981365	8.16597	3.0183e-07	5.53743e-05	NM_002632	ref|Homo sapiens placental growth factor (PGF), transcript variant 1, mRNA [NM_002632]
A_23_P120902	LGALS2	-1.21772	7.49431	3.07403e-07	5.62201e-05	NM_006498	ref|Homo sapiens lectin, galactoside-binding, soluble, 2 (LGALS2), mRNA [NM_006498]
A_23_P371765	SPATC1L	1.20923	6.07949	3.37798e-07	6.15859e-05	NM_032261	ref|Homo sapiens spermatogenesis and centriole associated 1-like (SPATC1L), transcript variant 2, mRNA [NM_032261]
A_33_P3363355	ICAM4	0.986878	5.83004	3.41392e-07	6.1761e-05	NM_022377	ref|Homo sapiens intercellular adhesion molecule 4 (Landsteiner-Wiener blood group) (ICAM4), transcript variant 2, mRNA [NM_022377]
A_33_P3369058	LRRK2	-0.806938	7.47015	3.41686e-07	6.1761e-05	NM_198578	ref|Homo sapiens leucine-rich repeat kinase 2 (LRRK2), mRNA [NM_198578]
A_23_P24004	IFIT2	-0.857375	7.27239	3.41935e-07	6.1761e-05	NM_001547	ref|Homo sapiens interferon-induced protein with tetratricopeptide repeats 2 (IFIT2), mRNA [NM_001547]
A_33_P3421243	AFP	-0.770196	6.14	3.4417e-07	6.1973e-05	NM_001134	ref|Homo sapiens alpha-fetoprotein (AFP), mRNA [NM_001134]
A_33_P3290124	ASB10	1.11408	10.8931	3.45761e-07	6.20679e-05	NM_001142459	ref|Homo sapiens ankyrin repeat and SOCS box containing 10 (ASB10), transcript variant 1, mRNA [NM_001142459]
A_33_P3291349	RPRD1A	1.00952	9.40077	3.5027e-07	6.26844e-05	NM_001303413	ref|Homo sapiens regulation of nuclear pre-mRNA domain containing 1A (RPRD1A), transcript variant 4, mRNA [NM_001303413]
A_23_P355447	ZDHHC22	1.20376	6.73095	3.51363e-07	6.26877e-05	NM_174976	ref|Homo sapiens zinc finger, DHHC-type containing 22 (ZDHHC22), mRNA [NM_174976]
A_33_P3212615	TFPI	-0.928885	9.85444	3.53753e-07	6.29217e-05	NM_006287	ref|Homo sapiens tissue factor pathway inhibitor (lipoprotein-associated coagulation inhibitor) (TFPI), transcript variant 1, mRNA [NM_006287]
A_32_P112623	FAM27E2	0.882931	9.08481	3.57014e-07	6.33087e-05	NR_103714	ref|Homo sapiens family with sequence similarity 27, member E2 (FAM27E2), long non-coding RNA [NR_103714]
A_33_P3262495	ZNF503	0.889827	12.6651	3.67668e-07	6.50003e-05	NM_032772	ref|Homo sapiens zinc finger protein 503 (ZNF503), transcript variant 1, mRNA [NM_032772]
A_24_P15621	SLC6A10P	0.761082	9.28513	3.71525e-07	6.54837e-05	NR_003083	ref|Homo sapiens solute carrier family 6 (neurotransmitter transporter), member 10, pseudogene (SLC6A10P), non-coding RNA [NR_003083]
A_23_P205489	SLC7A8	1.14097	5.86408	3.74365e-07	6.57857e-05	NM_182728	ref|Homo sapiens solute carrier family 7 (amino acid transporter light chain, L system), member 8 (SLC7A8), transcript variant 2, mRNA [NM_182728]
A_22_P00013335	LOC100507403	1.14999	5.69807	3.78759e-07	6.63578e-05	XR_426301	ref|PREDICTED: Homo sapiens uncharacterized LOC100507403 (LOC100507403), ncRNA [XR_426301]
A_33_P3303414	MAN1A1	1.38554	6.13348	3.79964e-07	6.63697e-05	NM_005907	ref|Homo sapiens mannosidase, alpha, class 1A, member 1 (MAN1A1), mRNA [NM_005907]
A_33_P3240532	RGL1	-1.00944	7.58666	3.85414e-07	6.71207e-05	NM_015149	ref|Homo sapiens ral guanine nucleotide dissociation stimulator-like 1 (RGL1), transcript variant 1, mRNA [NM_015149]
A_22_P00008052	LOC645553	-1.02136	8.48569	3.86974e-07	6.71919e-05	ENST00000598518	ref|PREDICTED: Homo sapiens uncharacterized LOC645553 (AC006262.5), misc_RNA [XR_244001]
A_23_P65240	COL4A1	0.942078	10.107	3.88273e-07	6.72173e-05	NM_001845	ref|Homo sapiens collagen, type IV, alpha 1 (COL4A1), transcript variant 1, mRNA [NM_001845]
A_22_P00000938	LINC00704	0.966968	7.08615	3.90191e-07	6.73496e-05	NR_024475	ref|Homo sapiens long intergenic non-protein coding RNA 704 (LINC00704), long non-coding RNA [NR_024475]
A_33_P3392952	FOXK2	-0.820485	10.8415	4.04093e-07	6.92192e-05	NM_004514	ref|Homo sapiens forkhead box K2 (FOXK2), mRNA [NM_004514]
A_33_P3392187	CCDC85A	-1.29836	6.38722	4.04349e-07	6.92192e-05	NM_001080433	ref|Homo sapiens coiled-coil domain containing 85A (CCDC85A), mRNA [NM_001080433]
A_24_P67534	SMIM10	0.942121	5.36926	4.05616e-07	6.92192e-05	NM_001163438	ref|Homo sapiens small integral membrane protein 10 (SMIM10), mRNA [NM_001163438]
A_21_P0010998	LOC283140	-0.776331	7.876	4.06885e-07	6.92192e-05	ENST00000527511	Unknown
A_23_P164814	C19orf57	0.999622	7.94716	4.06956e-07	6.92192e-05	NM_024323	ref|Homo sapiens chromosome 19 open reading frame 57 (C19orf57), mRNA [NM_024323]
A_23_P159937	SLC6A8	0.956729	8.09112	4.11492e-07	6.97873e-05	NM_005629	ref|Homo sapiens solute carrier family 6 (neurotransmitter transporter), member 8 (SLC6A8), transcript variant 1, mRNA [NM_005629]
A_21_P0013697	FAM27E3	0.850689	7.76657	4.20991e-07	7.11199e-05	NR_103833	ref|Homo sapiens family with sequence similarity 27, member E3 (FAM27E3), long non-coding RNA [NR_103833]
A_23_P142447	MYO1F	1.08698	7.73798	4.21787e-07	7.11199e-05	NM_012335	ref|Homo sapiens myosin IF (MYO1F), mRNA [NM_012335]
A_23_P259621	LAT2	0.936658	9.17353	4.24718e-07	7.14077e-05	NM_032464	ref|Homo sapiens linker for activation of T cells family, member 2 (LAT2), transcript variant 1, mRNA [NM_032464]
A_24_P354689	SPOCK1	0.972065	8.39423	4.28217e-07	7.15841e-05	NM_004598	ref|Homo sapiens sparc/osteonectin, cwcv and kazal-like domains proteoglycan (testican) 1 (SPOCK1), mRNA [NM_004598]
A_23_P217845	RGS16	1.01322	6.14478	4.28221e-07	7.15841e-05	NM_002928	ref|Homo sapiens regulator of G-protein signaling 16 (RGS16), mRNA [NM_002928]
A_33_P3271121	A_33_P3271121	-0.967712	8.74601	4.37304e-07	7.28935e-05	A_33_P3271121	Unknown
A_24_P416370	HOXB4	0.806114	6.97732	4.40105e-07	7.31514e-05	NM_024015	ref|Homo sapiens homeobox B4 (HOXB4), mRNA [NM_024015]
A_23_P34915	ATF3	0.82348	9.3711	4.41647e-07	7.31993e-05	NM_001040619	ref|Homo sapiens activating transcription factor 3 (ATF3), transcript variant 4, mRNA [NM_001040619]
A_24_P354715	NT5E	1.20126	8.98269	4.46528e-07	7.37986e-05	NM_002526	ref|Homo sapiens 5'-nucleotidase, ecto (CD73) (NT5E), transcript variant 1, mRNA [NM_002526]
A_23_P110430	MSX1	0.731006	8.8122	4.52856e-07	7.45505e-05	NM_002448	ref|Homo sapiens msh homeobox 1 (MSX1), mRNA [NM_002448]
A_21_P0000451	SNORD116-27	-0.760981	7.36139	4.53634e-07	7.45505e-05	NR_003341	ref|Homo sapiens small nucleolar RNA, C/D box 116-27 (SNORD116-27), small nucleolar RNA [NR_003341]
A_21_P0000129	DCLK1	0.996589	6.37336	4.56618e-07	7.477e-05	NM_001195430	ref|Homo sapiens doublecortin-like kinase 1 (DCLK1), transcript variant 4, mRNA [NM_001195430]
A_19_P00327406	lnc-RP11-150O12.1.1-1	1.1361	5.67777	4.57532e-07	7.477e-05	lnc-RP11-150O12.1.1-1:4	linc|LNCipedia lincRNA (lnc-RP11-150O12.1.1-1), lincRNA [lnc-RP11-150O12.1.1-1:4]
A_33_P3235147	DLX5	1.22195	6.09879	4.60265e-07	7.50065e-05	NM_005221	ref|Homo sapiens distal-less homeobox 5 (DLX5), mRNA [NM_005221]
A_32_P24709	ZFP69	1.00574	5.61707	4.61577e-07	7.50108e-05	NM_198494	ref|Homo sapiens ZFP69 zinc finger protein (ZFP69), mRNA [NM_198494]
A_24_P339429	KCNJ12	0.950529	7.4415	4.65204e-07	7.53903e-05	NM_021012	ref|Homo sapiens potassium channel, inwardly rectifying subfamily J, member 12 (KCNJ12), mRNA [NM_021012]
A_33_P3364348	JPH1	1.19825	6.88968	4.66857e-07	7.54486e-05	NM_020647	ref|Homo sapiens junctophilin 1 (JPH1), mRNA [NM_020647]
A_24_P163537	TMED4	1.01204	10.6777	4.75963e-07	7.67077e-05	NM_182547	ref|Homo sapiens transmembrane emp24 protein transport domain containing 4 (TMED4), transcript variant 1, mRNA [NM_182547]
A_19_P00322339	LINC00707	1.14066	8.27846	4.85393e-07	7.77695e-05	NR_038291	ref|Homo sapiens long intergenic non-protein coding RNA 707 (LINC00707), long non-coding RNA [NR_038291]
A_33_P3278362	ANKRD2	-1.04306	9.26479	4.86422e-07	7.77695e-05	NM_001291218	ref|Homo sapiens ankyrin repeat domain 2 (stretch responsive muscle) (ANKRD2), transcript variant 1, mRNA [NM_001291218]
A_33_P3237150	BMP2	-0.924995	7.20247	4.86551e-07	7.77695e-05	NM_001200	ref|Homo sapiens bone morphogenetic protein 2 (BMP2), mRNA [NM_001200]
A_33_P3269110	GUCY1A3	1.27234	5.48608	4.88301e-07	7.7836e-05	NM_001130687	ref|Homo sapiens guanylate cyclase 1, soluble, alpha 3 (GUCY1A3), transcript variant 7, mRNA [NM_001130687]
A_23_P360964	DACT3	1.07751	6.97027	4.91103e-07	7.78604e-05	NM_145056	ref|Homo sapiens dishevelled-binding antagonist of beta-catenin 3 (DACT3), transcript variant 1, mRNA [NM_145056]
A_33_P3226212	JAM2	0.953886	5.58245	4.91124e-07	7.78604e-05	NM_001270408	ref|Homo sapiens junctional adhesion molecule 2 (JAM2), transcript variant 3, mRNA [NM_001270408]
A_22_P00016905	lnc-TSKU-1	-0.842425	8.48046	5.01204e-07	7.92433e-05	lnc-TSKU-1:1	gb|Homo sapiens cDNA FLJ41301 fis, clone BRAMY2041542. [AK123295]
A_24_P382319	CEACAM1	-1.31455	8.38645	5.04922e-07	7.96153e-05	NM_001712	ref|Homo sapiens carcinoembryonic antigen-related cell adhesion molecule 1 (biliary glycoprotein) (CEACAM1), transcript variant 1, mRNA [NM_001712]
A_33_P3415191	ATP8B1	-0.874213	9.93569	5.11666e-07	8.04612e-05	NM_005603	ref|Homo sapiens ATPase, aminophospholipid transporter, class I, type 8B, member 1 (ATP8B1), mRNA [NM_005603]
A_23_P102611	WISP2	-0.98837	11.5916	5.15322e-07	8.07187e-05	NM_003881	ref|Homo sapiens WNT1 inducible signaling pathway protein 2 (WISP2), mRNA [NM_003881]
A_33_P3408320	CERS1	0.755635	10.2066	5.16071e-07	8.07187e-05	NM_198207	ref|Homo sapiens ceramide synthase 1 (CERS1), transcript variant 2, mRNA [NM_198207]
A_32_P3476	RPRML	1.3454	7.58127	5.19458e-07	8.08904e-05	NM_203400	ref|Homo sapiens reprimo-like (RPRML), mRNA [NM_203400]
A_23_P15889	CBLN2	-0.839125	8.451	5.19942e-07	8.08904e-05	NM_182511	ref|Homo sapiens cerebellin 2 precursor (CBLN2), mRNA [NM_182511]
A_33_P3349637	PCDH1	0.727807	8.71464	5.26908e-07	8.17563e-05	NM_002587	ref|Homo sapiens protocadherin 1 (PCDH1), transcript variant 1, mRNA [NM_002587]
A_21_P0009442	LINC01540	-0.689204	9.69397	5.32386e-07	8.23871e-05	NR_110429	ref|Homo sapiens long intergenic non-protein coding RNA 1540 (LINC01540), transcript variant 1, long non-coding RNA [NR_110429]
A_19_P00326248	lnc-CHIC1-2	1.27346	6.68148	5.35448e-07	8.26417e-05	lnc-CHIC1-2:1	linc|LNCipedia lincRNA (lnc-CHIC1-2), lincRNA [lnc-CHIC1-2:1]
A_23_P76914	SIX1	0.923872	11.3858	5.41268e-07	8.33157e-05	NM_005982	ref|Homo sapiens SIX homeobox 1 (SIX1), mRNA [NM_005982]
A_21_P0013078	XLOC_l2_012953	0.767656	11.8845	5.43486e-07	8.33157e-05	TCONS_l2_00024711	linc|BROAD Institute lincRNA (XLOC_l2_012953), lincRNA [TCONS_l2_00024711]
A_23_P157117	CREB5	1.36776	6.61504	5.44099e-07	8.33157e-05	NM_182898	ref|Homo sapiens cAMP responsive element binding protein 5 (CREB5), transcript variant 1, mRNA [NM_182898]
A_33_P3313622	MIR17HG	1.00355	7.99521	5.49692e-07	8.39517e-05	NR_027350	ref|Homo sapiens miR-17-92 cluster host gene (non-protein coding) (MIR17HG), transcript variant 1, long non-coding RNA [NR_027350]
A_33_P3271470	GREB1L	0.941399	6.11083	5.55375e-07	8.45983e-05	NM_001142966	ref|Homo sapiens growth regulation by estrogen in breast cancer-like (GREB1L), mRNA [NM_001142966]
A_33_P3237096	INPP5F	-0.875452	8.30994	5.59097e-07	8.49435e-05	NM_001243195	ref|Homo sapiens inositol polyphosphate-5-phosphatase F (INPP5F), transcript variant 3, mRNA [NM_001243195]
A_23_P111194	SPDEF	-0.85301	9.28342	5.65087e-07	8.56305e-05	NM_012391	ref|Homo sapiens SAM pointed domain containing ETS transcription factor (SPDEF), transcript variant 1, mRNA [NM_012391]
A_24_P73577	ALDH1A2	0.918055	5.42888	5.7207e-07	8.62521e-05	NM_170697	ref|Homo sapiens aldehyde dehydrogenase 1 family, member A2 (ALDH1A2), transcript variant 3, mRNA [NM_170697]
A_23_P127948	ADM	-0.766802	12.2966	5.72146e-07	8.62521e-05	NM_001124	ref|Homo sapiens adrenomedullin (ADM), mRNA [NM_001124]
A_33_P3214665	MAP2	-0.988774	6.82121	5.81196e-07	8.72524e-05	NM_002374	ref|Homo sapiens microtubule-associated protein 2 (MAP2), transcript variant 1, mRNA [NM_002374]
A_23_P153461	LPPR2	0.982273	7.67349	5.81772e-07	8.72524e-05	NM_022737	ref|Homo sapiens lipid phosphate phosphatase-related protein type 2 (LPPR2), transcript variant 1, mRNA [NM_022737]
A_23_P73809	LRCH2	1.06446	6.01216	5.86615e-07	8.7695e-05	NM_020871	ref|Homo sapiens leucine-rich repeats and calponin homology (CH) domain containing 2 (LRCH2), transcript variant 1, mRNA [NM_020871]
A_33_P3240507	KCTD12	0.77489	9.58919	5.8773e-07	8.7695e-05	NM_138444	ref|Homo sapiens potassium channel tetramerization domain containing 12 (KCTD12), mRNA [NM_138444]
A_23_P139500	BHLHE41	0.850204	6.22628	5.9156e-07	8.80414e-05	NM_030762	ref|Homo sapiens basic helix-loop-helix family, member e41 (BHLHE41), mRNA [NM_030762]
A_33_P3220919	ADRBK2	0.728787	9.24055	5.95126e-07	8.81364e-05	NM_005160	ref|Homo sapiens adrenergic, beta, receptor kinase 2 (ADRBK2), mRNA [NM_005160]
A_33_P3289296	TMEM37	-0.820044	9.79398	5.96167e-07	8.81364e-05	NM_183240	ref|Homo sapiens transmembrane protein 37 (TMEM37), mRNA [NM_183240]
A_33_P3402284	LINC00284	-1.04456	6.28706	5.96731e-07	8.81364e-05	NR_026955	ref|Homo sapiens long intergenic non-protein coding RNA 284 (LINC00284), long non-coding RNA [NR_026955]
A_24_P40594	HOMEZ	0.962797	8.03745	6.0099e-07	8.84772e-05	NM_020834	ref|Homo sapiens homeobox and leucine zipper encoding (HOMEZ), mRNA [NM_020834]
A_33_P3302245	TMEM59L	1.12168	9.57856	6.02072e-07	8.84772e-05	NM_012109	ref|Homo sapiens transmembrane protein 59-like (TMEM59L), mRNA [NM_012109]
A_21_P0013565	ENST00000479351	-0.729305	12.4982	6.0418e-07	8.85244e-05	ENST00000479351	ens|contactin associated protein-like 3B [Source:HGNC Symbol;Acc:HGNC:32035] [ENST00000479351]
A_32_P38645	RIMS4	0.823147	7.77278	6.06006e-07	8.85244e-05	NM_182970	ref|Homo sapiens regulating synaptic membrane exocytosis 4 (RIMS4), transcript variant 2, mRNA [NM_182970]
A_33_P3343720	CELA3A	1.23555	5.635	6.09837e-07	8.85244e-05	NM_005747	ref|Homo sapiens chymotrypsin-like elastase family, member 3A (CELA3A), mRNA [NM_005747]
A_33_P3234697	LXN	-0.833284	11.9918	6.10334e-07	8.85244e-05	NM_020169	ref|Homo sapiens latexin (LXN), mRNA [NM_020169]
A_19_P00317451	XIST	1.05711	5.98443	6.10688e-07	8.85244e-05	NR_001564	ref|Homo sapiens X inactive specific transcript (non-protein coding) (XIST), long non-coding RNA [NR_001564]
A_23_P32279	BARX1	0.85626	6.95057	6.11497e-07	8.85244e-05	NM_021570	ref|Homo sapiens BARX homeobox 1 (BARX1), mRNA [NM_021570]
A_33_P3251073	TMEM52	1.11219	9.31562	6.1528e-07	8.88516e-05	NM_178545	ref|Homo sapiens transmembrane protein 52 (TMEM52), mRNA [NM_178545]
A_33_P3365142	GAD1	0.794272	5.84394	6.19793e-07	8.92823e-05	NM_013445	ref|Homo sapiens glutamate decarboxylase 1 (brain, 67kDa) (GAD1), transcript variant GAD25, mRNA [NM_013445]
A_23_P304682	EMP2	-0.725861	10.4674	6.25135e-07	8.98301e-05	NM_001424	ref|Homo sapiens epithelial membrane protein 2 (EMP2), mRNA [NM_001424]
A_23_P250156	IGF2BP2	0.909751	8.48765	6.26886e-07	8.98603e-05	NM_006548	ref|Homo sapiens insulin-like growth factor 2 mRNA binding protein 2 (IGF2BP2), transcript variant 1, mRNA [NM_006548]
A_33_P3355503	FOXL1	0.971392	8.01733	6.34685e-07	9.06861e-05	NM_005250	ref|Homo sapiens forkhead box L1 (FOXL1), mRNA [NM_005250]
A_32_P222684	PRDM6	0.885048	7.47052	6.39418e-07	9.06861e-05	NM_001136239	ref|Homo sapiens PR domain containing 6 (PRDM6), mRNA [NM_001136239]
A_33_P3295523	RAC3	0.90156	12.2487	6.3971e-07	9.06861e-05	NM_005052	ref|Homo sapiens ras-related C3 botulinum toxin substrate 3 (rho family, small GTP binding protein Rac3) (RAC3), mRNA [NM_005052]
A_23_P425925	KRT222	1.03993	7.68914	6.40082e-07	9.06861e-05	NM_152349	ref|Homo sapiens keratin 222, type II (KRT222), mRNA [NM_152349]
A_23_P4551	SETBP1	-0.829617	8.76998	6.40428e-07	9.06861e-05	NM_015559	ref|Homo sapiens SET binding protein 1 (SETBP1), transcript variant 1, mRNA [NM_015559]
A_23_P82775	SOX17	-0.786916	8.01891	6.42973e-07	9.06861e-05	NM_022454	ref|Homo sapiens SRY (sex determining region Y)-box 17 (SOX17), mRNA [NM_022454]
A_33_P3391796	NOG	0.865821	7.39087	6.43528e-07	9.06861e-05	NM_005450	ref|Homo sapiens noggin (NOG), mRNA [NM_005450]
A_24_P541919	DENND5B	-0.704564	10.425	6.45442e-07	9.07367e-05	NM_144973	ref|Homo sapiens DENN/MADD domain containing 5B (DENND5B), mRNA [NM_144973]
A_23_P119143	ICAM5	1.05662	6.73714	6.48788e-07	9.07828e-05	NM_003259	ref|Homo sapiens intercellular adhesion molecule 5, telencephalin (ICAM5), mRNA [NM_003259]
A_23_P256342	SNX13	-0.742591	9.84825	6.48957e-07	9.07828e-05	NM_015132	ref|Homo sapiens sorting nexin 13 (SNX13), mRNA [NM_015132]
A_22_P00002716	lnc-C20orf197-3	0.939022	5.67198	6.50762e-07	9.07828e-05	lnc-C20orf197-3:13	linc|LNCipedia lincRNA (lnc-C20orf197-3), lincRNA [lnc-C20orf197-3:13]
A_24_P186379	FUOM	0.835344	10.0798	6.51994e-07	9.07828e-05	NM_198472	ref|Homo sapiens fucose mutarotase (FUOM), transcript variant 2, mRNA [NM_198472]
A_24_P128524	ICMT	-1.12023	9.62277	6.54801e-07	9.09565e-05	NM_012405	ref|Homo sapiens isoprenylcysteine carboxyl methyltransferase (ICMT), mRNA [NM_012405]
A_23_P64058	RASGRP2	0.788101	6.753	6.66679e-07	9.23865e-05	NM_153819	ref|Homo sapiens RAS guanyl releasing protein 2 (calcium and DAG-regulated) (RASGRP2), transcript variant 2, mRNA [NM_153819]
A_23_P93169	LGSN	-0.74786	11.2041	6.69383e-07	9.25414e-05	NM_016571	ref|Homo sapiens lengsin, lens protein with glutamine synthetase domain (LGSN), transcript variant 1, mRNA [NM_016571]
A_23_P44195	MSI2	-0.719566	10.2842	6.78149e-07	9.35316e-05	NM_138962	ref|Homo sapiens musashi RNA-binding protein 2 (MSI2), transcript variant 1, mRNA [NM_138962]
A_33_P3431595	C8orf31	0.906737	5.65992	6.84132e-07	9.41343e-05	NM_173687	ref|Homo sapiens chromosome 8 open reading frame 31 (C8orf31), transcript variant 1, mRNA [NM_173687]
A_33_P3240512	KCTD12	0.953545	10.204	6.88327e-07	9.44886e-05	NM_138444	ref|Homo sapiens potassium channel tetramerization domain containing 12 (KCTD12), mRNA [NM_138444]
A_23_P165624	TNFAIP6	1.28702	6.39131	6.89971e-07	9.4492e-05	NM_007115	ref|Homo sapiens tumor necrosis factor, alpha-induced protein 6 (TNFAIP6), mRNA [NM_007115]
A_32_P75284	KATNAL1	0.805328	10.2601	6.95252e-07	9.49923e-05	NM_032116	ref|Homo sapiens katanin p60 subunit A-like 1 (KATNAL1), transcript variant 1, mRNA [NM_032116]
A_23_P161297	OGDHL	0.925768	7.85011	7.09735e-07	9.67445e-05	NM_018245	ref|Homo sapiens oxoglutarate dehydrogenase-like (OGDHL), transcript variant 1, mRNA [NM_018245]
A_33_P3319502	A_33_P3319502	0.729483	9.84876	7.14657e-07	9.71883e-05	A_33_P3319502	Unknown
A_22_P00016052	LINC01540	-0.71495	10.2896	7.19078e-07	9.75621e-05	NR_110429	ref|Homo sapiens long intergenic non-protein coding RNA 1540 (LINC01540), transcript variant 1, long non-coding RNA [NR_110429]
A_23_P201939	PPM1J	0.820157	6.65841	7.3137e-07	9.89997e-05	NM_005167	ref|Homo sapiens protein phosphatase, Mg2+/Mn2+ dependent, 1J (PPM1J), mRNA [NM_005167]
A_23_P43490	CDKN2A	0.890334	12.4029	7.48498e-07	0.000101084	NM_058197	ref|Homo sapiens cyclin-dependent kinase inhibitor 2A (CDKN2A), transcript variant 3, mRNA [NM_058197]
A_23_P8108	HLA-DQB1	1.01426	6.02324	7.61204e-07	0.000102562	NM_001243962	ref|Homo sapiens major histocompatibility complex, class II, DQ beta 1 (HLA-DQB1), transcript variant 3, mRNA [NM_001243962]
A_23_P82651	NPTX2	0.785914	5.97683	7.72395e-07	0.00010383	NM_002523	ref|Homo sapiens neuronal pentraxin II (NPTX2), mRNA [NM_002523]
A_23_P309361	HENMT1	-0.787181	9.98671	7.74685e-07	0.000103899	NM_144584	ref|Homo sapiens HEN1 methyltransferase homolog 1 (Arabidopsis) (HENMT1), transcript variant 1, mRNA [NM_144584]
A_24_P418203	CNTNAP3	-0.682462	9.55112	7.78178e-07	0.000104024	NM_033655	ref|Homo sapiens contactin associated protein-like 3 (CNTNAP3), mRNA [NM_033655]
A_23_P94552	TMEM2	-0.837336	12.142	7.81601e-07	0.000104024	NM_013390	ref|Homo sapiens transmembrane protein 2 (TMEM2), transcript variant 1, mRNA [NM_013390]
A_22_P00005224	MEG8	0.812607	7.14258	7.83087e-07	0.000104024	ENST00000556475	ens|maternally expressed 8 (non-protein coding) [Source:HGNC Symbol;Acc:HGNC:14574] [ENST00000556475]
A_23_P1331	COL13A1	1.30974	6.79089	7.83411e-07	0.000104024	NM_080801	ref|Homo sapiens collagen, type XIII, alpha 1 (COL13A1), transcript variant 5, mRNA [NM_080801]
A_32_P53524	NTN1	1.20928	7.39912	7.84538e-07	0.000104024	NM_004822	ref|Homo sapiens netrin 1 (NTN1), mRNA [NM_004822]
A_23_P201636	LAMC2	0.921071	9.85738	7.87992e-07	0.000104079	NM_005562	ref|Homo sapiens laminin, gamma 2 (LAMC2), transcript variant 1, mRNA [NM_005562]
A_23_P2271	PTHLH	0.803391	8.31227	7.89703e-07	0.000104079	NM_198965	ref|Homo sapiens parathyroid hormone-like hormone (PTHLH), transcript variant 1, mRNA [NM_198965]
A_23_P85039	IRS4	1.08601	5.80706	7.903e-07	0.000104079	NM_003604	ref|Homo sapiens insulin receptor substrate 4 (IRS4), mRNA [NM_003604]
A_23_P398854	DOK7	-0.93865	8.06443	7.92679e-07	0.000104157	NM_173660	ref|Homo sapiens docking protein 7 (DOK7), transcript variant 1, mRNA [NM_173660]
A_23_P70670	CD83	0.771261	7.98709	7.96571e-07	0.000104433	NM_004233	ref|Homo sapiens CD83 molecule (CD83), transcript variant 1, mRNA [NM_004233]
A_33_P3242798	CPS1	-0.796956	13.1103	7.99801e-07	0.000104622	NM_001875	ref|Homo sapiens carbamoyl-phosphate synthase 1, mitochondrial (CPS1), transcript variant 2, mRNA [NM_001875]
A_33_P3343196	CP	-0.995295	6.93215	8.08986e-07	0.000105586	NM_000096	ref|Homo sapiens ceruloplasmin (ferroxidase) (CP), transcript variant 1, mRNA [NM_000096]
A_23_P427148	PROCA1	0.920447	8.23873	8.14305e-07	0.000106043	NM_152465	ref|Homo sapiens protein interacting with cyclin A1 (PROCA1), mRNA [NM_152465]
A_33_P3286616	IRAK1	-0.704218	8.37749	8.2001e-07	0.000106548	NM_001569	ref|Homo sapiens interleukin-1 receptor-associated kinase 1 (IRAK1), transcript variant 1, mRNA [NM_001569]
A_33_P3377750	KLC3	0.959681	7.51259	8.23301e-07	0.000106738	NM_177417	ref|Homo sapiens kinesin light chain 3 (KLC3), mRNA [NM_177417]
A_33_P3338733	MITF	-0.72754	10.5728	8.27843e-07	0.000107089	NM_198159	ref|Homo sapiens microphthalmia-associated transcription factor (MITF), transcript variant 1, mRNA [NM_198159]
A_21_P0002731	LOC102725370	0.969261	5.98778	8.37116e-07	0.000108049	ENST00000425195	ref|PREDICTED: Homo sapiens uncharacterized LOC102725370 (LOC102725370), transcript variant X3, ncRNA [XR_425587]
A_23_P37375	RPS6KA5	0.78959	9.19026	8.40752e-07	0.000108279	NM_004755	ref|Homo sapiens ribosomal protein S6 kinase, 90kDa, polypeptide 5 (RPS6KA5), transcript variant 1, mRNA [NM_004755]
A_23_P369994	DCLK1	1.2063	7.63308	8.55653e-07	0.000109955	NM_004734	ref|Homo sapiens doublecortin-like kinase 1 (DCLK1), transcript variant 1, mRNA [NM_004734]
A_23_P73526	CITED1	1.38139	6.76438	8.64194e-07	0.000110809	NM_004143	ref|Homo sapiens Cbp/p300-interacting transactivator, with Glu/Asp-rich carboxy-terminal domain, 1 (CITED1), transcript variant 1, mRNA [NM_004143]
A_23_P333029	ERICH5	-0.674714	10.1053	8.68821e-07	0.00011111	NM_173549	ref|Homo sapiens glutamate-rich 5 (ERICH5), transcript variant 1, mRNA [NM_173549]
A_33_P3666797	GPR180	1.02239	7.835	8.70356e-07	0.00011111	NM_180989	ref|Homo sapiens G protein-coupled receptor 180 (GPR180), mRNA [NM_180989]
A_33_P3360611	MPP2	0.860595	9.52073	8.73749e-07	0.0001113	NM_001278381	ref|Homo sapiens membrane protein, palmitoylated 2 (MAGUK p55 subfamily member 2) (MPP2), transcript variant 9, mRNA [NM_001278381]
A_33_P3271490	RBMS1	-0.863391	8.95573	8.902e-07	0.000113148	NM_016836	ref|Homo sapiens RNA binding motif, single stranded interacting protein 1 (RBMS1), transcript variant 1, mRNA [NM_016836]
A_23_P166823	TNNC1	-0.683339	7.34963	8.99943e-07	0.000114138	NM_003280	ref|Homo sapiens troponin C type 1 (slow) (TNNC1), mRNA [NM_003280]
A_23_P160968	LAMC2	1.01104	7.06454	9.05737e-07	0.00011438	NM_018891	ref|Homo sapiens laminin, gamma 2 (LAMC2), transcript variant 2, mRNA [NM_018891]
A_23_P320739	MEF2C	0.923929	6.02899	9.0577e-07	0.00011438	NM_002397	ref|Homo sapiens myocyte enhancer factor 2C (MEF2C), transcript variant 1, mRNA [NM_002397]
A_32_P170481	LOC100240735	1.17648	5.86126	9.11376e-07	0.000114839	NR_026658	ref|Homo sapiens uncharacterized LOC100240735 (LOC100240735), long non-coding RNA [NR_026658]
A_24_P143440	DYNLRB1	0.692957	10.7576	9.14529e-07	0.000114988	NM_014183	ref|Homo sapiens dynein, light chain, roadblock-type 1 (DYNLRB1), transcript variant 1, mRNA [NM_014183]
A_33_P3228402	A_33_P3228402	0.799174	7.27388	9.20942e-07	0.000115546	A_33_P3228402	Unknown
A_33_P3308332	PLEKHB1	0.955081	7.91381	9.23271e-07	0.000115589	NM_021200	ref|Homo sapiens pleckstrin homology domain containing, family B (evectins) member 1 (PLEKHB1), transcript variant 1, mRNA [NM_021200]
A_24_P248606	ACSL3	-0.703822	10.3539	9.29053e-07	0.000116064	NM_004457	ref|Homo sapiens acyl-CoA synthetase long-chain family member 3 (ACSL3), transcript variant 1, mRNA [NM_004457]
A_33_P3209962	RASGRP2	1.12286	6.70157	9.35722e-07	0.000116627	NM_153819	ref|Homo sapiens RAS guanyl releasing protein 2 (calcium and DAG-regulated) (RASGRP2), transcript variant 2, mRNA [NM_153819]
A_23_P18362	SLITRK3	0.801993	5.45494	9.37561e-07	0.000116627	NM_014926	ref|Homo sapiens SLIT and NTRK-like family, member 3 (SLITRK3), mRNA [NM_014926]
A_21_P0005312	ENST00000420758	-0.862217	5.72634	9.439e-07	0.000117166	ENST00000420758	Unknown
A_23_P167920	DLL1	0.889379	5.8374	9.50615e-07	0.000117749	NM_005618	ref|Homo sapiens delta-like 1 (Drosophila) (DLL1), mRNA [NM_005618]
A_33_P3420013	A_33_P3420013	-0.700634	8.56849	9.55137e-07	0.000118059	A_33_P3420013	Unknown
A_23_P67569	LPPR3	0.761847	6.72946	9.59355e-07	0.000118329	NM_024888	ref|Homo sapiens lipid phosphate phosphatase-related protein type 3 (LPPR3), transcript variant 1, mRNA [NM_024888]
A_33_P3555368	FLJ26086	0.910938	5.65171	9.63967e-07	0.000118647	AK129597	gb|Homo sapiens cDNA FLJ26086 fis, clone RCT05358. [AK129597]
A_33_P3878772	JAK2	-0.733375	7.6832	9.89361e-07	0.000121516	NM_004972	ref|Homo sapiens Janus kinase 2 (JAK2), mRNA [NM_004972]
A_32_P204205	SIX4	0.949679	7.5559	9.92668e-07	0.000121666	NM_017420	ref|Homo sapiens SIX homeobox 4 (SIX4), mRNA [NM_017420]
A_23_P325642	PDIA2	0.929716	5.75392	9.98992e-07	0.00012207	NM_006849	ref|Homo sapiens protein disulfide isomerase family A, member 2 (PDIA2), mRNA [NM_006849]
A_24_P303454	TIAM2	0.759778	8.41518	1.00014e-06	0.00012207	NM_012454	ref|Homo sapiens T-cell lymphoma invasion and metastasis 2 (TIAM2), transcript variant 1, mRNA [NM_012454]
A_24_P270728	NUPR1	-0.909935	11.3399	1.00357e-06	0.000122233	NM_001042483	ref|Homo sapiens nuclear protein, transcriptional regulator, 1 (NUPR1), transcript variant 1, mRNA [NM_001042483]
A_23_P41194	LRRC34	1.31428	6.01644	1.02405e-06	0.000124311	NM_153353	ref|Homo sapiens leucine rich repeat containing 34 (LRRC34), transcript variant 3, mRNA [NM_153353]
A_33_P3257187	PRKAA1	-0.708182	8.08384	1.02489e-06	0.000124311	NM_206907	ref|Homo sapiens protein kinase, AMP-activated, alpha 1 catalytic subunit (PRKAA1), transcript variant 2, mRNA [NM_206907]
A_32_P34138	FAM25A	0.89227	7.13131	1.03903e-06	0.000125696	NM_001146157	ref|Homo sapiens family with sequence similarity 25, member A (FAM25A), mRNA [NM_001146157]
A_23_P124905	NPTX1	0.685838	9.21956	1.04062e-06	0.000125696	NM_002522	ref|Homo sapiens neuronal pentraxin I (NPTX1), mRNA [NM_002522]
A_33_P3242733	PKDCC	-0.739639	9.23136	1.04959e-06	0.000126517	NM_138370	ref|Homo sapiens protein kinase domain containing, cytoplasmic (PKDCC), mRNA [NM_138370]
A_33_P3286162	A_33_P3286162	-0.843846	7.09341	1.0724e-06	0.000128999	A_33_P3286162	Unknown
A_33_P3296308	DCAF16	0.657172	10.245	1.08757e-06	0.000130555	NM_017741	ref|Homo sapiens DDB1 and CUL4 associated factor 16 (DCAF16), mRNA [NM_017741]
A_33_P3287825	CCDC136	0.824319	10.0575	1.09074e-06	0.000130667	NM_022742	ref|Homo sapiens coiled-coil domain containing 136 (CCDC136), transcript variant 1, mRNA [NM_022742]
A_23_P118254	FOXF1	1.1511	6.11579	1.09826e-06	0.000131076	NM_001451	ref|Homo sapiens forkhead box F1 (FOXF1), mRNA [NM_001451]
A_23_P134347	CPVL	1.18668	7.64507	1.09865e-06	0.000131076	NM_019029	ref|Homo sapiens carboxypeptidase, vitellogenic-like (CPVL), transcript variant 2, mRNA [NM_019029]
A_24_P271696	XAGE1B	-0.774389	13.8129	1.1018e-06	0.000131184	NM_001097594	ref|Homo sapiens X antigen family, member 1B (XAGE1B), transcript variant a, mRNA [NM_001097594]
A_21_P0010997	LOC283140	-0.823183	9.66096	1.10719e-06	0.000131557	ENST00000532168	Unknown
A_33_P3344492	SCARNA1	0.951917	6.13468	1.11069e-06	0.000131562	NR_002997	ref|Homo sapiens small Cajal body-specific RNA 1 (SCARNA1), guide RNA [NR_002997]
A_33_P3637909	UBE2D4	-0.672321	10.3733	1.11174e-06	0.000131562	NM_015983	ref|Homo sapiens ubiquitin-conjugating enzyme E2D 4 (putative) (UBE2D4), mRNA [NM_015983]
A_32_P133072	SPON1	0.96386	5.48008	1.11423e-06	0.000131589	NM_006108	ref|Homo sapiens spondin 1, extracellular matrix protein (SPON1), mRNA [NM_006108]
A_23_P250800	ST3GAL6	0.767604	6.36763	1.11886e-06	0.000131869	NM_006100	ref|Homo sapiens ST3 beta-galactoside alpha-2,3-sialyltransferase 6 (ST3GAL6), transcript variant 1, mRNA [NM_006100]
A_21_P0000231	SNORD64	-0.911218	7.11645	1.13946e-06	0.000133537	NR_001294	ref|Homo sapiens small nucleolar RNA, C/D box 64 (SNORD64), small nucleolar RNA [NR_001294]
A_23_P165061	AES	-1.01486	12.4035	1.14115e-06	0.000133537	NM_198969	ref|Homo sapiens amino-terminal enhancer of split (AES), transcript variant 1, mRNA [NM_198969]
A_33_P3888629	MECOM	1.06009	6.39491	1.14152e-06	0.000133537	NM_001164000	ref|Homo sapiens MDS1 and EVI1 complex locus (MECOM), transcript variant 6, mRNA [NM_001164000]
A_23_P426663	MITF	-0.912804	8.7647	1.14216e-06	0.000133537	NM_198159	ref|Homo sapiens microphthalmia-associated transcription factor (MITF), transcript variant 1, mRNA [NM_198159]
A_33_P3353345	SULT4A1	1.1829	7.16071	1.14699e-06	0.000133549	NM_014351	ref|Homo sapiens sulfotransferase family 4A, member 1 (SULT4A1), mRNA [NM_014351]
A_23_P397376	MAF	0.817989	8.36641	1.14719e-06	0.000133549	NM_001031804	ref|Homo sapiens v-maf avian musculoaponeurotic fibrosarcoma oncogene homolog (MAF), transcript variant 2, mRNA [NM_001031804]
A_33_P3219591	RNF213	-0.848111	10.5825	1.15151e-06	0.000133549	NM_020954	ref|Homo sapiens ring finger protein 213 (RNF213), transcript variant 2, mRNA [NM_020954]
A_23_P28120	SIX2	0.832866	5.51354	1.15182e-06	0.000133549	NM_016932	ref|Homo sapiens SIX homeobox 2 (SIX2), mRNA [NM_016932]
A_24_P93948	KIF5A	0.79868	5.92493	1.15372e-06	0.000133549	ENST00000455537	ens|kinesin family member 5A [Source:HGNC Symbol;Acc:HGNC:6323] [ENST00000455537]
A_23_P14515	ACOT4	-0.69495	7.49204	1.163e-06	0.000134358	NM_152331	ref|Homo sapiens acyl-CoA thioesterase 4 (ACOT4), mRNA [NM_152331]
A_23_P36531	TSPAN8	-1.12317	5.86841	1.16789e-06	0.000134656	NM_004616	ref|Homo sapiens tetraspanin 8 (TSPAN8), mRNA [NM_004616]
A_23_P60009	ANXA13	-0.918943	9.76527	1.17401e-06	0.000134942	NM_001003954	ref|Homo sapiens annexin A13 (ANXA13), transcript variant 2, mRNA [NM_001003954]
A_23_P4494	DSC2	0.701217	6.92269	1.17686e-06	0.000134942	NM_024422	ref|Homo sapiens desmocollin 2 (DSC2), transcript variant Dsc2a, mRNA [NM_024422]
A_23_P66017	PRRT2	1.09984	7.99293	1.17745e-06	0.000134942	NM_145239	ref|Homo sapiens proline-rich transmembrane protein 2 (PRRT2), transcript variant 1, mRNA [NM_145239]
A_21_P0000641	LINC00959	0.700986	7.51816	1.17963e-06	0.000134942	NR_034125	ref|Homo sapiens long intergenic non-protein coding RNA 959 (LINC00959), long non-coding RNA [NR_034125]
A_24_P53976	GLUL	1.26262	8.30134	1.18368e-06	0.000135141	NM_002065	ref|Homo sapiens glutamate-ammonia ligase (GLUL), transcript variant 1, mRNA [NM_002065]
A_23_P2814	SMAD9	1.10699	6.76432	1.20497e-06	0.000137303	NM_005905	ref|Homo sapiens SMAD family member 9 (SMAD9), transcript variant b, mRNA [NM_005905]
A_23_P128084	ITGA7	0.755799	9.9679	1.21216e-06	0.000137854	NM_002206	ref|Homo sapiens integrin, alpha 7 (ITGA7), transcript variant 2, mRNA [NM_002206]
A_23_P49816	ADAP2	0.895658	9.29438	1.22726e-06	0.000139299	NM_018404	ref|Homo sapiens ArfGAP with dual PH domains 2 (ADAP2), mRNA [NM_018404]
A_23_P158725	SLC16A3	0.677289	12.1384	1.24025e-06	0.0001405	NM_001042422	ref|Homo sapiens solute carrier family 16 (monocarboxylate transporter), member 3 (SLC16A3), transcript variant 2, mRNA [NM_001042422]
A_33_P3254380	SLC9A7	-0.7767	8.823	1.24368e-06	0.000140615	NM_001257291	ref|Homo sapiens solute carrier family 9, subfamily A (NHE7, cation proton antiporter 7), member 7 (SLC9A7), transcript variant 1, mRNA [NM_001257291]
A_23_P114008	TM4SF20	-1.39635	6.36461	1.25063e-06	0.000141128	NM_024795	ref|Homo sapiens transmembrane 4 L six family member 20 (TM4SF20), mRNA [NM_024795]
A_21_P0013150	LOC100422737	-0.75695	8.63995	1.26554e-06	0.000142535	ENST00000427903	Unknown
A_23_P144384	GALNT7	-0.809109	10.8481	1.26804e-06	0.000142541	NM_017423	ref|Homo sapiens polypeptide N-acetylgalactosaminyltransferase 7 (GALNT7), mRNA [NM_017423]
A_23_P17914	PNPLA3	0.672094	8.96318	1.27172e-06	0.00014268	NM_025225	ref|Homo sapiens patatin-like phospholipase domain containing 3 (PNPLA3), mRNA [NM_025225]
A_32_P50223	PLK5	0.897702	5.65662	1.27801e-06	0.00014311	NM_001243079	ref|Homo sapiens polo-like kinase 5 (PLK5), mRNA [NM_001243079]
A_23_P213375	PCDHB2	-0.68113	7.88031	1.28503e-06	0.000143621	NM_018936	ref|Homo sapiens protocadherin beta 2 (PCDHB2), mRNA [NM_018936]
A_33_P3334419	RPS6KL1	0.946853	5.65875	1.30547e-06	0.000145626	NM_031464	ref|Homo sapiens ribosomal protein S6 kinase-like 1 (RPS6KL1), mRNA [NM_031464]
A_23_P120594	ACSS1	0.650825	9.8637	1.31449e-06	0.000146106	NM_032501	ref|Homo sapiens acyl-CoA synthetase short-chain family member 1 (ACSS1), transcript variant 1, mRNA [NM_032501]
A_33_P3635136	BF346224	0.725826	7.69713	1.3166e-06	0.000146106	BF346224	gb|602018404F1 NCI_CGAP_Brn67 Homo sapiens cDNA clone IMAGE:4154136 5', mRNA sequence [BF346224]
A_33_P3236157	UNG	-0.637483	13.8296	1.31729e-06	0.000146106	NM_003362	ref|Homo sapiens uracil-DNA glycosylase (UNG), transcript variant 1, mRNA [NM_003362]
A_23_P46396	PTBP2	0.789539	9.48375	1.32445e-06	0.000146622	NM_021190	ref|Homo sapiens polypyrimidine tract binding protein 2 (PTBP2), transcript variant 6, mRNA [NM_021190]
A_33_P3302676	TLE4	1.01128	8.24091	1.34307e-06	0.000148402	ENST00000485159	ens|transducin-like enhancer of split 4 [Source:HGNC Symbol;Acc:HGNC:11840] [ENST00000485159]
A_23_P31407	AGR2	-0.883245	14.4021	1.36569e-06	0.000150409	NM_006408	ref|Homo sapiens anterior gradient 2 (AGR2), mRNA [NM_006408]
A_24_P737939	LRRC73	0.713709	9.13904	1.36755e-06	0.000150409	NM_001012974	ref|Homo sapiens leucine rich repeat containing 73 (LRRC73), transcript variant 1, mRNA [NM_001012974]
A_19_P00316625	MAGI2-AS3	0.964318	6.22932	1.36897e-06	0.000150409	NR_038346	ref|Homo sapiens MAGI2 antisense RNA 3 (MAGI2-AS3), transcript variant 4, long non-coding RNA [NR_038346]
A_23_P136125	FGB	-1.2114	7.80902	1.38186e-06	0.00015154	NM_005141	ref|Homo sapiens fibrinogen beta chain (FGB), transcript variant 1, mRNA [NM_005141]
A_23_P44264	EMX2	0.67299	5.52848	1.40135e-06	0.000153389	NM_004098	ref|Homo sapiens empty spiracles homeobox 2 (EMX2), transcript variant 1, mRNA [NM_004098]
A_23_P106922	CHST6	0.76474	7.50944	1.41563e-06	0.000154661	NM_021615	ref|Homo sapiens carbohydrate (N-acetylglucosamine 6-O) sulfotransferase 6 (CHST6), mRNA [NM_021615]
A_33_P3384562	PDLIM7	1.08346	11.5465	1.419e-06	0.00015474	NM_213636	ref|Homo sapiens PDZ and LIM domain 7 (enigma) (PDLIM7), transcript variant 4, mRNA [NM_213636]
A_23_P320261	DMKN	0.710724	11.3827	1.43962e-06	0.000156696	NM_001035516	ref|Homo sapiens dermokine (DMKN), transcript variant 1, mRNA [NM_001035516]
A_23_P110571	MAST4	-0.792228	8.73372	1.445e-06	0.000156823	NM_001164664	ref|Homo sapiens microtubule associated serine/threonine kinase family member 4 (MAST4), transcript variant 3, mRNA [NM_001164664]
A_33_P3400763	PLIN4	-0.741279	6.91703	1.44616e-06	0.000156823	NM_001080400	ref|Homo sapiens perilipin 4 (PLIN4), mRNA [NM_001080400]
A_22_P00020400	LOC730183	0.768683	9.99606	1.45365e-06	0.000157342	NM_001256932	ref|Homo sapiens uncharacterized LOC730183 (LOC730183), mRNA [NM_001256932]
A_24_P282251	FGA	-0.806472	6.44674	1.4639e-06	0.000158143	NM_021871	ref|Homo sapiens fibrinogen alpha chain (FGA), transcript variant alpha, mRNA [NM_021871]
A_23_P309701	PTPN2	-0.66566	8.20183	1.46647e-06	0.000158143	NM_002828	ref|Homo sapiens protein tyrosine phosphatase, non-receptor type 2 (PTPN2), transcript variant 1, mRNA [NM_002828]
A_33_P3306504	ISYNA1	0.927704	9.21961	1.47635e-06	0.000158689	NM_016368	ref|Homo sapiens inositol-3-phosphate synthase 1 (ISYNA1), transcript variant 1, mRNA [NM_016368]
A_24_P257579	EPB41L4A	-0.961104	8.86187	1.47697e-06	0.000158689	NM_022140	ref|Homo sapiens erythrocyte membrane protein band 4.1 like 4A (EPB41L4A), mRNA [NM_022140]
A_33_P3246883	DMKN	0.849975	9.10917	1.48031e-06	0.000158755	NM_033317	ref|Homo sapiens dermokine (DMKN), transcript variant 2, mRNA [NM_033317]
A_23_P74278	PDE4B	-0.704727	10.6903	1.49114e-06	0.000159562	NM_001037341	ref|Homo sapiens phosphodiesterase 4B, cAMP-specific (PDE4B), transcript variant d, mRNA [NM_001037341]
A_24_P237511	EIF1AY	-0.994412	7.57548	1.4933e-06	0.000159562	NM_004681	ref|Homo sapiens eukaryotic translation initiation factor 1A, Y-linked (EIF1AY), transcript variant 1, mRNA [NM_004681]
A_33_P3288104	DAAM2	0.930396	6.02625	1.51414e-06	0.000161492	ENST00000405961	ens|dishevelled associated activator of morphogenesis 2 [Source:HGNC Symbol;Acc:HGNC:18143] [ENST00000405961]
A_23_P91076	TMEM87B	-0.806729	8.49481	1.52048e-06	0.000161873	NM_032824	ref|Homo sapiens transmembrane protein 87B (TMEM87B), mRNA [NM_032824]
A_33_P3238920	INPP5F	-0.783891	6.84914	1.52965e-06	0.000162553	NM_001243195	ref|Homo sapiens inositol polyphosphate-5-phosphatase F (INPP5F), transcript variant 3, mRNA [NM_001243195]
A_33_P3313258	ATAD3B	0.774953	7.72846	1.53311e-06	0.000162624	NM_031921	ref|Homo sapiens ATPase family, AAA domain containing 3B (ATAD3B), mRNA [NM_031921]
A_33_P3216292	TBC1D2	-0.991805	10.874	1.5614e-06	0.000165324	NM_001267571	ref|Homo sapiens TBC1 domain family, member 2 (TBC1D2), transcript variant 1, mRNA [NM_001267571]
A_22_P00021391	DIP2A-IT1	0.730204	5.84171	1.57437e-06	0.000166396	NR_046400	ref|Homo sapiens DIP2A intronic transcript 1 (non-protein coding) (DIP2A-IT1), long non-coding RNA [NR_046400]
A_23_P18447	PPARGC1A	-1.11424	7.56824	1.58747e-06	0.000167477	NM_013261	ref|Homo sapiens peroxisome proliferator-activated receptor gamma, coactivator 1 alpha (PPARGC1A), mRNA [NM_013261]
A_33_P3291484	ST8SIA4	-0.885352	9.01633	1.6092e-06	0.000169463	NM_005668	ref|Homo sapiens ST8 alpha-N-acetyl-neuraminide alpha-2,8-sialyltransferase 4 (ST8SIA4), transcript variant 1, mRNA [NM_005668]
A_23_P64808	HOXC13	-0.805533	8.43156	1.61696e-06	0.000169973	NM_017410	ref|Homo sapiens homeobox C13 (HOXC13), mRNA [NM_017410]
A_23_P417113	RBM33	-0.68841	9.34649	1.62495e-06	0.000170506	ENST00000287912	ens|RNA binding motif protein 33 [Source:HGNC Symbol;Acc:HGNC:27223] [ENST00000287912]
A_23_P25194	HRK	0.840129	8.256	1.64245e-06	0.000172022	NM_003806	ref|Homo sapiens harakiri, BCL2 interacting protein (HRK), transcript variant 1, mRNA [NM_003806]
A_33_P3347397	AMOT	0.983323	6.03974	1.6453e-06	0.000172022	NM_001113490	ref|Homo sapiens angiomotin (AMOT), transcript variant 1, mRNA [NM_001113490]
A_21_P0012185	ENST00000432230	-0.815984	6.92613	1.67066e-06	0.000174234	ENST00000432230	Unknown
A_23_P207850	TNS4	0.839966	13.1716	1.67242e-06	0.000174234	NM_032865	ref|Homo sapiens tensin 4 (TNS4), mRNA [NM_032865]
A_23_P107775	TMEM190	0.853615	7.27677	1.68165e-06	0.000174883	NM_139172	ref|Homo sapiens transmembrane protein 190 (TMEM190), mRNA [NM_139172]
A_23_P130376	PIEZO2	-0.775685	7.94802	1.69284e-06	0.000175733	NM_022068	ref|Homo sapiens piezo-type mechanosensitive ion channel component 2 (PIEZO2), mRNA [NM_022068]
A_23_P111919	PURG	0.953007	5.90999	1.69687e-06	0.000175838	NM_013357	ref|Homo sapiens purine-rich element binding protein G (PURG), transcript variant A, mRNA [NM_013357]
A_23_P7582	TCF7	0.708899	8.52026	1.71618e-06	0.000177524	NM_003202	ref|Homo sapiens transcription factor 7 (T-cell specific, HMG-box) (TCF7), transcript variant 1, mRNA [NM_003202]
A_33_P3367984	ABCA12	-1.1316	8.07402	1.72154e-06	0.000177532	NM_173076	ref|Homo sapiens ATP-binding cassette, sub-family A (ABC1), member 12 (ABCA12), transcript variant 1, mRNA [NM_173076]
A_22_P00019065	lnc-RP11-1105G2.3.1-3	-0.883321	7.73543	1.72234e-06	0.000177532	lnc-RP11-1105G2.3.1-3:1	gb|DA880232 PROST2 Homo sapiens cDNA clone PROST2019563 5', mRNA sequence [DA880232]
A_24_P369232	CCDC3	0.865195	8.77008	1.72789e-06	0.00017779	NM_031455	ref|Homo sapiens coiled-coil domain containing 3 (CCDC3), transcript variant 1, mRNA [NM_031455]
A_23_P163235	CKMT1A	0.901943	8.441	1.74736e-06	0.000179477	NM_001015001	ref|Homo sapiens creatine kinase, mitochondrial 1A (CKMT1A), mRNA [NM_001015001]
A_23_P98147	CPN1	-0.812443	5.91696	1.75788e-06	0.000180024	NM_001308	ref|Homo sapiens carboxypeptidase N, polypeptide 1 (CPN1), mRNA [NM_001308]
A_21_P0007435	LOC101928812	-0.695744	7.88167	1.76113e-06	0.000180024	NR_120557	ref|Homo sapiens uncharacterized LOC101928812 (LOC101928812), transcript variant 1, long non-coding RNA [NR_120557]
A_33_P3372074	LLGL2	-0.647238	13.3231	1.76195e-06	0.000180024	NM_001031803	ref|Homo sapiens lethal giant larvae homolog 2 (Drosophila) (LLGL2), transcript variant 3, mRNA [NM_001031803]
A_33_P3250383	CNP	-0.7318	8.12038	1.7778e-06	0.000181326	NM_033133	ref|Homo sapiens 2',3'-cyclic nucleotide 3' phosphodiesterase (CNP), mRNA [NM_033133]
A_23_P204801	SLC41A2	-0.723982	7.96834	1.78138e-06	0.000181374	NM_032148	ref|Homo sapiens solute carrier family 41 (magnesium transporter), member 2 (SLC41A2), mRNA [NM_032148]
A_24_P23258	GRAMD4	-0.739755	9.15306	1.78943e-06	0.000181877	NM_015124	ref|Homo sapiens GRAM domain containing 4 (GRAMD4), mRNA [NM_015124]
A_23_P71946	BSPRY	0.985433	5.85918	1.80047e-06	0.00018268	NM_017688	ref|Homo sapiens B-box and SPRY domain containing (BSPRY), mRNA [NM_017688]
A_24_P253003	WNT11	0.840174	6.14137	1.80813e-06	0.000183139	NM_004626	ref|Homo sapiens wingless-type MMTV integration site family, member 11 (WNT11), mRNA [NM_004626]
A_22_P00017017	LINC01167	0.789134	5.27541	1.827e-06	0.00018473	NR_125763	ref|Homo sapiens long intergenic non-protein coding RNA 1167 (LINC01167), long non-coding RNA [NR_125763]
A_23_P49865	YBX2	0.840217	7.7585	1.85982e-06	0.000187715	NM_015982	ref|Homo sapiens Y box binding protein 2 (YBX2), mRNA [NM_015982]
A_19_P00315551	LOC400043	0.824655	7.49199	1.86296e-06	0.000187715	NR_026656	ref|Homo sapiens uncharacterized LOC400043 (LOC400043), long non-coding RNA [NR_026656]
A_22_P00016429	HIF1A-AS1	-0.780572	7.03491	1.88403e-06	0.000189511	NR_047116	ref|Homo sapiens HIF1A antisense RNA 1 (HIF1A-AS1), long non-coding RNA [NR_047116]
A_23_P115922	EIF4EBP2	0.610537	12.29	1.89365e-06	0.000189979	NM_004096	ref|Homo sapiens eukaryotic translation initiation factor 4E binding protein 2 (EIF4EBP2), mRNA [NM_004096]
A_33_P3391603	LAMA4	1.36103	7.46473	1.89519e-06	0.000189979	NM_001105209	ref|Homo sapiens laminin, alpha 4 (LAMA4), transcript variant 5, mRNA [NM_001105209]
A_23_P211326	CECR2	0.853476	6.88135	1.90561e-06	0.000190695	NM_001290047	ref|Homo sapiens cat eye syndrome chromosome region, candidate 2 (CECR2), transcript variant 1, mRNA [NM_001290047]
A_23_P30913	HLA-DPA1	0.911873	6.15121	1.93098e-06	0.000192903	NM_033554	ref|Homo sapiens major histocompatibility complex, class II, DP alpha 1 (HLA-DPA1), transcript variant 1, mRNA [NM_033554]
A_33_P3358342	SIAH2	-0.728062	11.5788	1.96302e-06	0.000195769	NM_005067	ref|Homo sapiens siah E3 ubiquitin protein ligase 2 (SIAH2), mRNA [NM_005067]
A_23_P161769	FXYD2	-0.623364	13.0892	1.97362e-06	0.000196489	NM_021603	ref|Homo sapiens FXYD domain containing ion transport regulator 2 (FXYD2), transcript variant b, mRNA [NM_021603]
A_21_P0009771	lnc-IGFL3-1	0.863576	9.29673	1.99644e-06	0.000198423	lnc-IGFL3-1:1	linc|LNCipedia lincRNA (lnc-IGFL3-1), lincRNA [lnc-IGFL3-1:1]
A_23_P422911	HS6ST3	0.671285	5.44631	2.00401e-06	0.000198836	NM_153456	ref|Homo sapiens heparan sulfate 6-O-sulfotransferase 3 (HS6ST3), mRNA [NM_153456]
A_23_P58676	NPR3	-0.82041	9.92987	2.01673e-06	0.000199232	NM_001204375	ref|Homo sapiens natriuretic peptide receptor 3 (NPR3), transcript variant 1, mRNA [NM_001204375]
A_33_P3398448	PARP10	-0.732084	7.85014	2.01736e-06	0.000199232	NM_032789	ref|Homo sapiens poly (ADP-ribose) polymerase family, member 10 (PARP10), mRNA [NM_032789]
A_32_P32254	COL6A1	1.0657	11.5775	2.01823e-06	0.000199232	NM_001848	ref|Homo sapiens collagen, type VI, alpha 1 (COL6A1), mRNA [NM_001848]
A_23_P310956	COL6A2	0.915883	6.98569	2.0359e-06	0.000200636	NM_058175	ref|Homo sapiens collagen, type VI, alpha 2 (COL6A2), transcript variant 2C2a', mRNA [NM_058175]
A_33_P3385376	SYPL2	1.08163	6.65668	2.04533e-06	0.000201225	NM_001040709	ref|Homo sapiens synaptophysin-like 2 (SYPL2), mRNA [NM_001040709]
A_24_P356601	HEXIM1	-0.801866	9.25112	2.06636e-06	0.000202283	NM_006460	ref|Homo sapiens hexamethylene bis-acetamide inducible 1 (HEXIM1), mRNA [NM_006460]
A_23_P897	C1orf116	-0.822852	7.3444	2.06952e-06	0.000202283	NM_023938	ref|Homo sapiens chromosome 1 open reading frame 116 (C1orf116), transcript variant 1, mRNA [NM_023938]
A_33_P3360972	EXOC3L4	-0.68687	8.72376	2.06974e-06	0.000202283	NM_001077594	ref|Homo sapiens exocyst complex component 3-like 4 (EXOC3L4), mRNA [NM_001077594]
A_23_P363769	KRT86	0.724097	9.87108	2.07032e-06	0.000202283	NM_002284	ref|Homo sapiens keratin 86, type II (KRT86), mRNA [NM_002284]
A_19_P00315824	PCAT19	-0.690574	9.07779	2.07342e-06	0.000202283	NR_040109	ref|Homo sapiens prostate cancer associated transcript 19 (non-protein coding) (PCAT19), long non-coding RNA [NR_040109]
A_33_P3330099	ARSD	-0.767472	10.3245	2.08455e-06	0.000203029	NM_001669	ref|Homo sapiens arylsulfatase D (ARSD), mRNA [NM_001669]
A_23_P141738	SS18	0.739405	9.04917	2.0981e-06	0.000204008	NM_001007559	ref|Homo sapiens synovial sarcoma translocation, chromosome 18 (SS18), transcript variant 1, mRNA [NM_001007559]
A_23_P94494	TLE4	0.721068	7.25887	2.11386e-06	0.000205199	NM_007005	ref|Homo sapiens transducin-like enhancer of split 4 (TLE4), transcript variant 3, mRNA [NM_007005]
A_21_P0000493	SCARNA14	0.682041	8.48645	2.12048e-06	0.0002055	NR_004388	ref|Homo sapiens small Cajal body-specific RNA 14 (SCARNA14), guide RNA [NR_004388]
A_23_P423864	PHC2	0.659856	12.1146	2.13136e-06	0.000206212	NM_198040	ref|Homo sapiens polyhomeotic homolog 2 (Drosophila) (PHC2), transcript variant 1, mRNA [NM_198040]
A_23_P153301	CEACAM5	-0.90225	6.84599	2.15456e-06	0.000208111	NM_004363	ref|Homo sapiens carcinoembryonic antigen-related cell adhesion molecule 5 (CEACAM5), transcript variant 1, mRNA [NM_004363]
A_24_P105933	VIPR1	0.76751	5.73582	2.16088e-06	0.000208195	NM_004624	ref|Homo sapiens vasoactive intestinal peptide receptor 1 (VIPR1), transcript variant 1, mRNA [NM_004624]
A_23_P317324	MECOM	0.827663	6.18913	2.16256e-06	0.000208195	NM_005241	ref|Homo sapiens MDS1 and EVI1 complex locus (MECOM), transcript variant 2, mRNA [NM_005241]
A_23_P19182	REEP2	0.80657	11.1192	2.17118e-06	0.000208344	NM_016606	ref|Homo sapiens receptor accessory protein 2 (REEP2), transcript variant 2, mRNA [NM_016606]
A_23_P50678	MATK	1.05003	5.96663	2.17126e-06	0.000208344	NM_139355	ref|Homo sapiens megakaryocyte-associated tyrosine kinase (MATK), transcript variant 1, mRNA [NM_139355]
A_33_P3331511	LINC00173	0.800482	10.6422	2.19263e-06	0.000209853	NR_027345	ref|Homo sapiens long intergenic non-protein coding RNA 173 (LINC00173), transcript variant 1, long non-coding RNA [NR_027345]
A_23_P310	MARCKSL1	1.08417	10.3776	2.19418e-06	0.000209853	NM_023009	ref|Homo sapiens MARCKS-like 1 (MARCKSL1), transcript variant 1, mRNA [NM_023009]
A_21_P0002702	PRKAR2A-AS1	0.722103	8.27232	2.20176e-06	0.000210234	NR_109996	ref|Homo sapiens PRKAR2A antisense RNA 1 (PRKAR2A-AS1), transcript variant 1, long non-coding RNA [NR_109996]
A_23_P19778	SLC13A4	0.793094	5.70863	2.24055e-06	0.000213143	NM_012450	ref|Homo sapiens solute carrier family 13 (sodium/sulfate symporter), member 4 (SLC13A4), mRNA [NM_012450]
A_23_P207345	ADAM11	0.753014	6.57761	2.24145e-06	0.000213143	NM_002390	ref|Homo sapiens ADAM metallopeptidase domain 11 (ADAM11), mRNA [NM_002390]
A_19_P00321009	LINC01133	-0.782354	5.89797	2.24319e-06	0.000213143	NR_038849	ref|Homo sapiens long intergenic non-protein coding RNA 1133 (LINC01133), long non-coding RNA [NR_038849]
A_32_P77977	UTP11L	0.757137	7.9599	2.26167e-06	0.00021455	NM_016037	ref|Homo sapiens UTP11-like, U3 small nucleolar ribonucleoprotein (yeast) (UTP11L), mRNA [NM_016037]
A_23_P69908	GLRX	-0.841132	12.7808	2.26831e-06	0.000214831	NM_002064	ref|Homo sapiens glutaredoxin (thioltransferase) (GLRX), transcript variant 1, mRNA [NM_002064]
A_32_P174365	SATB2	0.720821	7.22662	2.28496e-06	0.000216057	NM_015265	ref|Homo sapiens SATB homeobox 2 (SATB2), transcript variant 2, mRNA [NM_015265]
A_33_P3393801	PDZK1IP1	-0.666863	7.61295	2.29558e-06	0.00021671	NM_005764	ref|Homo sapiens PDZK1 interacting protein 1 (PDZK1IP1), mRNA [NM_005764]
A_21_P0012341	XLOC_l2_009464	0.697769	7.51269	2.30472e-06	0.000217005	TCONS_l2_00018327	linc|BROAD Institute lincRNA (XLOC_l2_009464), lincRNA [TCONS_l2_00018327]
A_24_P400355	GET4	-0.657434	11.2973	2.30863e-06	0.000217005	NM_015949	ref|Homo sapiens golgi to ER traffic protein 4 homolog (S. cerevisiae) (GET4), mRNA [NM_015949]
A_23_P167818	FAM184A	1.28047	6.97492	2.30987e-06	0.000217005	NM_024581	ref|Homo sapiens family with sequence similarity 184, member A (FAM184A), transcript variant 1, mRNA [NM_024581]
A_33_P3383233	NDRG2	0.743465	9.67295	2.31916e-06	0.000217527	NM_001282213	ref|Homo sapiens NDRG family member 2 (NDRG2), transcript variant 11, mRNA [NM_001282213]
A_23_P121064	PTX3	0.686918	5.85074	2.33827e-06	0.000218968	NM_002852	ref|Homo sapiens pentraxin 3, long (PTX3), mRNA [NM_002852]
A_33_P3409261	LOC100652758	0.64593	7.62611	2.35926e-06	0.000220579	NM_001278082	ref|Homo sapiens uncharacterized LOC100652758 (LOC100652758), mRNA [NM_001278082]
A_23_P375165	TEX19	0.829261	7.11321	2.36828e-06	0.000221068	NM_207459	ref|Homo sapiens testis expressed 19 (TEX19), mRNA [NM_207459]
A_23_P73780	IRAK1	-0.594239	11.0013	2.37564e-06	0.000221401	NM_001569	ref|Homo sapiens interleukin-1 receptor-associated kinase 1 (IRAK1), transcript variant 1, mRNA [NM_001569]
A_24_P201739	SH2B3	0.740165	7.09612	2.38378e-06	0.000221805	NM_005475	ref|Homo sapiens SH2B adaptor protein 3 (SH2B3), transcript variant 1, mRNA [NM_005475]
A_23_P571	SLC2A1	-0.640219	11.9846	2.39247e-06	0.000222147	NM_006516	ref|Homo sapiens solute carrier family 2 (facilitated glucose transporter), member 1 (SLC2A1), mRNA [NM_006516]
A_23_P394259	MPP2	0.836283	7.05601	2.39507e-06	0.000222147	AL136554	gb|Homo sapiens mRNA; cDNA DKFZp761D0712 (from clone DKFZp761D0712). [AL136554]
A_22_P00007674	PCAT7	-0.677587	6.71003	2.40586e-06	0.000222794	NR_121566	ref|Homo sapiens prostate cancer associated transcript 7 (non-protein coding) (PCAT7), transcript variant 1, long non-coding RNA [NR_121566]
A_24_P165423	RBP7	0.724536	6.46336	2.42743e-06	0.000223999	NM_052960	ref|Homo sapiens retinol binding protein 7, cellular (RBP7), mRNA [NM_052960]
A_23_P410224	C6orf52	-1.13418	7.30431	2.4332e-06	0.000223999	NM_001145020	ref|Homo sapiens chromosome 6 open reading frame 52 (C6orf52), transcript variant 1, mRNA [NM_001145020]
A_24_P339944	PDGFB	0.857128	6.79709	2.43338e-06	0.000223999	NM_002608	ref|Homo sapiens platelet-derived growth factor beta polypeptide (PDGFB), transcript variant 1, mRNA [NM_002608]
A_33_P3331641	ZNF503-AS2	0.699432	9.58617	2.43905e-06	0.000223999	NR_110301	ref|Homo sapiens ZNF503 antisense RNA 2 (ZNF503-AS2), transcript variant 5, long non-coding RNA [NR_110301]
A_33_P3324206	HR	-0.756478	10.1352	2.44076e-06	0.000223999	NM_005144	ref|Homo sapiens hair growth associated (HR), transcript variant 1, mRNA [NM_005144]
A_33_P3359160	FAM189B	0.688083	12.4842	2.44191e-06	0.000223999	NM_001267608	ref|Homo sapiens family with sequence similarity 189, member B (FAM189B), transcript variant 3, mRNA [NM_001267608]
A_24_P42693	CYP4F11	-0.770203	6.40704	2.45477e-06	0.000224541	NM_021187	ref|Homo sapiens cytochrome P450, family 4, subfamily F, polypeptide 11 (CYP4F11), transcript variant 1, mRNA [NM_021187]
A_23_P46315	DENND2C	0.943059	7.59951	2.45697e-06	0.000224541	ENST00000393277	ens|DENN/MADD domain containing 2C [Source:HGNC Symbol;Acc:HGNC:24748] [ENST00000393277]
A_23_P75283	RBP4	-0.837811	10.0296	2.45936e-06	0.000224541	NM_006744	ref|Homo sapiens retinol binding protein 4, plasma (RBP4), mRNA [NM_006744]
A_21_P0010480	lnc-SMC1B-3	-0.608019	8.47581	2.4695e-06	0.000225022	lnc-SMC1B-3:1	linc|LNCipedia lincRNA (lnc-SMC1B-3), lincRNA [lnc-SMC1B-3:1]
A_23_P421032	SEC14L4	-0.684305	10.31	2.47601e-06	0.000225022	NM_174977	ref|Homo sapiens SEC14-like 4 (S. cerevisiae) (SEC14L4), transcript variant 1, mRNA [NM_174977]
A_23_P52676	CATSPER1	0.762177	7.85802	2.47973e-06	0.000225022	NM_053054	ref|Homo sapiens cation channel, sperm associated 1 (CATSPER1), mRNA [NM_053054]
A_23_P148609	PLAC1	0.676918	7.18085	2.48006e-06	0.000225022	NM_021796	ref|Homo sapiens placenta-specific 1 (PLAC1), mRNA [NM_021796]
A_21_P0000356	SCARNA11	0.890464	6.97988	2.49897e-06	0.000226386	NR_003012	ref|Homo sapiens small Cajal body-specific RNA 11 (SCARNA11), guide RNA [NR_003012]
A_23_P15876	ALPK2	-0.639003	10.103	2.52723e-06	0.000228591	NM_052947	ref|Homo sapiens alpha-kinase 2 (ALPK2), mRNA [NM_052947]
A_23_P215070	CEP41	-0.716253	9.23361	2.54566e-06	0.000229901	NM_018718	ref|Homo sapiens centrosomal protein 41kDa (CEP41), transcript variant 1, mRNA [NM_018718]
A_33_P3237403	ZNF100	0.757974	6.63302	2.5676e-06	0.000231525	NM_173531	ref|Homo sapiens zinc finger protein 100 (ZNF100), mRNA [NM_173531]
A_33_P3334908	DHRSX	-0.640871	6.86022	2.57321e-06	0.000231673	NM_145177	ref|Homo sapiens dehydrogenase/reductase (SDR family) X-linked (DHRSX), mRNA [NM_145177]
A_33_P3270657	FAM111B	-0.616698	9.44594	2.59867e-06	0.000233604	NM_198947	ref|Homo sapiens family with sequence similarity 111, member B (FAM111B), transcript variant 1, mRNA [NM_198947]
A_23_P125717	NAP1L3	0.825131	5.73607	2.61176e-06	0.000234161	NM_004538	ref|Homo sapiens nucleosome assembly protein 1-like 3 (NAP1L3), mRNA [NM_004538]
A_23_P52939	SLC43A1	0.72986	7.471	2.61289e-06	0.000234161	NM_003627	ref|Homo sapiens solute carrier family 43 (amino acid system L transporter), member 1 (SLC43A1), transcript variant 1, mRNA [NM_003627]
A_33_P3385775	ZNF703	0.860229	8.58216	2.6178e-06	0.000234241	ENST00000331569	ens|zinc finger protein 703 [Source:HGNC Symbol;Acc:HGNC:25883] [ENST00000331569]
A_23_P166929	SERPINI1	-0.955994	6.02841	2.67324e-06	0.000238836	NM_005025	ref|Homo sapiens serpin peptidase inhibitor, clade I (neuroserpin), member 1 (SERPINI1), transcript variant 1, mRNA [NM_005025]
A_22_P00022412	RNF125	0.880546	5.58009	2.68493e-06	0.000239513	NM_017831	ref|Homo sapiens ring finger protein 125, E3 ubiquitin protein ligase (RNF125), mRNA [NM_017831]
A_23_P415401	KLF9	0.701878	8.77801	2.69413e-06	0.000239966	NM_001206	ref|Homo sapiens Kruppel-like factor 9 (KLF9), mRNA [NM_001206]
A_21_P0000745	TTN-AS1	0.786992	7.40125	2.70247e-06	0.000240343	NR_038271	ref|Homo sapiens TTN antisense RNA 1 (TTN-AS1), transcript variant 2, long non-coding RNA [NR_038271]
A_22_P00013165	RNF125	1.06483	5.80915	2.70702e-06	0.000240381	NM_017831	ref|Homo sapiens ring finger protein 125, E3 ubiquitin protein ligase (RNF125), mRNA [NM_017831]
A_23_P5131	ISYNA1	0.896812	10.2193	2.71896e-06	0.000241074	NM_016368	ref|Homo sapiens inositol-3-phosphate synthase 1 (ISYNA1), transcript variant 1, mRNA [NM_016368]
A_33_P3316323	RBMS1	-0.987963	11.7125	2.72329e-06	0.000241092	NM_016836	ref|Homo sapiens RNA binding motif, single stranded interacting protein 1 (RBMS1), transcript variant 1, mRNA [NM_016836]
A_23_P31453	STEAP1	-0.753825	12.2489	2.73782e-06	0.000241821	NM_012449	ref|Homo sapiens six transmembrane epithelial antigen of the prostate 1 (STEAP1), mRNA [NM_012449]
A_22_P00022873	LOC102724532	0.664568	8.99095	2.74358e-06	0.000241821	ENST00000577279	ref|PREDICTED: Homo sapiens uncharacterized LOC102724532 (LOC102724532), transcript variant X1, ncRNA [XR_424843]
A_33_P3398065	TPD52L1	-0.789589	8.27021	2.74396e-06	0.000241821	NM_001292026	ref|Homo sapiens tumor protein D52-like 1 (TPD52L1), transcript variant 5, mRNA [NM_001292026]
A_33_P3265855	PRR5-ARHGAP8	0.616038	8.41356	2.75475e-06	0.000242328	NM_181334	ref|Homo sapiens PRR5-ARHGAP8 readthrough (PRR5-ARHGAP8), mRNA [NM_181334]
A_24_P372217	ERLIN2	-0.904327	9.2796	2.75849e-06	0.000242328	NM_007175	ref|Homo sapiens ER lipid raft associated 2 (ERLIN2), transcript variant 1, mRNA [NM_007175]
A_23_P324813	BCL6B	1.1063	5.97321	2.76218e-06	0.000242328	NM_181844	ref|Homo sapiens B-cell CLL/lymphoma 6, member B (BCL6B), mRNA [NM_181844]
A_22_P00006058	LINC00087	0.718763	7.61769	2.78903e-06	0.000244234	NR_024493	ref|Homo sapiens long intergenic non-protein coding RNA 87 (LINC00087), long non-coding RNA [NR_024493]
A_23_P346900	CACNA2D2	0.630995	6.76284	2.79227e-06	0.000244234	NM_001005505	ref|Homo sapiens calcium channel, voltage-dependent, alpha 2/delta subunit 2 (CACNA2D2), transcript variant 1, mRNA [NM_001005505]
A_23_P161218	ANKRD1	-0.94522	5.98879	2.81618e-06	0.000245736	NM_014391	ref|Homo sapiens ankyrin repeat domain 1 (cardiac muscle) (ANKRD1), mRNA [NM_014391]
A_23_P203957	TMTC1	0.966965	5.82003	2.81979e-06	0.000245736	NM_175861	ref|Homo sapiens transmembrane and tetratricopeptide repeat containing 1 (TMTC1), transcript variant 2, mRNA [NM_175861]
A_33_P3236676	C9orf152	-0.776505	7.9213	2.82208e-06	0.000245736	NM_001012993	ref|Homo sapiens chromosome 9 open reading frame 152 (C9orf152), mRNA [NM_001012993]
A_32_P524014	UTRN	-0.593409	9.79688	2.83431e-06	0.000246433	NM_007124	ref|Homo sapiens utrophin (UTRN), mRNA [NM_007124]
A_23_P205031	COL4A2	0.74415	13.8349	2.84547e-06	0.000247035	NM_001846	ref|Homo sapiens collagen, type IV, alpha 2 (COL4A2), mRNA [NM_001846]
A_23_P93032	ZBED3	-0.939293	11.1924	2.85752e-06	0.000247656	NM_032367	ref|Homo sapiens zinc finger, BED-type containing 3 (ZBED3), mRNA [NM_032367]
A_22_P00012882	lnc-RBM11-1	0.749125	5.68978	2.86111e-06	0.000247656	lnc-RBM11-1:1	linc|LNCipedia lincRNA (lnc-RBM11-1), lincRNA [lnc-RBM11-1:1]
A_23_P66682	HOXB6	0.678201	12.3021	2.87368e-06	0.000248376	NM_018952	ref|Homo sapiens homeobox B6 (HOXB6), mRNA [NM_018952]
A_21_P0005884	LOC101927413	-0.835786	6.17952	2.88443e-06	0.000248936	XR_242419	ref|PREDICTED: Homo sapiens uncharacterized LOC101927413 (LOC101927413), ncRNA [XR_242419]
A_23_P137856	MUC1	-0.790833	7.44821	2.89114e-06	0.000248987	NM_002456	ref|Homo sapiens mucin 1, cell surface associated (MUC1), transcript variant 1, mRNA [NM_002456]
A_21_P0002733	LOC102725370	0.836324	5.45824	2.89421e-06	0.000248987	ENST00000455984	ref|PREDICTED: Homo sapiens uncharacterized LOC102725370 (LOC102725370), transcript variant X3, ncRNA [XR_425587]
A_33_P3331601	THNSL1	-0.701621	7.88243	2.89783e-06	0.000248987	NM_024838	ref|Homo sapiens threonine synthase-like 1 (S. cerevisiae) (THNSL1), mRNA [NM_024838]
A_21_P0014535	LOC102724348	0.897338	6.82501	2.90739e-06	0.000249441	XR_429392	ref|PREDICTED: Homo sapiens uncharacterized LOC102724348 (LOC102724348), ncRNA [XR_429392]
A_23_P16834	FNDC4	0.950453	6.45298	2.91241e-06	0.000249505	NM_022823	ref|Homo sapiens fibronectin type III domain containing 4 (FNDC4), mRNA [NM_022823]
A_22_P00013615	ENST00000501520	1.10488	6.43855	2.93308e-06	0.000250907	ENST00000501520	gb|Homo sapiens cDNA FLJ34137 fis, clone FCBBF3010733. [AK091456]
A_22_P00004133	ENST00000522661	-0.886858	5.43442	2.94103e-06	0.000251219	ENST00000522661	Unknown
A_23_P150053	ACTA2	0.628331	9.60377	2.96025e-06	0.000252491	NM_001613	ref|Homo sapiens actin, alpha 2, smooth muscle, aorta (ACTA2), transcript variant 2, mRNA [NM_001613]
A_24_P203689	KIF7	0.937543	6.78401	2.97807e-06	0.000253641	NM_198525	ref|Homo sapiens kinesin family member 7 (KIF7), mRNA [NM_198525]
A_22_P00016091	lnc-THOC1-1	0.880318	5.59781	2.9924e-06	0.000254432	lnc-THOC1-1:1	linc|LNCipedia lincRNA (lnc-THOC1-1), lincRNA [lnc-THOC1-1:1]
A_24_P418044	HLA-J	0.68316	11.9168	2.99608e-06	0.000254432	NR_024240	ref|Homo sapiens major histocompatibility complex, class I, J (pseudogene) (HLA-J), non-coding RNA [NR_024240]
A_23_P207058	SOCS3	0.826828	9.51213	3.01405e-06	0.000255449	NM_003955	ref|Homo sapiens suppressor of cytokine signaling 3 (SOCS3), mRNA [NM_003955]
A_21_P0012918	XLOC_l2_012150	0.626949	11.5879	3.01785e-06	0.000255449	TCONS_l2_00023029	linc|BROAD Institute lincRNA (XLOC_l2_012150), lincRNA [TCONS_l2_00023029]
A_33_P3362148	TTC28-AS1	0.963509	7.12939	3.0212e-06	0.000255449	NR_026963	ref|Homo sapiens TTC28 antisense RNA 1 (TTC28-AS1), transcript variant 1, long non-coding RNA [NR_026963]
A_23_P101407	C3	-0.695906	9.89067	3.06198e-06	0.000258522	NM_000064	ref|Homo sapiens complement component 3 (C3), mRNA [NM_000064]
A_33_P3335845	WDR33	-0.792566	10.4887	3.0726e-06	0.000259044	NM_001006622	ref|Homo sapiens WD repeat domain 33 (WDR33), transcript variant 2, mRNA [NM_001006622]
A_23_P47682	NRIP3	0.679831	6.85617	3.08484e-06	0.000259701	NM_020645	ref|Homo sapiens nuclear receptor interacting protein 3 (NRIP3), mRNA [NM_020645]
A_24_P48791	EIF2S2	0.804743	8.3805	3.08947e-06	0.000259716	NM_003908	ref|Homo sapiens eukaryotic translation initiation factor 2, subunit 2 beta, 38kDa (EIF2S2), mRNA [NM_003908]
A_33_P3283713	ABHD14A	-0.685541	11.7097	3.09726e-06	0.000259996	NM_015407	ref|Homo sapiens abhydrolase domain containing 14A (ABHD14A), mRNA [NM_015407]
A_19_P00318409	NEAT1	-0.679954	9.65243	3.10947e-06	0.000260646	NR_028272	ref|Homo sapiens nuclear paraspeckle assembly transcript 1 (non-protein coding) (NEAT1), long non-coding RNA [NR_028272]
A_23_P108823	OSBPL6	0.733907	9.23679	3.12384e-06	0.000261475	NM_032523	ref|Homo sapiens oxysterol binding protein-like 6 (OSBPL6), transcript variant 1, mRNA [NM_032523]
A_23_P85682	NFIA	-0.934598	9.43836	3.13647e-06	0.000262156	NM_005595	ref|Homo sapiens nuclear factor I/A (NFIA), transcript variant 2, mRNA [NM_005595]
A_33_P3309551	PTPRD	-0.872787	7.46103	3.16923e-06	0.00026413	NM_002839	ref|Homo sapiens protein tyrosine phosphatase, receptor type, D (PTPRD), transcript variant 1, mRNA [NM_002839]
A_22_P00005575	ENST00000569087	0.699752	10.7255	3.17264e-06	0.00026413	ENST00000569087	Unknown
A_23_P336198	GLCCI1	0.731346	7.61502	3.17515e-06	0.00026413	NM_138426	ref|Homo sapiens glucocorticoid induced transcript 1 (GLCCI1), mRNA [NM_138426]
A_23_P58266	S100P	-0.677964	13.0257	3.1782e-06	0.00026413	NM_005980	ref|Homo sapiens S100 calcium binding protein P (S100P), mRNA [NM_005980]
A_33_P3231297	CREG1	-0.597533	13.2697	3.18391e-06	0.000264228	NM_003851	ref|Homo sapiens cellular repressor of E1A-stimulated genes 1 (CREG1), mRNA [NM_003851]
A_24_P140405	ADAMTS3	0.930517	5.41909	3.19005e-06	0.000264362	NM_014243	ref|Homo sapiens ADAM metallopeptidase with thrombospondin type 1 motif, 3 (ADAMTS3), mRNA [NM_014243]
A_23_P302672	DDIT4L	-0.804894	7.82025	3.19906e-06	0.000264732	BC013592	gb|Homo sapiens DNA-damage-inducible transcript 4-like, mRNA (cDNA clone MGC:9960 IMAGE:3877854), complete cds. [BC013592]
A_24_P343255	KLHDC3	0.871917	7.75857	3.22971e-06	0.00026689	NM_057161	ref|Homo sapiens kelch domain containing 3 (KLHDC3), transcript variant 1, mRNA [NM_057161]
A_23_P169039	SNAI2	0.921291	6.16487	3.30389e-06	0.000272634	NM_003068	ref|Homo sapiens snail family zinc finger 2 (SNAI2), mRNA [NM_003068]
A_23_P82929	NOV	-1.14934	7.40934	3.33035e-06	0.000274429	NM_002514	ref|Homo sapiens nephroblastoma overexpressed (NOV), mRNA [NM_002514]
A_23_P96599	TMSB15B	0.896784	8.31169	3.34085e-06	0.000274727	NM_194324	ref|Homo sapiens thymosin beta 15B (TMSB15B), mRNA [NM_194324]
A_21_P0006902	ENST00000454935	0.635885	8.79452	3.34339e-06	0.000274727	ENST00000454935	ens|long intergenic non-protein coding RNA 263 [Source:HGNC Symbol;Acc:HGNC:28060] [ENST00000454935]
A_33_P3325262	SLC6A8	0.780337	9.38745	3.3735e-06	0.000276453	NM_005629	ref|Homo sapiens solute carrier family 6 (neurotransmitter transporter), member 8 (SLC6A8), transcript variant 1, mRNA [NM_005629]
A_22_P00002430	lnc-C14orf37-1	0.841066	5.38052	3.37505e-06	0.000276453	lnc-C14orf37-1:1	gb|Homo sapiens cDNA clone IMAGE:5276765. [BC031314]
A_23_P113793	ZBED2	0.780768	6.45934	3.38241e-06	0.000276453	NM_024508	ref|Homo sapiens zinc finger, BED-type containing 2 (ZBED2), mRNA [NM_024508]
A_23_P148047	PTGER4	-0.909054	7.57522	3.38334e-06	0.000276453	NM_000958	ref|Homo sapiens prostaglandin E receptor 4 (subtype EP4) (PTGER4), mRNA [NM_000958]
A_21_P0000679	LINC01578	-0.678335	8.70619	3.39273e-06	0.000276833	NR_037601	ref|Homo sapiens long intergenic non-protein coding RNA 1578 (LINC01578), transcript variant 1, long non-coding RNA [NR_037601]
A_21_P0010778	XLOC_l2_001134	-0.640004	8.32389	3.40879e-06	0.000277475	TCONS_l2_00001553	linc|BROAD Institute lincRNA (XLOC_l2_001134), lincRNA [TCONS_l2_00001553]
A_23_P127186	TACC2	-0.595856	11.0555	3.41012e-06	0.000277475	NM_206862	ref|Homo sapiens transforming, acidic coiled-coil containing protein 2 (TACC2), transcript variant 1, mRNA [NM_206862]
A_23_P86570	ANXA7	-0.822633	10.4189	3.45128e-06	0.00028022	NM_004034	ref|Homo sapiens annexin A7 (ANXA7), transcript variant 2, mRNA [NM_004034]
A_32_P88310	LOC730183	0.81841	9.62526	3.45345e-06	0.00028022	NM_001256932	ref|Homo sapiens uncharacterized LOC730183 (LOC730183), mRNA [NM_001256932]
A_32_P104432	LINC00087	0.671489	9.60283	3.46351e-06	0.00028038	NR_024493	ref|Homo sapiens long intergenic non-protein coding RNA 87 (LINC00087), long non-coding RNA [NR_024493]
A_23_P19455	MDC1	0.655147	10.8096	3.46504e-06	0.00028038	NM_014641	ref|Homo sapiens mediator of DNA-damage checkpoint 1 (MDC1), mRNA [NM_014641]
A_33_P3329949	ANXA7	-0.585566	12.7255	3.49982e-06	0.000282265	NM_004034	ref|Homo sapiens annexin A7 (ANXA7), transcript variant 2, mRNA [NM_004034]
A_22_P00012994	ENST00000452181	-0.617733	7.48053	3.50135e-06	0.000282265	ENST00000452181	gb|Homo sapiens, clone IMAGE:4157666, mRNA. [BC036751]
A_23_P42868	IGFBP1	-0.638013	9.65187	3.50285e-06	0.000282265	NM_000596	ref|Homo sapiens insulin-like growth factor binding protein 1 (IGFBP1), mRNA [NM_000596]
A_23_P145024	ADRB2	0.759945	6.83857	3.52646e-06	0.000283775	NM_000024	ref|Homo sapiens adrenoceptor beta 2, surface (ADRB2), mRNA [NM_000024]
A_23_P202071	CELF2	0.816216	5.69907	3.55058e-06	0.000285323	NM_001025077	ref|Homo sapiens CUGBP, Elav-like family member 2 (CELF2), transcript variant 3, mRNA [NM_001025077]
A_23_P102320	NUP35	-0.607265	11.2915	3.57344e-06	0.000286765	NM_138285	ref|Homo sapiens nucleoporin 35kDa (NUP35), transcript variant 1, mRNA [NM_138285]
A_33_P3639068	GFRA1	-0.596729	9.82783	3.58648e-06	0.000287233	NM_005264	ref|Homo sapiens GDNF family receptor alpha 1 (GFRA1), transcript variant 1, mRNA [NM_005264]
A_21_P0012942	ENST00000512618	0.741069	5.3363	3.58912e-06	0.000287233	ENST00000512618	ens|long intergenic non-protein coding RNA 1033 [Source:HGNC Symbol;Acc:HGNC:49019] [ENST00000512618]
A_33_P3224819	SLC45A4	-0.578049	9.86465	3.61959e-06	0.000289096	NM_001286646	ref|Homo sapiens solute carrier family 45, member 4 (SLC45A4), transcript variant 1, mRNA [NM_001286646]
A_23_P107283	HOXB2	0.827486	9.04143	3.62231e-06	0.000289096	NM_002145	ref|Homo sapiens homeobox B2 (HOXB2), mRNA [NM_002145]
A_23_P32175	LHX6	0.841994	6.81946	3.63218e-06	0.00028937	NM_014368	ref|Homo sapiens LIM homeobox 6 (LHX6), transcript variant 1, mRNA [NM_014368]
A_24_P510377	ENST00000434244	-0.735048	8.13421	3.63566e-06	0.00028937	ENST00000434244	gb|Homo sapiens cDNA clone IMAGE:5268928. [BC031250]
A_23_P120863	GAL3ST1	-0.727627	11.5556	3.65234e-06	0.000290301	NM_004861	ref|Homo sapiens galactose-3-O-sulfotransferase 1 (GAL3ST1), mRNA [NM_004861]
A_23_P49459	LOC81691	0.656645	7.55172	3.6642e-06	0.000290848	NM_030941	ref|Homo sapiens exonuclease NEF-sp (LOC81691), transcript variant 1, mRNA [NM_030941]
A_23_P119562	CFD	-0.65867	13.3663	3.68241e-06	0.000291374	NM_001928	ref|Homo sapiens complement factor D (adipsin) (CFD), mRNA [NM_001928]
A_21_P0000841	PRKAG2-AS1	0.69885	9.13716	3.68304e-06	0.000291374	NR_038926	ref|Homo sapiens PRKAG2 antisense RNA 1 (PRKAG2-AS1), long non-coding RNA [NR_038926]
A_21_P0000052	DISC1	0.630365	6.29723	3.68582e-06	0.000291374	NM_001164554	ref|Homo sapiens disrupted in schizophrenia 1 (DISC1), transcript variant q, mRNA [NM_001164554]
A_23_P117694	CORO2B	0.852798	6.3715	3.73086e-06	0.000294094	NM_006091	ref|Homo sapiens coronin, actin binding protein, 2B (CORO2B), transcript variant 1, mRNA [NM_006091]
A_23_P10206	HAS2	0.851294	6.25196	3.73228e-06	0.000294094	NM_005328	ref|Homo sapiens hyaluronan synthase 2 (HAS2), mRNA [NM_005328]
A_32_P164593	ZMAT4	-0.700053	8.00276	3.73703e-06	0.000294094	NM_024645	ref|Homo sapiens zinc finger, matrin-type 4 (ZMAT4), transcript variant 1, mRNA [NM_024645]
A_23_P200239	YIPF1	-0.556961	10.745	3.74039e-06	0.000294094	NM_018982	ref|Homo sapiens Yip1 domain family, member 1 (YIPF1), transcript variant 1, mRNA [NM_018982]
A_23_P40847	CHST2	0.945319	7.11002	3.75238e-06	0.00029464	NM_004267	ref|Homo sapiens carbohydrate (N-acetylglucosamine-6-O) sulfotransferase 2 (CHST2), mRNA [NM_004267]
A_23_P85693	GBP2	-0.833094	6.26117	3.77722e-06	0.000295683	NM_004120	ref|Homo sapiens guanylate binding protein 2, interferon-inducible (GBP2), mRNA [NM_004120]
A_33_P3390708	TMEM2	-0.706545	8.35314	3.77879e-06	0.000295683	NM_013390	ref|Homo sapiens transmembrane protein 2 (TMEM2), transcript variant 1, mRNA [NM_013390]
A_23_P38244	APOH	-0.634338	11.3799	3.78087e-06	0.000295683	NM_000042	ref|Homo sapiens apolipoprotein H (beta-2-glycoprotein I) (APOH), mRNA [NM_000042]
A_23_P2543	CUX2	0.988442	5.6807	3.78995e-06	0.000295996	NM_015267	ref|Homo sapiens cut-like homeobox 2 (CUX2), mRNA [NM_015267]
A_23_P12053	SPEN	0.638979	9.56521	3.8473e-06	0.000300074	NM_015001	ref|Homo sapiens spen family transcriptional repressor (SPEN), mRNA [NM_015001]
A_22_P00010265	FOXC2-AS1	0.756031	5.97094	3.89073e-06	0.000303057	NR_125795	ref|Homo sapiens FOXC2 antisense RNA 1 (FOXC2-AS1), long non-coding RNA [NR_125795]
A_23_P501193	KCNJ16	-1.0264	6.80589	3.95102e-06	0.000307342	NM_170741	ref|Homo sapiens potassium channel, inwardly rectifying subfamily J, member 16 (KCNJ16), transcript variant 2, mRNA [NM_170741]
A_22_P00011455	lnc-PAPLN-1	-0.658569	8.88934	3.96912e-06	0.000308338	lnc-PAPLN-1:1	linc|LNCipedia lincRNA (lnc-PAPLN-1), lincRNA [lnc-PAPLN-1:1]
A_33_P3316800	AHR	-0.626731	9.28192	3.98919e-06	0.000309319	NM_001621	ref|Homo sapiens aryl hydrocarbon receptor (AHR), mRNA [NM_001621]
A_21_P0008099	SLITRK5	0.591396	6.12358	3.99234e-06	0.000309319	ENST00000325089	ens|SLIT and NTRK-like family, member 5 [Source:HGNC Symbol;Acc:HGNC:20295] [ENST00000325089]
A_22_P00014181	LINC00473	-0.653503	7.50617	3.99806e-06	0.000309351	NR_026861	ref|Homo sapiens long intergenic non-protein coding RNA 473 (LINC00473), transcript variant 2, long non-coding RNA [NR_026861]
A_24_P152649	LOC644189	-1.02698	8.0983	4.00413e-06	0.000309411	NR_033748	ref|Homo sapiens acyl-CoA thioesterase 4 pseudogene (LOC644189), non-coding RNA [NR_033748]
A_32_P358887	SLC4A4	-0.819425	7.87009	4.02483e-06	0.000310599	NM_003759	ref|Homo sapiens solute carrier family 4 (sodium bicarbonate cotransporter), member 4 (SLC4A4), transcript variant 2, mRNA [NM_003759]
A_33_P3418766	ZNF532	-0.626491	9.68071	4.04606e-06	0.000311825	NM_018181	ref|Homo sapiens zinc finger protein 532 (ZNF532), mRNA [NM_018181]
A_24_P213478	SEMA6A	0.846579	5.22679	4.05935e-06	0.000312436	NM_020796	ref|Homo sapiens sema domain, transmembrane domain (TM), and cytoplasmic domain, (semaphorin) 6A (SEMA6A), transcript variant 2, mRNA [NM_020796]
A_33_P3619171	PMAIP1	0.621517	11.1629	4.09051e-06	0.000314419	NM_021127	ref|Homo sapiens phorbol-12-myristate-13-acetate-induced protein 1 (PMAIP1), mRNA [NM_021127]
A_23_P433369	HEATR5A	-0.671035	9.71374	4.10157e-06	0.000314551	NM_015473	ref|Homo sapiens HEAT repeat containing 5A (HEATR5A), mRNA [NM_015473]
A_22_P00005228	SNHG23	0.633579	7.24544	4.103e-06	0.000314551	ENST00000554369	ens|small nucleolar RNA host gene 23 (non-protein coding) [Source:HGNC Symbol;Acc:HGNC:50622] [ENST00000554369]
A_33_P3244274	RNF208	0.837086	8.09691	4.11193e-06	0.000314821	BC016958	gb|Homo sapiens ring finger protein 208, mRNA (cDNA clone MGC:21544 IMAGE:4151712), complete cds. [BC016958]
A_23_P252306	ID1	-0.649206	15.5073	4.11934e-06	0.000314975	NM_002165	ref|Homo sapiens inhibitor of DNA binding 1, dominant negative helix-loop-helix protein (ID1), transcript variant 1, mRNA [NM_002165]
A_23_P5983	PLTP	0.9102	7.39437	4.13936e-06	0.000316092	NM_006227	ref|Homo sapiens phospholipid transfer protein (PLTP), transcript variant 1, mRNA [NM_006227]
A_24_P655268	OIP5-AS1	-0.626674	9.23089	4.2399e-06	0.000323346	NR_026757	ref|Homo sapiens OIP5 antisense RNA 1 (OIP5-AS1), long non-coding RNA [NR_026757]
A_23_P15146	IL32	1.16096	8.3713	4.29209e-06	0.0003269	NM_001012631	ref|Homo sapiens interleukin 32 (IL32), transcript variant 1, mRNA [NM_001012631]
A_33_P3373259	CACNA2D3	0.778254	5.51038	4.31844e-06	0.000328477	NM_018398	ref|Homo sapiens calcium channel, voltage-dependent, alpha 2/delta subunit 3 (CACNA2D3), mRNA [NM_018398]
A_23_P121533	SPON2	-0.671077	7.79615	4.3357e-06	0.00032922	NM_012445	ref|Homo sapiens spondin 2, extracellular matrix protein (SPON2), transcript variant 1, mRNA [NM_012445]
A_23_P82379	CACNA2D1	-0.65435	8.68437	4.33948e-06	0.00032922	NM_000722	ref|Homo sapiens calcium channel, voltage-dependent, alpha 2/delta subunit 1 (CACNA2D1), transcript variant 1, mRNA [NM_000722]
A_33_P3371999	TPPP	-0.690167	9.13743	4.34679e-06	0.000329346	NM_007030	ref|Homo sapiens tubulin polymerization promoting protein (TPPP), mRNA [NM_007030]
A_23_P26094	SLTM	-0.625687	10.7544	4.36582e-06	0.000330359	NM_024755	ref|Homo sapiens SAFB-like, transcription modulator (SLTM), transcript variant 1, mRNA [NM_024755]
A_33_P3244026	MAVS	-0.606156	10.1521	4.39729e-06	0.000331951	NM_020746	ref|Homo sapiens mitochondrial antiviral signaling protein (MAVS), transcript variant 1, mRNA [NM_020746]
A_23_P354805	KLF12	0.598328	8.80369	4.4045e-06	0.000331951	NM_007249	ref|Homo sapiens Kruppel-like factor 12 (KLF12), mRNA [NM_007249]
A_24_P197537	PDE8B	-0.755378	9.94005	4.40996e-06	0.000331951	NM_003719	ref|Homo sapiens phosphodiesterase 8B (PDE8B), transcript variant 1, mRNA [NM_003719]
A_33_P3300975	HOXC4	0.56101	10.3807	4.41302e-06	0.000331951	NM_014620	ref|Homo sapiens homeobox C4 (HOXC4), transcript variant 1, mRNA [NM_014620]
A_23_P160354	AKT3	0.604747	9.28391	4.41531e-06	0.000331951	NM_181690	ref|Homo sapiens v-akt murine thymoma viral oncogene homolog 3 (AKT3), transcript variant 2, mRNA [NM_181690]
A_23_P167509	CYFIP2	-0.758434	8.14611	4.46111e-06	0.000334651	NM_014376	ref|Homo sapiens cytoplasmic FMR1 interacting protein 2 (CYFIP2), transcript variant 3, mRNA [NM_014376]
A_23_P502047	CHRD	0.655762	6.9087	4.46905e-06	0.000334651	NM_003741	ref|Homo sapiens chordin (CHRD), mRNA [NM_003741]
A_23_P253536	NPR3	-0.612213	7.77497	4.47027e-06	0.000334651	NM_000908	ref|Homo sapiens natriuretic peptide receptor 3 (NPR3), transcript variant 2, mRNA [NM_000908]
A_33_P3363485	SOBP	0.811486	6.57864	4.47817e-06	0.000334651	NM_018013	ref|Homo sapiens sine oculis binding protein homolog (Drosophila) (SOBP), mRNA [NM_018013]
A_23_P250164	HGD	-0.618813	11.7043	4.47991e-06	0.000334651	NM_000187	ref|Homo sapiens homogentisate 1,2-dioxygenase (HGD), mRNA [NM_000187]
A_24_P322229	RASL10B	0.813737	5.6448	4.4991e-06	0.000335365	NM_033315	ref|Homo sapiens RAS-like, family 10, member B (RASL10B), mRNA [NM_033315]
A_23_P46844	TRIM8	0.638114	10.3762	4.50096e-06	0.000335365	NM_030912	ref|Homo sapiens tripartite motif containing 8 (TRIM8), mRNA [NM_030912]
A_19_P00321390	LOC100422737	-0.874918	8.71337	4.57447e-06	0.000340407	NR_033557	ref|Homo sapiens uncharacterized LOC100422737 (LOC100422737), long non-coding RNA [NR_033557]
A_32_P19716	ZNF697	0.677	6.18983	4.63444e-06	0.000344431	NM_001080470	ref|Homo sapiens zinc finger protein 697 (ZNF697), mRNA [NM_001080470]
A_24_P935986	BCAT1	0.659129	9.53276	4.6971e-06	0.000348643	NM_005504	ref|Homo sapiens branched chain amino-acid transaminase 1, cytosolic (BCAT1), transcript variant 1, mRNA [NM_005504]
A_33_P3209229	RAB26	-0.623895	12.2816	4.71144e-06	0.000349263	NM_014353	ref|Homo sapiens RAB26, member RAS oncogene family (RAB26), mRNA [NM_014353]
A_33_P3303121	RAP2B	-0.632097	7.13311	4.74708e-06	0.000351458	NM_002886	ref|Homo sapiens RAP2B, member of RAS oncogene family (RAP2B), mRNA [NM_002886]
A_33_P3621701	LOC284933	-0.803903	9.73762	4.76613e-06	0.0003517	BC048428	gb|Homo sapiens cDNA clone IMAGE:4831271. [BC048428]
A_23_P147641	TCEA2	0.849843	8.3216	4.76669e-06	0.0003517	NM_003195	ref|Homo sapiens transcription elongation factor A (SII), 2 (TCEA2), transcript variant 1, mRNA [NM_003195]
A_22_P00024833	lnc-CNTLN-2	-0.766718	9.05202	4.76843e-06	0.0003517	lnc-CNTLN-2:1	linc|LNCipedia lincRNA (lnc-CNTLN-2), lincRNA [lnc-CNTLN-2:1]
A_23_P35082	SESN2	0.653917	7.70217	4.79893e-06	0.000353503	NM_031459	ref|Homo sapiens sestrin 2 (SESN2), mRNA [NM_031459]
A_23_P202138	SFXN3	0.61845	9.97467	4.81687e-06	0.000354377	NM_030971	ref|Homo sapiens sideroflexin 3 (SFXN3), mRNA [NM_030971]
A_23_P132889	CRMP1	0.688763	7.09534	4.83727e-06	0.000355297	NM_001014809	ref|Homo sapiens collapsin response mediator protein 1 (CRMP1), transcript variant 1, mRNA [NM_001014809]
A_33_P3268695	ZNF503	1.14666	7.55138	4.84156e-06	0.000355297	NM_032772	ref|Homo sapiens zinc finger protein 503 (ZNF503), transcript variant 1, mRNA [NM_032772]
A_23_P207213	ALDH3A1	0.812118	13.8826	4.85235e-06	0.000355521	NM_000691	ref|Homo sapiens aldehyde dehydrogenase 3 family, member A1 (ALDH3A1), transcript variant 2, mRNA [NM_000691]
A_23_P67453	TNNI3	0.65058	8.90619	4.8568e-06	0.000355521	NM_000363	ref|Homo sapiens troponin I type 3 (cardiac) (TNNI3), mRNA [NM_000363]
A_23_P29655	C3orf14	-0.601466	10.6628	4.87311e-06	0.000356268	NM_020685	ref|Homo sapiens chromosome 3 open reading frame 14 (C3orf14), transcript variant 1, mRNA [NM_020685]
A_23_P416305	RPL27A	0.602763	7.54815	4.89111e-06	0.000357136	NM_000990	ref|Homo sapiens ribosomal protein L27a (RPL27A), mRNA [NM_000990]
A_23_P29365	RYBP	-0.815119	7.78389	4.92493e-06	0.000359157	NM_012234	ref|Homo sapiens RING1 and YY1 binding protein (RYBP), mRNA [NM_012234]
A_33_P3301219	FAM27C	0.675476	7.90116	4.94753e-06	0.000359723	NR_027421	ref|Homo sapiens family with sequence similarity 27, member C (FAM27C), long non-coding RNA [NR_027421]
A_24_P943815	PNPLA4	-0.660414	6.39982	4.95093e-06	0.000359723	NM_004650	ref|Homo sapiens patatin-like phospholipase domain containing 4 (PNPLA4), transcript variant 1, mRNA [NM_004650]
A_23_P371835	GATA5	0.879097	6.24263	4.9556e-06	0.000359723	NM_080473	ref|Homo sapiens GATA binding protein 5 (GATA5), mRNA [NM_080473]
A_33_P3409518	TUBBP5	0.950367	7.74269	4.95736e-06	0.000359723	NR_027156	ref|Homo sapiens tubulin, beta pseudogene 5 (TUBBP5), non-coding RNA [NR_027156]
A_23_P17420	BCAS1	-0.750793	6.62046	4.97684e-06	0.000360136	NM_003657	ref|Homo sapiens breast carcinoma amplified sequence 1 (BCAS1), mRNA [NM_003657]
A_23_P393645	ADAMTS13	0.777673	9.40612	4.97839e-06	0.000360136	NM_139025	ref|Homo sapiens ADAM metallopeptidase with thrombospondin type 1 motif, 13 (ADAMTS13), transcript variant 1, mRNA [NM_139025]
A_22_P00021758	LOC642366	1.01758	5.85259	4.98455e-06	0.000360136	NR_046243	ref|Homo sapiens uncharacterized LOC642366 (LOC642366), long non-coding RNA [NR_046243]
A_23_P153945	GTDC1	-0.64873	8.74188	4.98775e-06	0.000360136	NM_001006636	ref|Homo sapiens glycosyltransferase-like domain containing 1 (GTDC1), transcript variant 1, mRNA [NM_001006636]
A_33_P3333054	SYBU	-0.769512	7.36999	4.99415e-06	0.000360153	NM_001099744	ref|Homo sapiens syntabulin (syntaxin-interacting) (SYBU), transcript variant 1, mRNA [NM_001099744]
A_23_P10121	SFRP1	0.641072	9.40636	5.00253e-06	0.000360312	NM_003012	ref|Homo sapiens secreted frizzled-related protein 1 (SFRP1), mRNA [NM_003012]
A_23_P122216	LOX	0.646452	5.39209	5.01502e-06	0.000360766	NM_002317	ref|Homo sapiens lysyl oxidase (LOX), transcript variant 1, mRNA [NM_002317]
A_21_P0012208	lnc-C21orf58-1	0.590533	8.19253	5.04605e-06	0.000362551	lnc-C21orf58-1:1	gb|Homo sapiens cDNA FLJ45665 fis, clone CTONG2027959. [AK127572]
A_23_P41066	RASSF1	0.630487	11.4387	5.0787e-06	0.000364449	NM_170713	ref|Homo sapiens Ras association (RalGDS/AF-6) domain family member 1 (RASSF1), transcript variant C, mRNA [NM_170713]
A_33_P3317628	PKP3	-0.57439	12.8975	5.09568e-06	0.000365218	NM_007183	ref|Homo sapiens plakophilin 3 (PKP3), transcript variant 1, mRNA [NM_007183]
A_23_P401084	ZNF575	-0.722948	8.69996	5.10469e-06	0.000365415	NM_174945	ref|Homo sapiens zinc finger protein 575 (ZNF575), mRNA [NM_174945]
A_23_P137097	SLC16A2	0.549455	9.95546	5.14013e-06	0.000367501	NM_006517	ref|Homo sapiens solute carrier family 16, member 2 (thyroid hormone transporter) (SLC16A2), mRNA [NM_006517]
A_24_P126557	RAVER1	0.834096	6.98882	5.15803e-06	0.000368151	NM_133452	ref|Homo sapiens ribonucleoprotein, PTB-binding 1 (RAVER1), mRNA [NM_133452]
A_33_P3244283	CAMK2N2	-0.819637	9.33318	5.16184e-06	0.000368151	NM_033259	ref|Homo sapiens calcium/calmodulin-dependent protein kinase II inhibitor 2 (CAMK2N2), mRNA [NM_033259]
A_33_P3331588	ATAD3B	0.70116	12.4319	5.17924e-06	0.00036894	NM_031921	ref|Homo sapiens ATPase family, AAA domain containing 3B (ATAD3B), mRNA [NM_031921]
A_21_P0007073	lnc-SCD-1	0.570811	7.40447	5.22517e-06	0.000371758	lnc-SCD-1:6	linc|LNCipedia lincRNA (lnc-SCD-1), lincRNA [lnc-SCD-1:6]
A_23_P150903	FAR2	0.992924	5.76669	5.26328e-06	0.000373777	NM_018099	ref|Homo sapiens fatty acyl CoA reductase 2 (FAR2), transcript variant 2, mRNA [NM_018099]
A_23_P131060	CYP4F8	-0.692054	8.31526	5.26636e-06	0.000373777	NM_007253	ref|Homo sapiens cytochrome P450, family 4, subfamily F, polypeptide 8 (CYP4F8), mRNA [NM_007253]
A_33_P3228445	FXYD2	-0.576085	8.8271	5.29827e-06	0.000375585	NM_001680	ref|Homo sapiens FXYD domain containing ion transport regulator 2 (FXYD2), transcript variant a, mRNA [NM_001680]
A_24_P923102	PHOSPHO2-KLHL23	0.611621	7.57903	5.32707e-06	0.000377168	NM_001199290	ref|Homo sapiens PHOSPHO2-KLHL23 readthrough (PHOSPHO2-KLHL23), mRNA [NM_001199290]
A_24_P253251	SLC7A1	0.630487	9.98428	5.3569e-06	0.000378591	NM_003045	ref|Homo sapiens solute carrier family 7 (cationic amino acid transporter, y+ system), member 1 (SLC7A1), mRNA [NM_003045]
A_23_P417261	EFHB	-0.960391	7.01009	5.36015e-06	0.000378591	NM_144715	ref|Homo sapiens EF-hand domain family, member B (EFHB), mRNA [NM_144715]
A_33_P3241428	OBSL1	0.923743	8.92459	5.37339e-06	0.000379068	NM_015311	ref|Homo sapiens obscurin-like 1 (OBSL1), transcript variant 1, mRNA [NM_015311]
A_24_P274270	STAT1	-0.632452	10.4207	5.39737e-06	0.0003803	NM_139266	ref|Homo sapiens signal transducer and activator of transcription 1, 91kDa (STAT1), transcript variant beta, mRNA [NM_139266]
A_33_P3231953	COL12A1	-0.927265	6.37277	5.40971e-06	0.000380709	NM_004370	ref|Homo sapiens collagen, type XII, alpha 1 (COL12A1), transcript variant long, mRNA [NM_004370]
A_24_P408603	RAB39B	0.654803	6.76488	5.48619e-06	0.000385412	NM_171998	ref|Homo sapiens RAB39B, member RAS oncogene family (RAB39B), mRNA [NM_171998]
A_24_P228717	RAC2	0.657493	7.72667	5.48975e-06	0.000385412	NM_002872	ref|Homo sapiens ras-related C3 botulinum toxin substrate 2 (rho family, small GTP binding protein Rac2) (RAC2), mRNA [NM_002872]
A_23_P144916	GFPT2	0.602319	11.5765	5.52452e-06	0.000387387	NM_005110	ref|Homo sapiens glutamine-fructose-6-phosphate transaminase 2 (GFPT2), mRNA [NM_005110]
A_19_P00317449	ZNF678	0.677547	8.13864	5.55063e-06	0.000388751	NM_178549	ref|Homo sapiens zinc finger protein 678 (ZNF678), transcript variant 1, mRNA [NM_178549]
A_23_P136909	HMGN5	0.882348	8.79969	5.56366e-06	0.000389196	NM_030763	ref|Homo sapiens high mobility group nucleosome binding domain 5 (HMGN5), mRNA [NM_030763]
A_23_P9458	POLR1E	0.576852	10.145	5.59449e-06	0.000390762	NM_022490	ref|Homo sapiens polymerase (RNA) I polypeptide E, 53kDa (POLR1E), transcript variant 1, mRNA [NM_022490]
A_33_P3284463	ASAH1	-0.635671	12.7154	5.59945e-06	0.000390762	NM_177924	ref|Homo sapiens N-acylsphingosine amidohydrolase (acid ceramidase) 1 (ASAH1), transcript variant 1, mRNA [NM_177924]
A_23_P145786	MLXIPL	0.693313	8.15467	5.64269e-06	0.00039331	NM_032951	ref|Homo sapiens MLX interacting protein-like (MLXIPL), transcript variant 1, mRNA [NM_032951]
A_21_P0001698	lnc-UBL4B-1	0.860865	5.76699	5.65913e-06	0.000393985	lnc-UBL4B-1:4	linc|LNCipedia lincRNA (lnc-UBL4B-1), lincRNA [lnc-UBL4B-1:4]
A_23_P117298	F7	-0.70558	6.22683	5.67403e-06	0.000394551	NM_000131	ref|Homo sapiens coagulation factor VII (serum prothrombin conversion accelerator) (F7), transcript variant 1, mRNA [NM_000131]
A_24_P158089	SERPINE1	0.884483	8.22754	5.72737e-06	0.000396949	NM_000602	ref|Homo sapiens serpin peptidase inhibitor, clade E (nexin, plasminogen activator inhibitor type 1), member 1 (SERPINE1), mRNA [NM_000602]
A_23_P167401	PCDHB11	-0.596364	7.42686	5.73091e-06	0.000396949	NM_018931	ref|Homo sapiens protocadherin beta 11 (PCDHB11), mRNA [NM_018931]
A_32_P87568	ENAH	0.839764	6.35202	5.73168e-06	0.000396949	NM_001008493	ref|Homo sapiens enabled homolog (Drosophila) (ENAH), transcript variant 1, mRNA [NM_001008493]
A_23_P432034	CCDC117	0.831647	10.1475	5.73573e-06	0.000396949	NM_173510	ref|Homo sapiens coiled-coil domain containing 117 (CCDC117), transcript variant 1, mRNA [NM_173510]
A_23_P162171	MCAM	0.592772	8.45616	5.766e-06	0.000398571	NM_006500	ref|Homo sapiens melanoma cell adhesion molecule (MCAM), mRNA [NM_006500]
A_21_P0000773	LOC100505817	-0.596767	11.3377	5.7806e-06	0.000399107	NR_038340	ref|Homo sapiens uncharacterized LOC100505817 (LOC100505817), long non-coding RNA [NR_038340]
A_23_P329261	KCNJ2	-0.699805	8.80869	5.78862e-06	0.000399189	NM_000891	ref|Homo sapiens potassium channel, inwardly rectifying subfamily J, member 2 (KCNJ2), mRNA [NM_000891]
A_33_P3328312	HNF1A	-0.666121	10.8296	5.79742e-06	0.000399324	NM_000545	ref|Homo sapiens HNF1 homeobox A (HNF1A), mRNA [NM_000545]
A_23_P85598	ADCK3	0.625254	8.7161	5.862e-06	0.000403296	NM_020247	ref|Homo sapiens aarF domain containing kinase 3 (ADCK3), mRNA [NM_020247]
A_23_P407206	CLN8	-0.860821	6.33639	5.87001e-06	0.000403371	NM_018941	ref|Homo sapiens ceroid-lipofuscinosis, neuronal 8 (epilepsy, progressive with mental retardation) (CLN8), mRNA [NM_018941]
A_33_P3267375	SGCD	-0.647911	7.47546	5.88238e-06	0.00040373	NM_000337	ref|Homo sapiens sarcoglycan, delta (35kDa dystrophin-associated glycoprotein) (SGCD), transcript variant 1, mRNA [NM_000337]
A_23_P331700	SRRM3	0.774376	9.28036	5.89649e-06	0.00040373	NM_001291831	ref|Homo sapiens serine/arginine repetitive matrix 3 (SRRM3), transcript variant 1, mRNA [NM_001291831]
A_23_P114740	CFH	-0.722364	11.8247	5.90046e-06	0.00040373	NM_000186	ref|Homo sapiens complement factor H (CFH), transcript variant 1, mRNA [NM_000186]
A_23_P10559	AATK	0.87064	7.39859	5.90291e-06	0.00040373	NM_001080395	ref|Homo sapiens apoptosis-associated tyrosine kinase (AATK), transcript variant 1, mRNA [NM_001080395]
A_23_P115149	WDR77	0.587165	10.3501	5.91035e-06	0.000403766	NM_024102	ref|Homo sapiens WD repeat domain 77 (WDR77), mRNA [NM_024102]
A_32_P218355	C6orf132	-0.92624	6.38106	5.97247e-06	0.000407532	NM_001164446	ref|Homo sapiens chromosome 6 open reading frame 132 (C6orf132), mRNA [NM_001164446]
A_33_P3418716	EFHD1	0.720872	5.76487	5.99795e-06	0.000408792	NM_025202	ref|Homo sapiens EF-hand domain family, member D1 (EFHD1), transcript variant 1, mRNA [NM_025202]
A_33_P3319870	GREM1	0.765464	6.07262	6.02055e-06	0.000409854	NM_001191323	ref|Homo sapiens gremlin 1, DAN family BMP antagonist (GREM1), transcript variant 2, mRNA [NM_001191323]
A_33_P3250612	MOCS1	0.71351	7.61422	6.04325e-06	0.00041092	NM_005943	ref|Homo sapiens molybdenum cofactor synthesis 1 (MOCS1), transcript variant 1, mRNA [NM_005943]
A_33_P3464555	CAMK1D	-0.570197	10.6186	6.05846e-06	0.000411475	ENST00000619168	ens|calcium/calmodulin-dependent protein kinase ID [Source:HGNC Symbol;Acc:HGNC:19341] [ENST00000619168]
A_24_P178444	ENST00000526512	0.70865	8.07844	6.07821e-06	0.000412336	ENST00000526512	Unknown
A_33_P3287108	TMEM132E	0.569513	5.09213	6.10926e-06	0.000413961	ENST00000321639	ens|transmembrane protein 132E [Source:HGNC Symbol;Acc:HGNC:26991] [ENST00000321639]
A_23_P203540	EHF	-0.662607	8.11315	6.13835e-06	0.00041545	NM_012153	ref|Homo sapiens ets homologous factor (EHF), transcript variant 2, mRNA [NM_012153]
A_23_P156310	SKP2	0.723308	8.92775	6.16564e-06	0.000416813	NM_032637	ref|Homo sapiens S-phase kinase-associated protein 2, E3 ubiquitin protein ligase (SKP2), transcript variant 2, mRNA [NM_032637]
A_24_P417189	DUSP9	0.632782	6.91958	6.17975e-06	0.000416986	NM_001395	ref|Homo sapiens dual specificity phosphatase 9 (DUSP9), mRNA [NM_001395]
A_24_P924862	RAPH1	-0.663978	9.86971	6.19201e-06	0.000416986	NM_213589	ref|Homo sapiens Ras association (RalGDS/AF-6) and pleckstrin homology domains 1 (RAPH1), transcript variant 1, mRNA [NM_213589]
A_22_P00024722	lnc-GRHL2-1	-0.798943	6.55998	6.19893e-06	0.000416986	lnc-GRHL2-1:1	linc|LNCipedia lincRNA (lnc-GRHL2-1), lincRNA [lnc-GRHL2-1:1]
A_23_P312150	EDN2	-0.86637	8.06811	6.20307e-06	0.000416986	NM_001956	ref|Homo sapiens endothelin 2 (EDN2), transcript variant 1, mRNA [NM_001956]
A_23_P157793	CA9	-1.0403	6.09522	6.20393e-06	0.000416986	NM_001216	ref|Homo sapiens carbonic anhydrase IX (CA9), mRNA [NM_001216]
A_33_P3227400	COL4A4	-0.616324	8.28358	6.23106e-06	0.000417892	NM_000092	ref|Homo sapiens collagen, type IV, alpha 4 (COL4A4), mRNA [NM_000092]
A_24_P82880	TPM4	-0.773409	12.078	6.23175e-06	0.000417892	NM_003290	ref|Homo sapiens tropomyosin 4 (TPM4), transcript variant Tpm4.2, mRNA [NM_003290]
A_33_P3392580	AK2	0.533228	9.1247	6.29513e-06	0.000420885	NM_013411	ref|Homo sapiens adenylate kinase 2 (AK2), transcript variant 2, mRNA [NM_013411]
A_23_P34496	TMEM39B	0.66864	10.5225	6.29513e-06	0.000420885	NM_018056	ref|Homo sapiens transmembrane protein 39B (TMEM39B), mRNA [NM_018056]
A_23_P34144	MAGEH1	-0.665146	10.1382	6.30549e-06	0.000420885	NM_014061	ref|Homo sapiens melanoma antigen family H, 1 (MAGEH1), mRNA [NM_014061]
A_33_P3420976	FAM159B	0.87712	5.60899	6.30734e-06	0.000420885	NM_001164442	ref|Homo sapiens family with sequence similarity 159, member B (FAM159B), mRNA [NM_001164442]
A_23_P55477	ADORA2B	-0.537394	11.423	6.31542e-06	0.000420885	NM_000676	ref|Homo sapiens adenosine A2b receptor (ADORA2B), mRNA [NM_000676]
A_33_P3264419	YTHDF3	-0.592296	11.1909	6.31967e-06	0.000420885	NM_001277813	ref|Homo sapiens YTH N(6)-methyladenosine RNA binding protein 3 (YTHDF3), transcript variant 2, mRNA [NM_001277813]
A_21_P0014157	THC2616237	0.549721	8.25369	6.34338e-06	0.000421983	THC2616237	tc|CJ095_HUMAN (Q9H7T3) Protein C10orf95, partial (6%) [THC2616237]
A_33_P3321372	ENST00000276974	-0.70724	10.747	6.37748e-06	0.000423768	ENST00000276974	ens|contactin associated protein-like 3B [Source:HGNC Symbol;Acc:HGNC:32035] [ENST00000276974]
A_33_P3550894	GATA2	0.685934	6.48189	6.39515e-06	0.00042387	NM_001145661	ref|Homo sapiens GATA binding protein 2 (GATA2), transcript variant 1, mRNA [NM_001145661]
A_24_P38276	FZD1	-0.631039	8.51964	6.40787e-06	0.00042387	NM_003505	ref|Homo sapiens frizzled class receptor 1 (FZD1), mRNA [NM_003505]
A_22_P00006476	PTPRG-AS1	-0.651505	7.66681	6.40848e-06	0.00042387	NR_038283	ref|Homo sapiens PTPRG antisense RNA 1 (PTPRG-AS1), transcript variant 3, long non-coding RNA [NR_038283]
A_33_P3236651	MAP2K7	0.752058	12.141	6.41057e-06	0.00042387	NM_001297555	ref|Homo sapiens mitogen-activated protein kinase kinase 7 (MAP2K7), transcript variant 1, mRNA [NM_001297555]
A_32_P167471	CLMN	-0.545709	9.76358	6.41534e-06	0.00042387	NM_024734	ref|Homo sapiens calmin (calponin-like, transmembrane) (CLMN), mRNA [NM_024734]
A_21_P0012868	LOC100128340	-0.716467	7.24781	6.42294e-06	0.000423892	XR_427818	ref|PREDICTED: Homo sapiens uncharacterized LOC100128340 (RP11-423H2.3), misc_RNA [XR_427818]
A_33_P3398897	QDPR	-0.705372	11.1204	6.4545e-06	0.000425494	NM_000320	ref|Homo sapiens quinoid dihydropteridine reductase (QDPR), mRNA [NM_000320]
A_33_P3281867	ENST00000605170	-0.872992	7.99125	6.46398e-06	0.000425638	ENST00000605170	ens|IMP1 inner mitochondrial membrane peptidase-like (S. cerevisiae) pseudogene 1 [Source:HGNC Symbol;Acc:HGNC:51131] [ENST00000605170]
A_33_P3281283	S1PR3	-0.593689	11.4815	6.53237e-06	0.000429656	NM_005226	ref|Homo sapiens sphingosine-1-phosphate receptor 3 (S1PR3), mRNA [NM_005226]
A_22_P00006100	ENST00000495363	-0.687885	9.45614	6.57769e-06	0.00043215	ENST00000495363	ens|small integral membrane protein 11 [Source:HGNC Symbol;Acc:HGNC:1293] [ENST00000495363]
A_24_P329487	FAM84B	-0.971703	8.60607	6.61367e-06	0.000434025	NM_174911	ref|Homo sapiens family with sequence similarity 84, member B (FAM84B), mRNA [NM_174911]
A_32_P192376	ENPP1	0.559263	8.38206	6.62934e-06	0.000434564	NM_006208	ref|Homo sapiens ectonucleotide pyrophosphatase/phosphodiesterase 1 (ENPP1), mRNA [NM_006208]
A_32_P180265	THC2538882	0.629952	8.88909	6.66392e-06	0.000435572	THC2538882	tc|Q5VT28_HUMAN (Q5VT28) Family with sequence similarity 27, member B (Family with sequence similarity 27, member A) (Family with sequence similarity 27, member C), partial (85%) [THC2538882]
A_33_P3216297	NR3C1	-0.555465	10.1247	6.67106e-06	0.000435572	NM_001018077	ref|Homo sapiens nuclear receptor subfamily 3, group C, member 1 (glucocorticoid receptor) (NR3C1), transcript variant 5, mRNA [NM_001018077]
A_23_P417951	TSPYL5	-0.648335	11.1543	6.67432e-06	0.000435572	NM_033512	ref|Homo sapiens TSPY-like 5 (TSPYL5), mRNA [NM_033512]
A_33_P3285470	BAI1	0.610991	7.82476	6.67458e-06	0.000435572	NM_001702	ref|Homo sapiens brain-specific angiogenesis inhibitor 1 (BAI1), mRNA [NM_001702]
A_22_P00007138	MAGI2-AS3	0.771649	5.67628	6.70383e-06	0.000436992	NR_038346	ref|Homo sapiens MAGI2 antisense RNA 3 (MAGI2-AS3), transcript variant 4, long non-coding RNA [NR_038346]
A_24_P366787	LINC00982	0.771745	6.25069	6.72355e-06	0.000437789	NR_024371	ref|Homo sapiens long intergenic non-protein coding RNA 982 (LINC00982), transcript variant 2, long non-coding RNA [NR_024371]
A_23_P10497	ATP9B	-0.6533	10.6392	6.75102e-06	0.000439087	NM_198531	ref|Homo sapiens ATPase, class II, type 9B (ATP9B), mRNA [NM_198531]
A_24_P186274	IGFBPL1	-0.76522	6.7022	6.8184e-06	0.000442976	NM_001007563	ref|Homo sapiens insulin-like growth factor binding protein-like 1 (IGFBPL1), mRNA [NM_001007563]
A_23_P13772	TBX3	0.620124	8.00156	6.83809e-06	0.000443761	NM_016569	ref|Homo sapiens T-box 3 (TBX3), transcript variant 2, mRNA [NM_016569]
A_33_P3236102	IER5L	-0.591226	11.8178	6.84937e-06	0.000443999	NM_203434	ref|Homo sapiens immediate early response 5-like (IER5L), mRNA [NM_203434]
A_21_P0012780	ENST00000502883	-0.578147	9.24096	6.85886e-06	0.000444121	ENST00000502883	Unknown
A_23_P52266	IFIT1	-0.607831	8.59115	6.87096e-06	0.000444411	NM_001548	ref|Homo sapiens interferon-induced protein with tetratricopeptide repeats 1 (IFIT1), transcript variant 1, mRNA [NM_001548]
A_23_P126103	CTH	0.541493	9.83737	6.88345e-06	0.000444726	NM_001902	ref|Homo sapiens cystathionine gamma-lyase (CTH), transcript variant 1, mRNA [NM_001902]
A_23_P159907	MAGED4B	0.602423	9.94541	6.90511e-06	0.000445519	NM_030801	ref|Homo sapiens melanoma antigen family D, 4B (MAGED4B), transcript variant 1, mRNA [NM_030801]
A_22_P00021672	LOC101927023	-0.777224	5.44087	6.91101e-06	0.000445519	NR_110559	ref|Homo sapiens uncharacterized LOC101927023 (LOC101927023), long non-coding RNA [NR_110559]
A_21_P0013086	LOC101928307	0.707676	5.19357	6.9548e-06	0.000447848	NR_125872	ref|Homo sapiens uncharacterized LOC101928307 (LOC101928307), long non-coding RNA [NR_125872]
A_23_P502078	MAPK8IP2	0.66998	7.34629	6.96345e-06	0.00044791	NM_012324	ref|Homo sapiens mitogen-activated protein kinase 8 interacting protein 2 (MAPK8IP2), mRNA [NM_012324]
A_23_P125423	C1R	-0.550643	10.4867	6.98457e-06	0.000448774	NM_001733	ref|Homo sapiens complement component 1, r subcomponent (C1R), mRNA [NM_001733]
A_33_P3385477	ATAD3B	0.727617	12.1946	7.03615e-06	0.000451422	NM_031921	ref|Homo sapiens ATPase family, AAA domain containing 3B (ATAD3B), mRNA [NM_031921]
A_23_P81158	ADH1C	-0.675241	6.15558	7.04126e-06	0.000451422	NM_000669	ref|Homo sapiens alcohol dehydrogenase 1C (class I), gamma polypeptide (ADH1C), mRNA [NM_000669]
A_32_P20523	TIGD2	-0.668666	9.77592	7.10424e-06	0.00045496	NM_145715	ref|Homo sapiens tigger transposable element derived 2 (TIGD2), mRNA [NM_145715]
A_21_P0014094	AK096649	0.717205	8.94091	7.16957e-06	0.00045864	AK096649	gb|Homo sapiens cDNA FLJ39330 fis, clone OCBBF2016405. [AK096649]
A_23_P148088	FGG	-0.830683	8.82761	7.2221e-06	0.000461494	NM_000509	ref|Homo sapiens fibrinogen gamma chain (FGG), transcript variant gamma-A, mRNA [NM_000509]
A_23_P147495	BCORL1	0.55026	10.1298	7.24075e-06	0.00046218	NM_021946	ref|Homo sapiens BCL6 corepressor-like 1 (BCORL1), mRNA [NM_021946]
A_23_P119353	RASIP1	0.58649	7.77031	7.29476e-06	0.000465119	NM_017805	ref|Homo sapiens Ras interacting protein 1 (RASIP1), mRNA [NM_017805]
A_23_P10232	BANK1	-0.781619	6.62359	7.31084e-06	0.000465635	NM_017935	ref|Homo sapiens B-cell scaffold protein with ankyrin repeats 1 (BANK1), transcript variant 1, mRNA [NM_017935]
A_21_P0000091	LRRC34	0.927833	5.33333	7.35738e-06	0.000467953	NM_001172780	ref|Homo sapiens leucine rich repeat containing 34 (LRRC34), transcript variant 1, mRNA [NM_001172780]
A_33_P3328450	HMX1	0.776785	8.38382	7.36328e-06	0.000467953	NM_018942	ref|Homo sapiens H6 family homeobox 1 (HMX1), mRNA [NM_018942]
A_23_P204269	USP15	-0.675178	7.98299	7.40116e-06	0.000469849	NM_006313	ref|Homo sapiens ubiquitin specific peptidase 15 (USP15), transcript variant 2, mRNA [NM_006313]
A_33_P3233040	SERPINB11	-0.765313	5.64241	7.4144e-06	0.000470178	NM_080475	ref|Homo sapiens serpin peptidase inhibitor, clade B (ovalbumin), member 11 (gene/pseudogene) (SERPINB11), transcript variant 1, mRNA [NM_080475]
A_24_P391586	OAF	0.59865	7.53587	7.46226e-06	0.000472219	NM_178507	ref|Homo sapiens OAF homolog (Drosophila) (OAF), mRNA [NM_178507]
A_23_P129389	ZDHHC7	-0.661607	10.8146	7.46278e-06	0.000472219	NM_017740	ref|Homo sapiens zinc finger, DHHC-type containing 7 (ZDHHC7), transcript variant 2, mRNA [NM_017740]
A_33_P3322363	HMSD	-0.600713	8.34585	7.47384e-06	0.000472407	NM_001123366	ref|Homo sapiens histocompatibility (minor) serpin domain containing (HMSD), mRNA [NM_001123366]
A_22_P00001253	lnc-ANKRD34B-2	-0.700697	7.96091	7.505e-06	0.000473863	lnc-ANKRD34B-2:1	gb|603251339F1 NIH_MGC_96 Homo sapiens cDNA clone IMAGE:5303217 5', mRNA sequence [BI598592]
A_23_P126844	TNFRSF25	0.727802	9.31322	7.56812e-06	0.000477332	NM_148965	ref|Homo sapiens tumor necrosis factor receptor superfamily, member 25 (TNFRSF25), transcript variant 1, mRNA [NM_148965]
A_23_P57474	OSBP2	0.808399	6.36639	7.58036e-06	0.00047752	NM_030758	ref|Homo sapiens oxysterol binding protein 2 (OSBP2), transcript variant 1, mRNA [NM_030758]
A_23_P101208	CYB5A	-0.586491	13.4343	7.58748e-06	0.00047752	NM_001914	ref|Homo sapiens cytochrome b5 type A (microsomal) (CYB5A), transcript variant 2, mRNA [NM_001914]
A_23_P259901	TKTL1	0.858979	6.31492	7.59588e-06	0.000477533	NM_012253	ref|Homo sapiens transketolase-like 1 (TKTL1), transcript variant 1, mRNA [NM_012253]
A_21_P0005964	lnc-ZMAT4-3	-0.611399	7.77942	7.69056e-06	0.000482966	lnc-ZMAT4-3:3	gb|AGENCOURT_8903005 NIH_MGC_141 Homo sapiens cDNA clone IMAGE:6389455 5', mRNA sequence [BU590318]
A_23_P148807	CDC7	0.556331	10.4287	7.73476e-06	0.000484682	NM_003503	ref|Homo sapiens cell division cycle 7 (CDC7), transcript variant 1, mRNA [NM_003503]
A_23_P7791	OGFRL1	-0.558049	8.43989	7.73724e-06	0.000484682	NM_024576	ref|Homo sapiens opioid growth factor receptor-like 1 (OGFRL1), mRNA [NM_024576]
A_33_P3375809	LOC729970	0.663571	8.68607	7.74282e-06	0.000484682	NR_033998	ref|Homo sapiens hCG2028352-like (LOC729970), long non-coding RNA [NR_033998]
A_22_P00007790	HNRNPU-AS1	0.547518	8.76228	7.76591e-06	0.000485243	NR_026778	ref|Homo sapiens HNRNPU antisense RNA 1 (HNRNPU-AS1), long non-coding RNA [NR_026778]
A_23_P22548	CHM	-0.600212	9.03558	7.77026e-06	0.000485243	NM_000390	ref|Homo sapiens choroideremia (Rab escort protein 1) (CHM), transcript variant 1, mRNA [NM_000390]
A_33_P3308512	SLC16A10	0.773596	6.71537	7.77674e-06	0.000485243	NM_018593	ref|Homo sapiens solute carrier family 16 (aromatic amino acid transporter), member 10 (SLC16A10), mRNA [NM_018593]
A_33_P3359704	ZNF703	0.695841	6.03187	7.80807e-06	0.000486678	ENST00000331569	ens|zinc finger protein 703 [Source:HGNC Symbol;Acc:HGNC:25883] [ENST00000331569]
A_33_P3352970	IRAK2	0.659115	8.87109	7.82506e-06	0.000486768	NM_001570	ref|Homo sapiens interleukin-1 receptor-associated kinase 2 (IRAK2), mRNA [NM_001570]
A_22_P00019997	lnc-CHAF1B-2	0.617687	6.77862	7.82621e-06	0.000486768	lnc-CHAF1B-2:1	linc|LNCipedia lincRNA (lnc-CHAF1B-2), lincRNA [lnc-CHAF1B-2:1]
A_23_P9255	SYK	0.704564	6.68109	7.90482e-06	0.000491134	NM_003177	ref|Homo sapiens spleen tyrosine kinase (SYK), transcript variant 1, mRNA [NM_003177]
A_23_P141974	TPM4	-0.636569	13.0096	7.91901e-06	0.000491493	NM_003290	ref|Homo sapiens tropomyosin 4 (TPM4), transcript variant Tpm4.2, mRNA [NM_003290]
A_33_P3227492	IBA57-AS1	0.661849	7.6065	7.9331e-06	0.000491844	NR_103539	ref|Homo sapiens IBA57 antisense RNA 1 (head to head) (IBA57-AS1), transcript variant 1, long non-coding RNA [NR_103539]
A_23_P365719	TAPBP	0.618676	12.1387	7.9538e-06	0.00049209	NM_003190	ref|Homo sapiens TAP binding protein (tapasin) (TAPBP), transcript variant 1, mRNA [NM_003190]
A_23_P313389	UGCG	0.679142	8.57644	7.95394e-06	0.00049209	NM_003358	ref|Homo sapiens UDP-glucose ceramide glucosyltransferase (UGCG), mRNA [NM_003358]
A_23_P209499	PAX3	1.26146	5.86699	7.99514e-06	0.000493704	NM_181458	ref|Homo sapiens paired box 3 (PAX3), transcript variant PAX3D, mRNA [NM_181458]
A_23_P258088	PACSIN1	-0.833372	7.88164	7.99695e-06	0.000493704	NM_020804	ref|Homo sapiens protein kinase C and casein kinase substrate in neurons 1 (PACSIN1), transcript variant 1, mRNA [NM_020804]
A_23_P62764	CCDC28B	0.705077	9.1143	8.02899e-06	0.000495158	NM_024296	ref|Homo sapiens coiled-coil domain containing 28B (CCDC28B), transcript variant 2, mRNA [NM_024296]
A_23_P5370	RPRM	1.14027	5.97717	8.04542e-06	0.000495647	NM_019845	ref|Homo sapiens reprimo, TP53 dependent G2 arrest mediator candidate (RPRM), mRNA [NM_019845]
A_33_P3338928	DAB2	-0.510015	9.34709	8.05809e-06	0.000495904	NM_001343	ref|Homo sapiens Dab, mitogen-responsive phosphoprotein, homolog 2 (Drosophila) (DAB2), transcript variant 1, mRNA [NM_001343]
A_23_P348146	SLAIN1	0.826465	7.9593	8.07558e-06	0.000496457	NM_001040153	ref|Homo sapiens SLAIN motif family, member 1 (SLAIN1), transcript variant 1, mRNA [NM_001040153]
A_22_P00000579	lnc-AC136604.1-1	-0.607752	8.63715	8.09078e-06	0.000496868	lnc-AC136604.1-1:4	linc|LNCipedia lincRNA (lnc-AC136604.1-1), lincRNA [lnc-AC136604.1-1:4]
A_22_P00025093	PTPN3	-0.547608	8.75122	8.10535e-06	0.000497239	NM_001145369	ref|Homo sapiens protein tyrosine phosphatase, non-receptor type 3 (PTPN3), transcript variant 3, mRNA [NM_001145369]
A_33_P3386765	ABHD14A	-0.664878	11.4213	8.1248e-06	0.000497908	NM_015407	ref|Homo sapiens abhydrolase domain containing 14A (ABHD14A), mRNA [NM_015407]
A_33_P3368495	AK057067	0.562979	12.7255	8.15169e-06	0.000498782	AK057067	gb|Homo sapiens cDNA FLJ32505 fis, clone SMINT1000039. [AK057067]
A_24_P131222	ATP13A2	0.591569	9.13052	8.15616e-06	0.000498782	NM_022089	ref|Homo sapiens ATPase type 13A2 (ATP13A2), transcript variant 1, mRNA [NM_022089]
A_23_P315571	RFTN1	-0.601972	9.33246	8.18048e-06	0.000499746	NM_015150	ref|Homo sapiens raftlin, lipid raft linker 1 (RFTN1), mRNA [NM_015150]
A_23_P28772	DBNDD2	0.558391	10.77	8.20174e-06	0.000500521	NM_001048226	ref|Homo sapiens dysbindin (dystrobrevin binding protein 1) domain containing 2 (DBNDD2), transcript variant 6, mRNA [NM_001048226]
A_23_P101351	ZNF426	0.572721	7.13373	8.24105e-06	0.000502394	NM_024106	ref|Homo sapiens zinc finger protein 426 (ZNF426), transcript variant 1, mRNA [NM_024106]
A_23_P327022	MDFIC	-0.63742	8.17817	8.26042e-06	0.000503049	NM_199072	ref|Homo sapiens MyoD family inhibitor domain containing (MDFIC), transcript variant 1, mRNA [NM_199072]
A_21_P0001040	LINC01351	0.826416	5.73872	8.35263e-06	0.000508134	NR_110716	ref|Homo sapiens long intergenic non-protein coding RNA 1351 (LINC01351), transcript variant 1, long non-coding RNA [NR_110716]
A_33_P3332521	PCDHA3	-0.908272	6.59714	8.37144e-06	0.000508652	NM_031497	ref|Homo sapiens protocadherin alpha 3 (PCDHA3), transcript variant 2, mRNA [NM_031497]
A_23_P206359	CDH1	-0.546942	11.5164	8.37857e-06	0.000508652	NM_004360	ref|Homo sapiens cadherin 1, type 1, E-cadherin (epithelial) (CDH1), mRNA [NM_004360]
A_23_P70509	ATAT1	0.765784	6.02153	8.39891e-06	0.000509357	NM_024909	ref|Homo sapiens alpha tubulin acetyltransferase 1 (ATAT1), transcript variant 2, mRNA [NM_024909]
A_24_P365322	ZNF709	0.821654	5.41648	8.47652e-06	0.000513529	NM_152601	ref|Homo sapiens zinc finger protein 709 (ZNF709), mRNA [NM_152601]
A_23_P357546	PNKD	0.669789	7.07203	8.51394e-06	0.000515261	NM_015488	ref|Homo sapiens paroxysmal nonkinesigenic dyskinesia (PNKD), transcript variant 1, mRNA [NM_015488]
A_23_P41424	SLC39A8	-0.590665	10.7608	8.53994e-06	0.000516299	NM_022154	ref|Homo sapiens solute carrier family 39 (zinc transporter), member 8 (SLC39A8), transcript variant 1, mRNA [NM_022154]
A_23_P258769	HLA-DPB1	0.902086	5.65045	8.56319e-06	0.000517169	NM_002121	ref|Homo sapiens major histocompatibility complex, class II, DP beta 1 (HLA-DPB1), mRNA [NM_002121]
A_23_P30283	FAM174A	-0.655642	9.60212	8.66993e-06	0.000523074	ENST00000312637	ens|family with sequence similarity 174, member A [Source:HGNC Symbol;Acc:HGNC:24943] [ENST00000312637]
A_33_P3229122	HIST1H2BF	0.98812	6.22041	8.68125e-06	0.000523216	NM_003522	ref|Homo sapiens histone cluster 1, H2bf (HIST1H2BF), mRNA [NM_003522]
A_23_P169576	EXOC6	-0.580467	12.1228	8.6965e-06	0.000523594	NM_019053	ref|Homo sapiens exocyst complex component 6 (EXOC6), transcript variant 1, mRNA [NM_019053]
A_24_P466374	EYA3	0.664485	9.44392	8.74244e-06	0.000525472	NM_001990	ref|Homo sapiens EYA transcriptional coactivator and phosphatase 3 (EYA3), transcript variant 1, mRNA [NM_001990]
A_23_P217319	FGF13	0.805897	5.45346	8.7457e-06	0.000525472	NM_004114	ref|Homo sapiens fibroblast growth factor 13 (FGF13), transcript variant 1, mRNA [NM_004114]
A_23_P88303	HSPA2	-0.583238	11.4171	8.77188e-06	0.000526502	NM_021979	ref|Homo sapiens heat shock 70kDa protein 2 (HSPA2), mRNA [NM_021979]
A_24_P218805	HOXC10	0.75411	6.06276	8.78357e-06	0.000526662	NM_017409	ref|Homo sapiens homeobox C10 (HOXC10), mRNA [NM_017409]
A_23_P206661	NQO1	-0.600104	10.7131	8.84296e-06	0.00052925	NM_000903	ref|Homo sapiens NAD(P)H dehydrogenase, quinone 1 (NQO1), transcript variant 1, mRNA [NM_000903]
A_23_P118894	PRR15L	-1.33238	7.39014	8.84487e-06	0.00052925	NM_024320	ref|Homo sapiens proline rich 15-like (PRR15L), mRNA [NM_024320]
A_23_P150931	LMBR1L	0.563422	8.63085	8.86884e-06	0.000530141	NM_018113	ref|Homo sapiens limb development membrane protein 1-like (LMBR1L), transcript variant 1, mRNA [NM_018113]
A_23_P29684	VILL	0.612965	5.77431	8.92544e-06	0.000532977	NM_015873	ref|Homo sapiens villin-like (VILL), mRNA [NM_015873]
A_23_P363255	CCDC68	-0.759551	7.61895	8.9728e-06	0.000535258	NM_025214	ref|Homo sapiens coiled-coil domain containing 68 (CCDC68), transcript variant 1, mRNA [NM_025214]
A_33_P3276100	URAHP	0.632797	7.42292	9.00363e-06	0.000536549	NR_027336	ref|Homo sapiens urate (hydroxyiso-) hydrolase, pseudogene (URAHP), transcript variant 1, non-coding RNA [NR_027336]
A_21_P0001106	ENST00000451217	0.577426	9.0951	9.07755e-06	0.000539956	ENST00000451217	Unknown
A_32_P130630	SLC16A7	-0.585948	5.97109	9.07933e-06	0.000539956	NM_004731	ref|Homo sapiens solute carrier family 16 (monocarboxylate transporter), member 7 (SLC16A7), transcript variant 3, mRNA [NM_004731]
A_24_P398898	MORF4L1	0.792271	14.7505	9.11862e-06	0.000541042	NM_206839	ref|Homo sapiens mortality factor 4 like 1 (MORF4L1), transcript variant 2, mRNA [NM_206839]
A_23_P75529	PKNOX2	1.19895	5.63341	9.11992e-06	0.000541042	NM_022062	ref|Homo sapiens PBX/knotted 1 homeobox 2 (PKNOX2), mRNA [NM_022062]
A_33_P3353502	PLCB4	-0.682979	8.01101	9.13426e-06	0.000541042	NM_182797	ref|Homo sapiens phospholipase C, beta 4 (PLCB4), transcript variant 2, mRNA [NM_182797]
A_32_P69849	BEX5	0.656723	5.69903	9.13468e-06	0.000541042	NM_001012978	ref|Homo sapiens brain expressed, X-linked 5 (BEX5), transcript variant 1, mRNA [NM_001012978]
A_33_P3289845	IGFL1	0.9052	5.7406	9.16571e-06	0.000542329	NM_198541	ref|Homo sapiens IGF-like family member 1 (IGFL1), mRNA [NM_198541]
A_24_P126741	ENST00000470810	-0.719319	9.50157	9.18039e-06	0.000542647	ENST00000470810	ens|glutaredoxin (thioltransferase) pseudogene 3 [Source:HGNC Symbol;Acc:HGNC:34049] [ENST00000470810]
A_24_P6825	ZCCHC18	1.08584	5.4121	9.21016e-06	0.000543856	NM_001143978	ref|Homo sapiens zinc finger, CCHC domain containing 18 (ZCCHC18), transcript variant 1, mRNA [NM_001143978]
A_21_P0011314	INAFM2	0.631756	8.69394	9.24655e-06	0.000545453	NM_001301268	ref|Homo sapiens InaF-motif containing 2 (INAFM2), mRNA [NM_001301268]
A_21_P0003701	LINC01060	-0.848584	6.01554	9.2804e-06	0.000546897	NR_033869	ref|Homo sapiens long intergenic non-protein coding RNA 1060 (LINC01060), long non-coding RNA [NR_033869]
A_23_P69109	PLSCR1	-0.726045	9.9596	9.3401e-06	0.000549792	NM_021105	ref|Homo sapiens phospholipid scramblase 1 (PLSCR1), mRNA [NM_021105]
A_23_P58993	MOCS1	0.749865	6.86678	9.36587e-06	0.000549792	NM_005943	ref|Homo sapiens molybdenum cofactor synthesis 1 (MOCS1), transcript variant 1, mRNA [NM_005943]
A_23_P315892	ST6GALNAC6	0.56465	9.36909	9.36812e-06	0.000549792	NM_013443	ref|Homo sapiens ST6 (alpha-N-acetyl-neuraminyl-2,3-beta-galactosyl-1,3)-N-acetylgalactosaminide alpha-2,6-sialyltransferase 6 (ST6GALNAC6), transcript variant 1, mRNA [NM_013443]
A_23_P100642	PNMT	0.736686	5.21815	9.37654e-06	0.000549792	NM_002686	ref|Homo sapiens phenylethanolamine N-methyltransferase (PNMT), transcript variant 1, mRNA [NM_002686]
A_21_P0013102	LOC102723724	0.789471	5.7577	9.37664e-06	0.000549792	ENST00000455011	ref|PREDICTED: Homo sapiens uncharacterized LOC102723724 (LOC102723724), ncRNA [XR_426077]
A_33_P3386723	ENST00000434946	-0.526254	14.5422	9.41312e-06	0.000551376	ENST00000434946	ens|keratin 18 pseudogene 64 [Source:HGNC Symbol;Acc:HGNC:48891] [ENST00000434946]
A_33_P3381022	ICMT	-0.728577	6.86216	9.43319e-06	0.000551998	ENST00000489498	ens|isoprenylcysteine carboxyl methyltransferase [Source:HGNC Symbol;Acc:HGNC:5350] [ENST00000489498]
A_22_P00013710	HAS2-AS1	0.600388	8.03344	9.45618e-06	0.000552789	NR_002835	ref|Homo sapiens HAS2 antisense RNA 1 (HAS2-AS1), antisense RNA [NR_002835]
A_32_P52785	DAAM2	0.560678	5.80937	9.47923e-06	0.000553581	NM_015345	ref|Homo sapiens dishevelled associated activator of morphogenesis 2 (DAAM2), transcript variant 2, mRNA [NM_015345]
A_33_P3380867	STAT5B	-0.73527	9.85367	9.52365e-06	0.000555619	NM_012448	ref|Homo sapiens signal transducer and activator of transcription 5B (STAT5B), mRNA [NM_012448]
A_23_P319423	KCNK5	-0.527529	11.2828	9.5344e-06	0.000555691	NM_003740	ref|Homo sapiens potassium channel, two pore domain subfamily K, member 5 (KCNK5), mRNA [NM_003740]
A_24_P7143	MYO1B	-0.656877	7.56338	9.58386e-06	0.000558016	NM_012223	ref|Homo sapiens myosin IB (MYO1B), transcript variant 2, mRNA [NM_012223]
A_33_P3245389	TMEM260	-0.637251	9.56526	9.59719e-06	0.000558123	NM_017799	ref|Homo sapiens transmembrane protein 260 (TMEM260), mRNA [NM_017799]
A_24_P150791	JPH3	0.776596	6.69047	9.60483e-06	0.000558123	NM_020655	ref|Homo sapiens junctophilin 3 (JPH3), transcript variant 1, mRNA [NM_020655]
A_32_P107876	FRAS1	-0.514113	10.9659	9.71825e-06	0.000564151	NM_025074	ref|Homo sapiens Fraser extracellular matrix complex subunit 1 (FRAS1), transcript variant 1, mRNA [NM_025074]
A_24_P133253	KITLG	-0.961805	8.54779	9.73257e-06	0.000564421	NM_000899	ref|Homo sapiens KIT ligand (KITLG), transcript variant b, mRNA [NM_000899]
A_23_P361049	MYO1B	-0.74365	11.0998	9.85827e-06	0.000570988	NM_012223	ref|Homo sapiens myosin IB (MYO1B), transcript variant 2, mRNA [NM_012223]
A_21_P0009397	LOC101928674	0.730206	5.84376	9.86538e-06	0.000570988	NR_110845	ref|Homo sapiens uncharacterized LOC101928674 (LOC101928674), transcript variant 1, long non-coding RNA [NR_110845]
A_23_P30666	TNFRSF21	0.515667	11.7304	9.89117e-06	0.000571913	NM_014452	ref|Homo sapiens tumor necrosis factor receptor superfamily, member 21 (TNFRSF21), mRNA [NM_014452]
A_23_P87709	PLBD1	-0.711993	8.66858	9.91189e-06	0.000572544	NM_024829	ref|Homo sapiens phospholipase B domain containing 1 (PLBD1), mRNA [NM_024829]
A_23_P42897	MGAM	-0.726467	5.92376	9.96642e-06	0.000575125	NM_004668	ref|Homo sapiens maltase-glucoamylase (alpha-glucosidase) (MGAM), mRNA [NM_004668]
A_23_P107247	CACNA1G	0.760315	8.87497	1.00372e-05	0.000577227	NM_018896	ref|Homo sapiens calcium channel, voltage-dependent, T type, alpha 1G subunit (CACNA1G), transcript variant 1, mRNA [NM_018896]
A_21_P0008626	OIP5-AS1	-0.571301	9.51708	1.00493e-05	0.000577227	NR_026757	ref|Homo sapiens OIP5 antisense RNA 1 (OIP5-AS1), long non-coding RNA [NR_026757]
A_32_P142440	PCSK9	-0.813273	9.79537	1.00609e-05	0.000577227	NM_174936	ref|Homo sapiens proprotein convertase subtilisin/kexin type 9 (PCSK9), transcript variant 1, mRNA [NM_174936]
A_23_P349566	CCDC85A	-1.36156	7.10854	1.0062e-05	0.000577227	NM_001080433	ref|Homo sapiens coiled-coil domain containing 85A (CCDC85A), mRNA [NM_001080433]
A_23_P119916	WNT6	-0.796328	7.17338	1.00632e-05	0.000577227	NM_006522	ref|Homo sapiens wingless-type MMTV integration site family, member 6 (WNT6), mRNA [NM_006522]
A_23_P359870	AJ312026	0.887458	5.16811	1.00641e-05	0.000577227	AJ312026	gb|Homo sapiens mRNA for hypothetical protein (C8ORF16). [AJ312026]
A_23_P59349	HECA	0.765502	9.30222	1.00723e-05	0.000577227	NM_016217	ref|Homo sapiens headcase homolog (Drosophila) (HECA), mRNA [NM_016217]
A_33_P3645465	PDCD4-AS1	0.57966	9.89428	1.0082e-05	0.000577227	NR_026932	ref|Homo sapiens PDCD4 antisense RNA 1 (PDCD4-AS1), long non-coding RNA [NR_026932]
A_23_P152136	GINS3	0.663542	11.7908	1.00985e-05	0.000577376	NM_022770	ref|Homo sapiens GINS complex subunit 3 (Psf3 homolog) (GINS3), transcript variant 2, mRNA [NM_022770]
A_22_P00013774	LINC01151	-0.7684	6.45459	1.01044e-05	0.000577376	NR_126348	ref|Homo sapiens long intergenic non-protein coding RNA 1151 (LINC01151), long non-coding RNA [NR_126348]
A_23_P41327	LYAR	0.521941	10.5424	1.01396e-05	0.00057865	NM_017816	ref|Homo sapiens Ly1 antibody reactive (LYAR), transcript variant 1, mRNA [NM_017816]
A_23_P14124	RASL11A	0.674163	7.08218	1.01465e-05	0.00057865	NM_206827	ref|Homo sapiens RAS-like, family 11, member A (RASL11A), mRNA [NM_206827]
A_23_P424561	RHOV	-0.714216	9.02681	1.01617e-05	0.000578951	NM_133639	ref|Homo sapiens ras homolog family member V (RHOV), mRNA [NM_133639]
A_23_P122662	GFOD1	-0.55042	9.83235	1.01894e-05	0.000579961	NM_018988	ref|Homo sapiens glucose-fructose oxidoreductase domain containing 1 (GFOD1), transcript variant 1, mRNA [NM_018988]
A_23_P49539	BAHCC1	0.75231	8.71802	1.02502e-05	0.000582851	NM_001291324	ref|Homo sapiens BAH domain and coiled-coil containing 1 (BAHCC1), mRNA [NM_001291324]
A_22_P00013980	LOC100422737	-0.623837	8.48139	1.03189e-05	0.000586147	ENST00000433965	Unknown
A_33_P3307903	CDKN3	-0.53099	10.117	1.03377e-05	0.000586147	NM_005192	ref|Homo sapiens cyclin-dependent kinase inhibitor 3 (CDKN3), transcript variant 1, mRNA [NM_005192]
A_33_P3251801	KLRG2	0.717654	6.63954	1.03383e-05	0.000586147	NM_198508	ref|Homo sapiens killer cell lectin-like receptor subfamily G, member 2 (KLRG2), mRNA [NM_198508]
A_21_P0011967	SFRP4	-0.899206	7.4075	1.04092e-05	0.000589427	NM_003014	ref|Homo sapiens secreted frizzled-related protein 4 (SFRP4), mRNA [NM_003014]
A_33_P3272921	ARID3A	0.672708	9.16787	1.04163e-05	0.000589427	NM_005224	ref|Homo sapiens AT rich interactive domain 3A (BRIGHT-like) (ARID3A), mRNA [NM_005224]
A_33_P3263938	LCN15	0.849962	6.8084	1.04288e-05	0.000589563	NM_203347	ref|Homo sapiens lipocalin 15 (LCN15), mRNA [NM_203347]
A_23_P100001	FAM174B	-0.648372	9.4453	1.04582e-05	0.000590648	NM_207446	ref|Homo sapiens family with sequence similarity 174, member B (FAM174B), mRNA [NM_207446]
A_23_P8834	EPHX2	-0.549202	9.93186	1.04913e-05	0.000591945	NM_001979	ref|Homo sapiens epoxide hydrolase 2, cytoplasmic (EPHX2), transcript variant 1, mRNA [NM_001979]
A_33_P3405728	PKP2	-0.631874	8.88324	1.05209e-05	0.000593042	NM_004572	ref|Homo sapiens plakophilin 2 (PKP2), transcript variant 2b, mRNA [NM_004572]
A_23_P213661	PPIP5K2	-0.526805	9.63793	1.05671e-05	0.000595071	NM_015216	ref|Homo sapiens diphosphoinositol pentakisphosphate kinase 2 (PPIP5K2), transcript variant 2, mRNA [NM_015216]
A_23_P121637	PRSS12	0.62585	6.24986	1.05896e-05	0.000595766	NM_003619	ref|Homo sapiens protease, serine, 12 (neurotrypsin, motopsin) (PRSS12), mRNA [NM_003619]
A_22_P00016053	LINC01540	-0.680396	8.77388	1.0659e-05	0.000598893	NR_110428	ref|Homo sapiens long intergenic non-protein coding RNA 1540 (LINC01540), transcript variant 2, long non-coding RNA [NR_110428]
A_23_P44274	FGA	-0.849554	6.02546	1.06657e-05	0.000598893	NM_000508	ref|Homo sapiens fibrinogen alpha chain (FGA), transcript variant alpha-E, mRNA [NM_000508]
A_23_P259344	CECR6	0.83353	5.94996	1.0713e-05	0.000600971	NM_031890	ref|Homo sapiens cat eye syndrome chromosome region, candidate 6 (CECR6), transcript variant 1, mRNA [NM_031890]
A_23_P20427	RHOBTB2	-0.661962	9.56229	1.07704e-05	0.000603347	NM_015178	ref|Homo sapiens Rho-related BTB domain containing 2 (RHOBTB2), transcript variant 3, mRNA [NM_015178]
A_23_P103690	FAM189B	0.645988	10.4561	1.07761e-05	0.000603347	NM_006589	ref|Homo sapiens family with sequence similarity 189, member B (FAM189B), transcript variant 1, mRNA [NM_006589]
A_21_P0002730	LOC102725370	0.855747	5.82455	1.0837e-05	0.000606174	ENST00000425195	ref|PREDICTED: Homo sapiens uncharacterized LOC102725370 (LOC102725370), transcript variant X3, ncRNA [XR_425587]
A_23_P62967	DISC1	0.594318	7.80044	1.08734e-05	0.000607508	NM_018662	ref|Homo sapiens disrupted in schizophrenia 1 (DISC1), transcript variant L, mRNA [NM_018662]
A_32_P197489	KLF13	-0.573011	13.0864	1.08816e-05	0.000607508	NM_015995	ref|Homo sapiens Kruppel-like factor 13 (KLF13), transcript variant 1, mRNA [NM_015995]
A_23_P21086	LGI3	0.568624	7.55385	1.09339e-05	0.000609844	NM_139278	ref|Homo sapiens leucine-rich repeat LGI family, member 3 (LGI3), mRNA [NM_139278]
A_23_P89755	RNF138	0.668143	9.75127	1.09877e-05	0.000612255	NM_016271	ref|Homo sapiens ring finger protein 138, E3 ubiquitin protein ligase (RNF138), transcript variant 1, mRNA [NM_016271]
A_23_P43157	MYBL1	0.560833	10.3197	1.10029e-05	0.000612304	NM_001080416	ref|Homo sapiens v-myb avian myeloblastosis viral oncogene homolog-like 1 (MYBL1), transcript variant 1, mRNA [NM_001080416]
A_23_P311150	SPTSSA	-0.658253	13.3782	1.10095e-05	0.000612304	NM_138288	ref|Homo sapiens serine palmitoyltransferase, small subunit A (SPTSSA), mRNA [NM_138288]
A_21_P0000920	LINC01351	0.759944	5.1262	1.10281e-05	0.000612751	NR_110716	ref|Homo sapiens long intergenic non-protein coding RNA 1351 (LINC01351), transcript variant 1, long non-coding RNA [NR_110716]
A_33_P3231670	RNF208	0.816931	8.30803	1.10548e-05	0.000613651	NM_031297	ref|Homo sapiens ring finger protein 208 (RNF208), mRNA [NM_031297]
A_24_P843020	THC2767512	-0.829677	7.64922	1.11069e-05	0.000615958	THC2767512	Unknown
A_24_P23995	RNF187	0.588616	12.0293	1.11971e-05	0.000620371	NM_001010858	ref|Homo sapiens ring finger protein 187 (RNF187), mRNA [NM_001010858]
A_24_P342096	FAM27C	0.577192	10.4184	1.1214e-05	0.000620718	NR_027421	ref|Homo sapiens family with sequence similarity 27, member C (FAM27C), long non-coding RNA [NR_027421]
A_23_P324327	GPRC5B	-0.51693	10.6596	1.12835e-05	0.000623973	NM_016235	ref|Homo sapiens G protein-coupled receptor, class C, group 5, member B (GPRC5B), mRNA [NM_016235]
A_21_P0007204	LOC101928812	-0.668305	8.02438	1.1503e-05	0.000635507	NR_120557	ref|Homo sapiens uncharacterized LOC101928812 (LOC101928812), transcript variant 1, long non-coding RNA [NR_120557]
A_32_P206949	TMEM17	-0.548911	8.55398	1.15496e-05	0.000637316	NM_198276	ref|Homo sapiens transmembrane protein 17 (TMEM17), mRNA [NM_198276]
A_23_P117363	SERPINA6	-0.668675	9.5937	1.15607e-05	0.000637316	NM_001756	ref|Homo sapiens serpin peptidase inhibitor, clade A (alpha-1 antiproteinase, antitrypsin), member 6 (SERPINA6), mRNA [NM_001756]
A_23_P166400	RASL10A	0.890881	7.15593	1.15685e-05	0.000637316	NM_006477	ref|Homo sapiens RAS-like, family 10, member A (RASL10A), mRNA [NM_006477]
A_33_P3212172	SNX22	0.688235	7.61404	1.1595e-05	0.000637808	NM_024798	ref|Homo sapiens sorting nexin 22 (SNX22), transcript variant 1, mRNA [NM_024798]
A_33_P3235611	SLC46A1	-0.517231	10.2001	1.15993e-05	0.000637808	NM_080669	ref|Homo sapiens solute carrier family 46 (folate transporter), member 1 (SLC46A1), transcript variant 1, mRNA [NM_080669]
A_23_P89941	CDKN2D	-0.59727	10.844	1.16979e-05	0.000642623	NM_001800	ref|Homo sapiens cyclin-dependent kinase inhibitor 2D (p19, inhibits CDK4) (CDKN2D), transcript variant 1, mRNA [NM_001800]
A_24_P865226	CDIPT-AS1	0.706801	5.75777	1.17266e-05	0.000643055	NR_015396	ref|Homo sapiens CDIPT antisense RNA 1 (head to head) (CDIPT-AS1), transcript variant 1, long non-coding RNA [NR_015396]
A_33_P3214849	KDELC2	0.639751	9.32579	1.17278e-05	0.000643055	NM_153705	ref|Homo sapiens KDEL (Lys-Asp-Glu-Leu) containing 2 (KDELC2), mRNA [NM_153705]
A_24_P916496	PRKCA	-0.647178	12.0644	1.17791e-05	0.00064526	NM_002737	ref|Homo sapiens protein kinase C, alpha (PRKCA), mRNA [NM_002737]
A_23_P55706	RELB	0.709934	12.4009	1.18294e-05	0.000647411	NM_006509	ref|Homo sapiens v-rel avian reticuloendotheliosis viral oncogene homolog B (RELB), mRNA [NM_006509]
A_23_P200001	NEXN	0.603119	7.75464	1.19131e-05	0.000651379	NM_144573	ref|Homo sapiens nexilin (F actin binding protein) (NEXN), transcript variant 1, mRNA [NM_144573]
A_33_P3296587	CP	-0.882642	7.11375	1.19789e-05	0.000654363	NM_000096	ref|Homo sapiens ceruloplasmin (ferroxidase) (CP), transcript variant 1, mRNA [NM_000096]
A_23_P135271	B4GALT1	-0.511952	9.66182	1.20556e-05	0.000657829	NM_001497	ref|Homo sapiens UDP-Gal:betaGlcNAc beta 1,4- galactosyltransferase, polypeptide 1 (B4GALT1), mRNA [NM_001497]
A_23_P212749	HTT	0.536243	9.11256	1.20649e-05	0.000657829	NM_002111	ref|Homo sapiens huntingtin (HTT), mRNA [NM_002111]
A_23_P100056	RBPMS2	0.791357	8.96578	1.20817e-05	0.000658131	NM_194272	ref|Homo sapiens RNA binding protein with multiple splicing 2 (RBPMS2), mRNA [NM_194272]
A_22_P00020936	lnc-UNC93B1-2	0.604976	6.85764	1.21929e-05	0.000663569	lnc-UNC93B1-2:1	linc|LNCipedia lincRNA (lnc-UNC93B1-2), lincRNA [lnc-UNC93B1-2:1]
A_23_P83818	COL5A1	0.802047	7.80841	1.22219e-05	0.000664528	NM_000093	ref|Homo sapiens collagen, type V, alpha 1 (COL5A1), transcript variant 1, mRNA [NM_000093]
A_24_P201064	PPP1R3B	-0.593657	9.19604	1.22635e-05	0.000665569	NM_001201329	ref|Homo sapiens protein phosphatase 1, regulatory subunit 3B (PPP1R3B), transcript variant 1, mRNA [NM_001201329]
A_23_P332399	GULP1	-0.699021	11.1243	1.22639e-05	0.000665569	NM_016315	ref|Homo sapiens GULP, engulfment adaptor PTB domain containing 1 (GULP1), transcript variant 1, mRNA [NM_016315]
A_24_P322709	SNTA1	0.530356	7.49685	1.22907e-05	0.000666406	NM_003098	ref|Homo sapiens syntrophin, alpha 1 (SNTA1), mRNA [NM_003098]
A_19_P00319528	LOC100507420	0.87703	5.53471	1.23289e-05	0.000667854	NR_121620	ref|Homo sapiens uncharacterized LOC100507420 (LOC100507420), transcript variant 1, long non-coding RNA [NR_121620]
A_33_P3321432	FAM198B	-0.805343	9.01998	1.23859e-05	0.000670322	NM_016613	ref|Homo sapiens family with sequence similarity 198, member B (FAM198B), transcript variant 2, mRNA [NM_016613]
A_19_P00806911	NUDT3	0.752844	8.58462	1.24464e-05	0.00067297	ENST00000607016	ens|nudix (nucleoside diphosphate linked moiety X)-type motif 3 [Source:HGNC Symbol;Acc:HGNC:8050] [ENST00000607016]
A_23_P134755	TRPS1	0.674249	6.10982	1.26303e-05	0.000681912	NM_014112	ref|Homo sapiens trichorhinophalangeal syndrome I (TRPS1), transcript variant 1, mRNA [NM_014112]
A_33_P3293668	DENND4C	-0.532247	10.8628	1.26351e-05	0.000681912	XM_006716804	ref|PREDICTED: Homo sapiens DENN/MADD domain containing 4C (DENND4C), transcript variant X1, mRNA [XM_006716804]
A_23_P120103	KCNS3	-0.644788	9.3782	1.26684e-05	0.000683076	NM_002252	ref|Homo sapiens potassium voltage-gated channel, modifier subfamily S, member 3 (KCNS3), transcript variant 1, mRNA [NM_002252]
A_23_P35414	PPP1R3C	-0.628077	10.032	1.27248e-05	0.000684457	NM_005398	ref|Homo sapiens protein phosphatase 1, regulatory subunit 3C (PPP1R3C), mRNA [NM_005398]
A_23_P79259	SH3BP4	-0.578148	8.64156	1.27251e-05	0.000684457	NM_014521	ref|Homo sapiens SH3-domain binding protein 4 (SH3BP4), mRNA [NM_014521]
A_24_P91566	BMP7	0.710522	5.29593	1.27303e-05	0.000684457	NM_001719	ref|Homo sapiens bone morphogenetic protein 7 (BMP7), mRNA [NM_001719]
A_33_P3333537	VPS13C	-0.53992	8.50333	1.2741e-05	0.000684457	NM_020821	ref|Homo sapiens vacuolar protein sorting 13 homolog C (S. cerevisiae) (VPS13C), transcript variant 2A, mRNA [NM_020821]
A_21_P0000732	RAB11B-AS1	0.627837	9.12584	1.28956e-05	0.000692126	NR_038237	ref|Homo sapiens RAB11B antisense RNA 1 (RAB11B-AS1), long non-coding RNA [NR_038237]
A_21_P0014132	THC2690033	0.583784	6.43105	1.29575e-05	0.000694808	THC2690033	tc|ALU5_HUMAN (P39192) Alu subfamily SC sequence contamination warning entry, partial (11%) [THC2690033]
A_23_P374767	UBE2D4	-0.577115	9.04852	1.29729e-05	0.000694843	NM_015983	ref|Homo sapiens ubiquitin-conjugating enzyme E2D 4 (putative) (UBE2D4), mRNA [NM_015983]
A_33_P7455793	RBM26-AS1	0.678184	5.80861	1.29819e-05	0.000694843	NR_038991	ref|Homo sapiens RBM26 antisense RNA 1 (RBM26-AS1), long non-coding RNA [NR_038991]
A_33_P3308432	THC2519762	0.514697	7.60102	1.30698e-05	0.000698904	THC2519762	tc|Q8WW30_HUMAN (Q8WW30) MORN1 protein, partial (44%) [THC2519762]
A_23_P217958	HK1	0.567312	10.1195	1.30981e-05	0.000699776	NM_033500	ref|Homo sapiens hexokinase 1 (HK1), transcript variant 5, mRNA [NM_033500]
A_33_P3258467	SPTBN1	-0.577627	10.9872	1.31181e-05	0.000700206	NM_178313	ref|Homo sapiens spectrin, beta, non-erythrocytic 1 (SPTBN1), transcript variant 2, mRNA [NM_178313]
A_24_P943922	CACHD1	0.611569	5.93644	1.31866e-05	0.000703219	NM_020925	ref|Homo sapiens cache domain containing 1 (CACHD1), transcript variant 1, mRNA [NM_020925]
A_33_P3304372	TMEM144	-0.590436	8.9494	1.32131e-05	0.000703986	NM_018342	ref|Homo sapiens transmembrane protein 144 (TMEM144), mRNA [NM_018342]
A_33_P3423570	METRN	-0.541458	15.7137	1.33809e-05	0.000712275	NM_024042	ref|Homo sapiens meteorin, glial cell differentiation regulator (METRN), mRNA [NM_024042]
A_24_P228026	CYB5D2	0.538498	9.05016	1.3426e-05	0.000714023	NM_144611	ref|Homo sapiens cytochrome b5 domain containing 2 (CYB5D2), transcript variant 1, mRNA [NM_144611]
A_24_P149124	NREP	-0.506461	10.6019	1.34447e-05	0.000714371	NM_004772	ref|Homo sapiens neuronal regeneration related protein (NREP), transcript variant 1, mRNA [NM_004772]
A_24_P919899	ATPAF1	0.735717	6.17475	1.36781e-05	0.000726109	ENST00000576409	ens|ATP synthase mitochondrial F1 complex assembly factor 1 [Source:HGNC Symbol;Acc:HGNC:18803] [ENST00000576409]
A_23_P215883	NCALD	-0.724709	7.17431	1.37461e-05	0.000728655	NM_001040630	ref|Homo sapiens neurocalcin delta (NCALD), transcript variant 7, mRNA [NM_001040630]
A_22_P00020938	lnc-DHX34-2	0.583075	8.0845	1.3751e-05	0.000728655	lnc-DHX34-2:1	gb|Homo sapiens cDNA FLJ25129 fis, clone CBR06594. [AK057858]
A_23_P161624	FOSL1	0.851743	7.84614	1.37745e-05	0.000729234	NM_005438	ref|Homo sapiens FOS-like antigen 1 (FOSL1), transcript variant 1, mRNA [NM_005438]
A_23_P500892	TUB	0.640877	8.35125	1.38628e-05	0.000733248	NM_003320	ref|Homo sapiens tubby bipartite transcription factor (TUB), transcript variant 1, mRNA [NM_003320]
A_33_P3269578	PBRM1	0.588097	8.53744	1.39238e-05	0.000735505	NM_018313	ref|Homo sapiens polybromo 1 (PBRM1), mRNA [NM_018313]
A_23_P140450	SLC27A2	-0.700706	11.6923	1.39307e-05	0.000735505	NM_003645	ref|Homo sapiens solute carrier family 27 (fatty acid transporter), member 2 (SLC27A2), transcript variant 1, mRNA [NM_003645]
A_33_P3215768	GALNT6	0.655899	8.57568	1.40645e-05	0.000741896	NM_007210	ref|Homo sapiens polypeptide N-acetylgalactosaminyltransferase 6 (GALNT6), mRNA [NM_007210]
A_33_P3338360	SCARNA13	0.697995	10.2495	1.41546e-05	0.000745768	NR_003002	ref|Homo sapiens small Cajal body-specific RNA 13 (SCARNA13), guide RNA [NR_003002]
A_33_P3340342	CMTM3	0.558555	11.5569	1.4175e-05	0.000745768	NM_144601	ref|Homo sapiens CKLF-like MARVEL transmembrane domain containing 3 (CMTM3), transcript variant 1, mRNA [NM_144601]
A_23_P406330	SMAP2	0.605717	8.19866	1.41762e-05	0.000745768	NM_022733	ref|Homo sapiens small ArfGAP2 (SMAP2), transcript variant 1, mRNA [NM_022733]
A_32_P88349	LOC730257	0.824119	9.37726	1.4305e-05	0.000751864	XR_426840	ref|PREDICTED: Homo sapiens uncharacterized LOC730257 (LOC730257), misc_RNA [XR_426840]
A_32_P184727	KPNB1	-0.483584	14.81	1.43547e-05	0.000753796	NM_002265	ref|Homo sapiens karyopherin (importin) beta 1 (KPNB1), transcript variant 1, mRNA [NM_002265]
A_24_P251962	PCDHB2	-0.722634	7.63194	1.43722e-05	0.000754038	NM_018936	ref|Homo sapiens protocadherin beta 2 (PCDHB2), mRNA [NM_018936]
A_33_P3232214	ENST00000586049	-0.540106	5.37762	1.44327e-05	0.000755969	ENST00000586049	ens|cytochrome P450, family 4, subfamily F, polypeptide 24, pseudogene [Source:HGNC Symbol;Acc:HGNC:39945] [ENST00000586049]
A_24_P202558	SIPA1L3	-0.853696	8.54587	1.4435e-05	0.000755969	NM_015073	ref|Homo sapiens signal-induced proliferation-associated 1 like 3 (SIPA1L3), mRNA [NM_015073]
A_33_P3280721	WLS	0.538427	8.68255	1.45481e-05	0.00076121	NM_001002292	ref|Homo sapiens wntless Wnt ligand secretion mediator (WLS), transcript variant 2, mRNA [NM_001002292]
A_33_P3822503	CTF1	0.910234	5.96232	1.45849e-05	0.000762451	NM_001330	ref|Homo sapiens cardiotrophin 1 (CTF1), transcript variant 1, mRNA [NM_001330]
A_23_P106682	EMP2	-0.588176	12.3298	1.46375e-05	0.000764518	NM_001424	ref|Homo sapiens epithelial membrane protein 2 (EMP2), mRNA [NM_001424]
A_23_P2492	C1S	-0.58697	12.0807	1.46847e-05	0.000766296	NM_001734	ref|Homo sapiens complement component 1, s subcomponent (C1S), transcript variant 2, mRNA [NM_001734]
A_21_P0014236	C9orf3	-0.746611	10.838	1.47449e-05	0.000768753	ENST00000482056	ens|chromosome 9 open reading frame 3 [Source:HGNC Symbol;Acc:HGNC:1361] [ENST00000482056]
A_32_P478512	DKFZP434L187	0.679747	5.74062	1.47803e-05	0.00076991	NR_026771	ref|Homo sapiens uncharacterized LOC26082 (DKFZP434L187), long non-coding RNA [NR_026771]
A_23_P386942	DIRAS1	0.693892	9.22035	1.48152e-05	0.000771038	NM_145173	ref|Homo sapiens DIRAS family, GTP-binding RAS-like 1 (DIRAS1), mRNA [NM_145173]
A_21_P0014351	SP2-AS1	-0.513893	7.37229	1.4881e-05	0.000773773	NR_103856	ref|Homo sapiens SP2 antisense RNA 1 (SP2-AS1), transcript variant 1, long non-coding RNA [NR_103856]
A_32_P152195	STAC2	0.575955	5.93732	1.49112e-05	0.000774651	NM_198993	ref|Homo sapiens SH3 and cysteine rich domain 2 (STAC2), mRNA [NM_198993]
A_23_P145874	SAMD9L	-0.621745	6.89132	1.49647e-05	0.000776737	ENST00000411955	ens|sterile alpha motif domain containing 9-like [Source:HGNC Symbol;Acc:HGNC:1349] [ENST00000411955]
A_33_P3252369	TMEM182	-0.562101	7.67317	1.49801e-05	0.000776847	NM_144632	ref|Homo sapiens transmembrane protein 182 (TMEM182), mRNA [NM_144632]
A_24_P281908	CUX2	0.865998	5.61551	1.51189e-05	0.000783351	NM_015267	ref|Homo sapiens cut-like homeobox 2 (CUX2), mRNA [NM_015267]
A_23_P3368	FURIN	0.656386	6.88314	1.51372e-05	0.000783604	NM_002569	ref|Homo sapiens furin (paired basic amino acid cleaving enzyme) (FURIN), transcript variant 1, mRNA [NM_002569]
A_33_P3303649	MB	-0.577405	8.17213	1.52004e-05	0.000786175	NM_203377	ref|Homo sapiens myoglobin (MB), transcript variant 2, mRNA [NM_203377]
A_24_P588897	SLCO3A1	-0.65912	8.30946	1.52222e-05	0.000786607	NM_013272	ref|Homo sapiens solute carrier organic anion transporter family, member 3A1 (SLCO3A1), transcript variant 1, mRNA [NM_013272]
A_24_P937405	PRSS23	-0.636565	11.9562	1.52512e-05	0.000787408	NM_007173	ref|Homo sapiens protease, serine, 23 (PRSS23), transcript variant 1, mRNA [NM_007173]
A_33_P3215635	CHRNB2	-0.595438	5.60679	1.53316e-05	0.000789405	NM_000748	ref|Homo sapiens cholinergic receptor, nicotinic, beta 2 (neuronal) (CHRNB2), mRNA [NM_000748]
A_33_P3341656	MEF2D	-0.578212	10.7357	1.53343e-05	0.000789405	NM_005920	ref|Homo sapiens myocyte enhancer factor 2D (MEF2D), transcript variant 1, mRNA [NM_005920]
A_33_P3227793	CGREF1	-0.521884	8.41805	1.53345e-05	0.000789405	NM_006569	ref|Homo sapiens cell growth regulator with EF-hand domain 1 (CGREF1), transcript variant 1, mRNA [NM_006569]
A_23_P68700	DNAJC28	0.48975	6.29531	1.5344e-05	0.000789405	NM_017833	ref|Homo sapiens DnaJ (Hsp40) homolog, subfamily C, member 28 (DNAJC28), transcript variant 1, mRNA [NM_017833]
A_33_P3280157	SNORD116-19	-0.63911	10.0826	1.53639e-05	0.00078973	NR_001290	ref|Homo sapiens small nucleolar RNA, C/D box 116-19 (SNORD116-19), small nucleolar RNA [NR_001290]
A_33_P3379962	HLA-A	0.503087	14.3282	1.53847e-05	0.000790105	NM_002116	ref|Homo sapiens major histocompatibility complex, class I, A (HLA-A), transcript variant 1 (A*03:01:0:01 allele), mRNA [NM_002116]
A_21_P0000172	CSPG5	0.714191	9.20265	1.54468e-05	0.000792596	NM_001206945	ref|Homo sapiens chondroitin sulfate proteoglycan 5 (neuroglycan C) (CSPG5), transcript variant 5, mRNA [NM_001206945]
A_33_P3352887	LOC388692	0.69601	6.78956	1.54656e-05	0.000792861	NR_111933	ref|Homo sapiens uncharacterized LOC388692 (LOC388692), long non-coding RNA [NR_111933]
A_33_P3236921	PARP1	0.631971	10.7256	1.55906e-05	0.000798572	NM_001618	ref|Homo sapiens poly (ADP-ribose) polymerase 1 (PARP1), mRNA [NM_001618]
A_22_P00009577	ENST00000564248	-0.545967	10.3281	1.56048e-05	0.000798594	ENST00000564248	gb|Homo sapiens mRNA full length insert cDNA clone EUROIMAGE 1090207. [AJ420543]
A_24_P406601	OLFM1	-0.508037	6.6217	1.56895e-05	0.000802227	NM_014279	ref|Homo sapiens olfactomedin 1 (OLFM1), transcript variant 1, mRNA [NM_014279]
A_24_P350589	RNF150	0.605066	5.97214	1.5783e-05	0.000806303	NM_020724	ref|Homo sapiens ring finger protein 150 (RNF150), mRNA [NM_020724]
A_33_P3408420	MDGA2	-0.64874	9.25945	1.58211e-05	0.000807539	NM_001113498	ref|Homo sapiens MAM domain containing glycosylphosphatidylinositol anchor 2 (MDGA2), transcript variant 1, mRNA [NM_001113498]
A_23_P21990	SLC23A1	-0.808654	6.75524	1.5841e-05	0.000807849	NM_152685	ref|Homo sapiens solute carrier family 23 (ascorbic acid transporter), member 1 (SLC23A1), transcript variant 2, mRNA [NM_152685]
A_32_P105549	ANXA8L1	-0.530245	13.817	1.58768e-05	0.000808614	NM_001098845	ref|Homo sapiens annexin A8-like 1 (ANXA8L1), transcript variant 1, mRNA [NM_001098845]
A_21_P0014862	A_21_P0014862	-0.766177	9.53915	1.58837e-05	0.000808614	A_21_P0014862	Unknown
A_24_P284805	INPP5J	0.496088	6.25439	1.59499e-05	0.000811277	NM_001284286	ref|Homo sapiens inositol polyphosphate-5-phosphatase J (INPP5J), transcript variant 2, mRNA [NM_001284286]
A_32_P119033	PLCXD3	-0.610749	8.32452	1.59738e-05	0.000811785	NM_001005473	ref|Homo sapiens phosphatidylinositol-specific phospholipase C, X domain containing 3 (PLCXD3), mRNA [NM_001005473]
A_23_P160869	LRIG2	0.572182	7.55724	1.60298e-05	0.000813216	NM_014813	ref|Homo sapiens leucine-rich repeats and immunoglobulin-like domains 2 (LRIG2), mRNA [NM_014813]
A_23_P101707	PLIN3	0.600069	9.903	1.60299e-05	0.000813216	NM_005817	ref|Homo sapiens perilipin 3 (PLIN3), transcript variant 1, mRNA [NM_005817]
A_33_P3727762	SET	0.524253	14.8723	1.60929e-05	0.000815706	NM_003011	ref|Homo sapiens SET nuclear proto-oncogene (SET), transcript variant 2, mRNA [NM_003011]
A_33_P3258061	PALM3	0.580082	9.34214	1.61076e-05	0.000815742	NM_001145028	ref|Homo sapiens paralemmin 3 (PALM3), mRNA [NM_001145028]
A_33_P3284508	CD14	-0.506256	10.3569	1.61425e-05	0.00081631	NM_001174104	ref|Homo sapiens CD14 molecule (CD14), transcript variant 3, mRNA [NM_001174104]
A_23_P112241	DNAJB5	0.590677	10.1772	1.61643e-05	0.00081631	NM_012266	ref|Homo sapiens DnaJ (Hsp40) homolog, subfamily B, member 5 (DNAJB5), transcript variant 3, mRNA [NM_012266]
A_21_P0005327	ENST00000431071	-0.737234	5.996	1.6168e-05	0.00081631	ENST00000431071	Unknown
A_33_P6820772	PDCD4-AS1	0.53238	7.24502	1.61748e-05	0.00081631	NR_026932	ref|Homo sapiens PDCD4 antisense RNA 1 (PDCD4-AS1), long non-coding RNA [NR_026932]
A_33_P3278303	A_33_P3278303	0.588851	9.76113	1.62306e-05	0.000818187	A_33_P3278303	Unknown
A_24_P263956	ATXN7L3B	0.586725	10.1433	1.624e-05	0.000818187	NM_001136262	ref|Homo sapiens ataxin 7-like 3B (ATXN7L3B), mRNA [NM_001136262]
A_23_P76538	TESC	-0.558584	15.9175	1.62769e-05	0.000819299	NM_017899	ref|Homo sapiens tescalcin (TESC), transcript variant 1, mRNA [NM_017899]
A_23_P31765	PKIA	0.61149	7.86204	1.62902e-05	0.000819299	NM_006823	ref|Homo sapiens protein kinase (cAMP-dependent, catalytic) inhibitor alpha (PKIA), transcript variant 1, mRNA [NM_006823]
A_21_P0004289	lnc-RP11-43D2.2.1-10	0.649732	8.64385	1.63195e-05	0.000820065	lnc-RP11-43D2.2.1-10:1	linc|LNCipedia lincRNA (lnc-RP11-43D2.2.1-10), lincRNA [lnc-RP11-43D2.2.1-10:1]
A_22_P00016466	LOC101927413	-0.841745	7.42522	1.63507e-05	0.000820289	XR_242419	ref|PREDICTED: Homo sapiens uncharacterized LOC101927413 (LOC101927413), ncRNA [XR_242419]
A_24_P338992	EDC3	0.556459	9.70806	1.63521e-05	0.000820289	NM_025083	ref|Homo sapiens enhancer of mRNA decapping 3 (EDC3), transcript variant 3, mRNA [NM_025083]
A_23_P46819	BTRC	0.470758	8.38457	1.63899e-05	0.000820653	NM_033637	ref|Homo sapiens beta-transducin repeat containing E3 ubiquitin protein ligase (BTRC), transcript variant 1, mRNA [NM_033637]
A_21_P0000528	PRR26	-0.669103	5.64497	1.63933e-05	0.000820653	NR_027152	ref|Homo sapiens proline rich 26 (PRR26), transcript variant 1, long non-coding RNA [NR_027152]
A_21_P0000352	SCARNA4	0.619266	6.76407	1.64015e-05	0.000820653	NR_003005	ref|Homo sapiens small Cajal body-specific RNA 4 (SCARNA4), guide RNA [NR_003005]
A_33_P3243832	ZEB2	0.588299	5.89398	1.64467e-05	0.00082221	NM_014795	ref|Homo sapiens zinc finger E-box binding homeobox 2 (ZEB2), transcript variant 1, mRNA [NM_014795]
A_21_P0013177	XLOC_l2_013293	-0.628275	5.84105	1.64638e-05	0.000822356	TCONS_l2_00025693	linc|BROAD Institute lincRNA (XLOC_l2_013293), lincRNA [TCONS_l2_00025693]
A_23_P121976	POU4F3	0.832557	5.66103	1.65368e-05	0.0008253	NM_002700	ref|Homo sapiens POU class 4 homeobox 3 (POU4F3), mRNA [NM_002700]
A_23_P379327	FAM63B	-0.667938	7.88976	1.65949e-05	0.000827492	NM_001040450	ref|Homo sapiens family with sequence similarity 63, member B (FAM63B), transcript variant 1, mRNA [NM_001040450]
A_33_P3302662	TLE4	0.729826	5.86527	1.66123e-05	0.000827649	ENST00000461758	ens|transducin-like enhancer of split 4 [Source:HGNC Symbol;Acc:HGNC:11840] [ENST00000461758]
A_23_P368934	FBRSL1	-0.602438	9.64371	1.66298e-05	0.000827813	NM_001142641	ref|Homo sapiens fibrosin-like 1 (FBRSL1), mRNA [NM_001142641]
A_23_P334727	NRG4	-0.566786	6.53899	1.685e-05	0.00083806	NM_138573	ref|Homo sapiens neuregulin 4 (NRG4), mRNA [NM_138573]
A_24_P242299	ZRANB2	0.514056	12.2979	1.69001e-05	0.000839838	NM_005455	ref|Homo sapiens zinc finger, RAN-binding domain containing 2 (ZRANB2), transcript variant 2, mRNA [NM_005455]
A_33_P3242603	ASH1L-AS1	0.539228	8.83418	1.69305e-05	0.000840633	NR_027023	ref|Homo sapiens ASH1L antisense RNA 1 (ASH1L-AS1), long non-coding RNA [NR_027023]
A_33_P3335590	CCDC64B	0.545893	6.42898	1.70341e-05	0.000845059	NM_001103175	ref|Homo sapiens coiled-coil domain containing 64B (CCDC64B), mRNA [NM_001103175]
A_33_P3247392	TPTE	0.670769	8.63535	1.72362e-05	0.000854356	NM_199261	ref|Homo sapiens transmembrane phosphatase with tensin homology (TPTE), transcript variant 1, mRNA [NM_199261]
A_21_P0011653	XLOC_l2_006399	-0.729333	6.44382	1.7251e-05	0.000854364	TCONS_l2_00011955	linc|BROAD Institute lincRNA (XLOC_l2_006399), lincRNA [TCONS_l2_00011955]
A_33_P3372099	DDIT4L	-0.77916	8.36077	1.73736e-05	0.000859706	NM_145244	ref|Homo sapiens DNA-damage-inducible transcript 4-like (DDIT4L), mRNA [NM_145244]
A_32_P140030	FOXN4	0.519181	6.28233	1.7399e-05	0.000859904	NM_213596	ref|Homo sapiens forkhead box N4 (FOXN4), mRNA [NM_213596]
A_23_P218190	CAPN3	0.584423	5.68936	1.74071e-05	0.000859904	NM_000070	ref|Homo sapiens calpain 3, (p94) (CAPN3), transcript variant 1, mRNA [NM_000070]
A_22_P00001957	SRP54-AS1	-0.500073	8.41204	1.74464e-05	0.000861118	XR_424491	ref|PREDICTED: Homo sapiens uncharacterized LOC100506157 (LOC100506157), transcript variant X4, ncRNA [XR_424491]
A_21_P0000069	VEPH1	-0.928135	5.99892	1.74691e-05	0.000861508	NM_001167915	ref|Homo sapiens ventricular zone expressed PH domain-containing 1 (VEPH1), transcript variant 4, mRNA [NM_001167915]
A_23_P85783	PHGDH	0.600998	11.5312	1.75166e-05	0.000863123	NM_006623	ref|Homo sapiens phosphoglycerate dehydrogenase (PHGDH), mRNA [NM_006623]
A_23_P9135	CNTNAP3	-0.557353	9.44541	1.75367e-05	0.000863382	NM_033655	ref|Homo sapiens contactin associated protein-like 3 (CNTNAP3), mRNA [NM_033655]
A_19_P00316107	L3MBTL1	0.681203	7.11358	1.75573e-05	0.000863666	AB014581	gb|Homo sapiens mRNA for KIAA0681 protein, partial cds. [AB014581]
A_24_P367645	MAP7D2	-0.555106	7.67175	1.76051e-05	0.000865291	NM_152780	ref|Homo sapiens MAP7 domain containing 2 (MAP7D2), transcript variant 2, mRNA [NM_152780]
A_21_P0013663	XLOC_l2_015239	-0.576135	8.43777	1.76358e-05	0.000866071	TCONS_l2_00029403	linc|BROAD Institute lincRNA (XLOC_l2_015239), lincRNA [TCONS_l2_00029403]
A_24_P115621	EIF4EBP2	0.552329	10.4425	1.76906e-05	0.000868028	NM_004096	ref|Homo sapiens eukaryotic translation initiation factor 4E binding protein 2 (EIF4EBP2), mRNA [NM_004096]
A_23_P100240	CDH16	-0.636793	6.98603	1.77185e-05	0.000868669	NM_004062	ref|Homo sapiens cadherin 16, KSP-cadherin (CDH16), transcript variant 1, mRNA [NM_004062]
A_23_P115064	CRABP2	0.711201	6.6533	1.777e-05	0.000870462	NM_001878	ref|Homo sapiens cellular retinoic acid binding protein 2 (CRABP2), transcript variant 1, mRNA [NM_001878]
A_33_P3260614	PLCB2	0.624304	5.787	1.7809e-05	0.000871641	NM_004573	ref|Homo sapiens phospholipase C, beta 2 (PLCB2), transcript variant 1, mRNA [NM_004573]
A_23_P23947	MAP3K8	-0.55327	9.06925	1.80631e-05	0.000883335	NM_005204	ref|Homo sapiens mitogen-activated protein kinase kinase kinase 8 (MAP3K8), transcript variant 1, mRNA [NM_005204]
A_33_P3880302	EPHB2	0.683176	9.23046	1.81641e-05	0.000887529	NM_004442	ref|Homo sapiens EPH receptor B2 (EPHB2), transcript variant 2, mRNA [NM_004442]
A_24_P282108	ZZEF1	-0.548393	10.727	1.8462e-05	0.000901331	NM_015113	ref|Homo sapiens zinc finger, ZZ-type with EF-hand domain 1 (ZZEF1), mRNA [NM_015113]
A_23_P128919	LGALS3	-0.513356	13.5468	1.84979e-05	0.00090233	NM_002306	ref|Homo sapiens lectin, galactoside-binding, soluble, 3 (LGALS3), transcript variant 1, mRNA [NM_002306]
A_32_P63848	OXCT1	0.839984	7.3504	1.85747e-05	0.00090532	NM_000436	ref|Homo sapiens 3-oxoacid CoA transferase 1 (OXCT1), mRNA [NM_000436]
A_23_P35205	RCAN3	-0.508196	9.26632	1.86326e-05	0.000907383	NM_013441	ref|Homo sapiens RCAN family member 3 (RCAN3), transcript variant 1, mRNA [NM_013441]
A_24_P921155	C3orf17	0.498457	8.5891	1.87826e-05	0.000913924	NM_015412	ref|Homo sapiens chromosome 3 open reading frame 17 (C3orf17), transcript variant 1, mRNA [NM_015412]
A_23_P217109	SLC31A2	0.485791	9.6267	1.88013e-05	0.000914074	NM_001860	ref|Homo sapiens solute carrier family 31 (copper transporter), member 2 (SLC31A2), mRNA [NM_001860]
A_23_P54968	ST6GALNAC1	-0.628288	5.99827	1.88207e-05	0.000914253	NM_018414	ref|Homo sapiens ST6 (alpha-N-acetyl-neuraminyl-2,3-beta-galactosyl-1,3)-N-acetylgalactosaminide alpha-2,6-sialyltransferase 1 (ST6GALNAC1), transcript variant 1, mRNA [NM_018414]
A_32_P61684	PAG1	0.958979	5.82333	1.88657e-05	0.000915465	NM_018440	ref|Homo sapiens phosphoprotein membrane anchor with glycosphingolipid microdomains 1 (PAG1), mRNA [NM_018440]
A_23_P373568	FUZ	0.69274	9.32179	1.8877e-05	0.000915465	NM_025129	ref|Homo sapiens fuzzy planar cell polarity protein (FUZ), transcript variant 1, mRNA [NM_025129]
A_23_P57658	HRASLS	0.489483	7.07988	1.89224e-05	0.000916441	NM_020386	ref|Homo sapiens HRAS-like suppressor (HRASLS), mRNA [NM_020386]
A_23_P165840	ODC1	0.483032	13.9909	1.89286e-05	0.000916441	NM_002539	ref|Homo sapiens ornithine decarboxylase 1 (ODC1), transcript variant 1, mRNA [NM_002539]
A_33_P3422728	CNTNAP3	-0.752659	9.54128	1.89741e-05	0.000917882	NM_033655	ref|Homo sapiens contactin associated protein-like 3 (CNTNAP3), mRNA [NM_033655]
A_24_P264943	COMP	0.656573	5.54106	1.90455e-05	0.000920574	NM_000095	ref|Homo sapiens cartilage oligomeric matrix protein (COMP), mRNA [NM_000095]
A_23_P122937	ELMO1	-0.775515	7.16427	1.9084e-05	0.000921646	NM_014800	ref|Homo sapiens engulfment and cell motility 1 (ELMO1), transcript variant 1, mRNA [NM_014800]
A_24_P11315	OLFML3	0.58302	7.81541	1.90993e-05	0.000921646	NM_020190	ref|Homo sapiens olfactomedin-like 3 (OLFML3), transcript variant 1, mRNA [NM_020190]
A_32_P29118	SEMA3D	0.642413	5.40122	1.91365e-05	0.000922679	NM_152754	ref|Homo sapiens sema domain, immunoglobulin domain (Ig), short basic domain, secreted, (semaphorin) 3D (SEMA3D), mRNA [NM_152754]
A_33_P3354267	AKIRIN1	0.674463	11.2881	1.9211e-05	0.000925505	NM_024595	ref|Homo sapiens akirin 1 (AKIRIN1), transcript variant 1, mRNA [NM_024595]
A_21_P0013213	ZNF727	0.94687	5.19563	1.93187e-05	0.000929473	XR_242241	ref|PREDICTED: Homo sapiens zinc finger protein 727 (ZNF727), transcript variant X2, misc_RNA [XR_242241]
A_23_P252403	COMMD10	-0.568328	10.8417	1.93252e-05	0.000929473	NM_016144	ref|Homo sapiens COMM domain containing 10 (COMMD10), mRNA [NM_016144]
A_24_P64362	WBP1L	-0.714549	9.48283	1.93739e-05	0.000929783	NM_017787	ref|Homo sapiens WW domain binding protein 1-like (WBP1L), transcript variant 2, mRNA [NM_017787]
A_23_P3302	MNS1	-0.814186	8.63558	1.93771e-05	0.000929783	NM_018365	ref|Homo sapiens meiosis-specific nuclear structural 1 (MNS1), mRNA [NM_018365]
A_23_P10873	TLR1	-0.59862	7.3233	1.93795e-05	0.000929783	NM_003263	ref|Homo sapiens toll-like receptor 1 (TLR1), mRNA [NM_003263]
A_23_P30315	TRIM7	-0.493258	11.0535	1.94792e-05	0.000932813	NM_033342	ref|Homo sapiens tripartite motif containing 7 (TRIM7), transcript variant 6, mRNA [NM_033342]
A_23_P216596	SVEP1	-0.642699	8.46026	1.94809e-05	0.000932813	NM_153366	ref|Homo sapiens sushi, von Willebrand factor type A, EGF and pentraxin domain containing 1 (SVEP1), mRNA [NM_153366]
A_23_P64792	KCNMB4	0.559962	9.31609	1.94906e-05	0.000932813	NM_014505	ref|Homo sapiens potassium channel subfamily M regulatory beta subunit 4 (KCNMB4), mRNA [NM_014505]
A_24_P49214	C1orf86	0.497174	8.68926	1.95332e-05	0.000933495	NM_001282671	ref|Homo sapiens chromosome 1 open reading frame 86 (C1orf86), transcript variant 7, mRNA [NM_001282671]
A_24_P119685	OBSCN	0.577391	8.40386	1.95584e-05	0.000933495	NM_052843	ref|Homo sapiens obscurin, cytoskeletal calmodulin and titin-interacting RhoGEF (OBSCN), transcript variant 1, mRNA [NM_052843]
A_24_P110983	AKT3	0.550323	10.7337	1.95737e-05	0.000933495	NM_005465	ref|Homo sapiens v-akt murine thymoma viral oncogene homolog 3 (AKT3), transcript variant 1, mRNA [NM_005465]
A_23_P48198	GLT8D2	1.15915	5.8838	1.9578e-05	0.000933495	NM_031302	ref|Homo sapiens glycosyltransferase 8 domain containing 2 (GLT8D2), mRNA [NM_031302]
A_24_P124558	HOXC8	0.478779	8.5524	1.95961e-05	0.000933495	NM_022658	ref|Homo sapiens homeobox C8 (HOXC8), mRNA [NM_022658]
A_21_P0006728	LINC00704	0.734853	6.49041	1.96008e-05	0.000933495	ENST00000449712	ens|long intergenic non-protein coding RNA 704 [Source:HGNC Symbol;Acc:HGNC:44678] [ENST00000449712]
A_33_P3284129	LYPD1	0.507084	9.91739	1.96641e-05	0.000935743	NM_144586	ref|Homo sapiens LY6/PLAUR domain containing 1 (LYPD1), transcript variant 1, mRNA [NM_144586]
A_21_P0006502	lnc-ZC3H12B-2	0.704722	5.36597	1.97776e-05	0.000940379	lnc-ZC3H12B-2:2	linc|LNCipedia lincRNA (lnc-ZC3H12B-2), lincRNA [lnc-ZC3H12B-2:2]
A_22_P00003958	lnc-CHAF1B-3	0.594244	5.36529	1.99108e-05	0.000945942	lnc-CHAF1B-3:1	linc|LNCipedia lincRNA (lnc-CHAF1B-3), lincRNA [lnc-CHAF1B-3:1]
A_33_P3385662	ENST00000557959	0.662449	6.39803	1.99688e-05	0.000947923	ENST00000557959	ens|golgin A8 family, member V, pseudogene [Source:HGNC Symbol;Acc:HGNC:49920] [ENST00000559009]
A_33_P3265180	LOC400927-CSNK1E	0.519109	8.04152	1.99957e-05	0.000948429	NM_001289912	ref|Homo sapiens LOC400927-CSNK1E readthrough (LOC400927-CSNK1E), mRNA [NM_001289912]
A_33_P3279441	GOSR2	-0.584642	10.6469	2.00832e-05	0.000951217	NM_001012511	ref|Homo sapiens golgi SNAP receptor complex member 2 (GOSR2), transcript variant C, mRNA [NM_001012511]
A_33_P3368139	MAP3K1	-0.573067	10.4596	2.00871e-05	0.000951217	NM_005921	ref|Homo sapiens mitogen-activated protein kinase kinase kinase 1, E3 ubiquitin protein ligase (MAP3K1), mRNA [NM_005921]
A_22_P00001342	NEAT1	-0.66177	9.53225	2.02369e-05	0.000957534	NR_028272	ref|Homo sapiens nuclear paraspeckle assembly transcript 1 (non-protein coding) (NEAT1), long non-coding RNA [NR_028272]
A_22_P00011302	lnc-OSBPL10-1	0.724134	5.77008	2.02611e-05	0.000957903	lnc-OSBPL10-1:1	gb|Homo sapiens cDNA clone IMAGE:5259414. [BC035064]
A_23_P136978	SRPX2	-0.57298	8.34289	2.03008e-05	0.000959003	NM_014467	ref|Homo sapiens sushi-repeat containing protein, X-linked 2 (SRPX2), mRNA [NM_014467]
A_33_P3274319	TMEM52	0.898004	6.29148	2.0354e-05	0.000960699	NM_178545	ref|Homo sapiens transmembrane protein 52 (TMEM52), mRNA [NM_178545]
A_23_P119478	EBI3	-0.588553	7.64516	2.03696e-05	0.000960699	NM_005755	ref|Homo sapiens Epstein-Barr virus induced 3 (EBI3), mRNA [NM_005755]
A_24_P48162	MPG	-0.50886	11.5334	2.04017e-05	0.000961436	NM_002434	ref|Homo sapiens N-methylpurine-DNA glycosylase (MPG), transcript variant 1, mRNA [NM_002434]
A_21_P0011496	CES1	-0.507125	5.56717	2.0443e-05	0.000962602	NM_001025195	ref|Homo sapiens carboxylesterase 1 (CES1), transcript variant 1, mRNA [NM_001025195]
A_21_P0000447	SNORD116-11	-0.599935	6.84629	2.04841e-05	0.000963762	NR_003326	ref|Homo sapiens small nucleolar RNA, C/D box 116-11 (SNORD116-11), small nucleolar RNA [NR_003326]
A_21_P0001677	lnc-HPDL-1	0.689067	6.3064	2.05054e-05	0.000963986	lnc-HPDL-1:1	linc|LNCipedia lincRNA (lnc-HPDL-1), lincRNA [lnc-HPDL-1:1]
A_33_P3227556	A_33_P3227556	0.595409	8.31442	2.06377e-05	0.000969422	A_33_P3227556	Unknown
A_22_P00023030	ENST00000509548	-0.721716	10.9875	2.07675e-05	0.000974736	ENST00000509548	Unknown
A_23_P32404	ISG20	-0.4792	12.3329	2.08029e-05	0.000975614	NM_002201	ref|Homo sapiens interferon stimulated exonuclease gene 20kDa (ISG20), transcript variant 1, mRNA [NM_002201]
A_33_P3226050	GATSL3	0.628962	11.8526	2.08231e-05	0.000975775	NM_001037666	ref|Homo sapiens GATS protein-like 3 (GATSL3), mRNA [NM_001037666]
A_33_P3294404	AKIRIN1	0.488704	9.19792	2.10573e-05	0.000985958	NM_024595	ref|Homo sapiens akirin 1 (AKIRIN1), transcript variant 1, mRNA [NM_024595]
A_33_P3266839	ZBTB8B	0.588996	5.52883	2.11308e-05	0.000988606	NM_001145720	ref|Homo sapiens zinc finger and BTB domain containing 8B (ZBTB8B), mRNA [NM_001145720]
A_33_P3270863	XDH	-0.69704	7.45264	2.11496e-05	0.000988691	NM_000379	ref|Homo sapiens xanthine dehydrogenase (XDH), mRNA [NM_000379]
A_23_P350555	TCP10L	0.546274	8.28119	2.11762e-05	0.000989143	NM_144659	ref|Homo sapiens t-complex 10-like (TCP10L), mRNA [NM_144659]
A_21_P0010324	lnc-SIK1-4	-0.588019	8.25148	2.12353e-05	0.000990275	lnc-SIK1-4:1	tc|CU084_HUMAN (P59037) Protein C21orf84, partial (30%) [THC2726832]
A_33_P3216890	PAG1	0.754847	5.69956	2.12487e-05	0.000990275	NM_018440	ref|Homo sapiens phosphoprotein membrane anchor with glycosphingolipid microdomains 1 (PAG1), mRNA [NM_018440]
A_23_P401774	ELMOD1	0.823022	5.82578	2.12513e-05	0.000990275	NM_018712	ref|Homo sapiens ELMO/CED-12 domain containing 1 (ELMOD1), transcript variant 1, mRNA [NM_018712]
A_22_P00020726	lnc-ZNF8-1	-0.535259	7.77466	2.13337e-05	0.000993319	lnc-ZNF8-1:1	tc|ALU8_HUMAN (P39195) Alu subfamily SX sequence contamination warning entry, partial (8%) [THC2532393]
A_33_P3242965	ATAD3C	0.586253	7.38067	2.1587e-05	0.00100431	NM_001039211	ref|Homo sapiens ATPase family, AAA domain containing 3C (ATAD3C), mRNA [NM_001039211]
A_32_P117354	LIMCH1	-0.619977	12.1482	2.16263e-05	0.00100534	NM_014988	ref|Homo sapiens LIM and calponin homology domains 1 (LIMCH1), transcript variant 1, mRNA [NM_014988]
A_33_P3360426	WDR1	-0.565393	8.27721	2.16813e-05	0.0010071	NM_017491	ref|Homo sapiens WD repeat domain 1 (WDR1), transcript variant 1, mRNA [NM_017491]
A_33_P3324186	LOC642366	0.653497	5.46625	2.18999e-05	0.00101644	NR_046243	ref|Homo sapiens uncharacterized LOC642366 (LOC642366), long non-coding RNA [NR_046243]
A_21_P0001105	LOC101928043	0.577809	5.65174	2.19919e-05	0.0010199	NR_110692	ref|Homo sapiens uncharacterized LOC101928043 (LOC101928043), long non-coding RNA [NR_110692]
A_24_P312325	lnc-AF131215.3.1-1	0.789545	5.61177	2.20503e-05	0.00102179	lnc-AF131215.3.1-1:1	gb|Homo sapiens mRNA for hypothetical protein (C8ORF15). [AJ312027]
A_23_P6490	TNRC6B	0.527948	9.57398	2.21151e-05	0.00102398	NM_015088	ref|Homo sapiens trinucleotide repeat containing 6B (TNRC6B), transcript variant 2, mRNA [NM_015088]
A_24_P778836	RSL1D1	-0.628483	10.7471	2.21522e-05	0.00102489	NM_015659	ref|Homo sapiens ribosomal L1 domain containing 1 (RSL1D1), mRNA [NM_015659]
A_21_P0000024	FLT1	0.736987	5.54297	2.21769e-05	0.00102522	NM_001160031	ref|Homo sapiens fms-related tyrosine kinase 1 (FLT1), transcript variant 4, mRNA [NM_001160031]
A_33_P3267502	ANKRD16	-0.562397	11.0352	2.2269e-05	0.00102866	NM_001009941	ref|Homo sapiens ankyrin repeat domain 16 (ANKRD16), transcript variant 2, mRNA [NM_001009941]
A_23_P41114	CSTA	-0.724001	5.70746	2.23352e-05	0.0010309	NM_005213	ref|Homo sapiens cystatin A (stefin A) (CSTA), mRNA [NM_005213]
A_22_P00000585	ENST00000480919	0.501817	5.84964	2.242e-05	0.00103327	ENST00000480919	ref|PREDICTED: Homo sapiens uncharacterized LOC102723672 (LOC102723672), ncRNA [XR_426123]
A_23_P25293	NCAPD2	0.467459	11.6775	2.24219e-05	0.00103327	NM_014865	ref|Homo sapiens non-SMC condensin I complex, subunit D2 (NCAPD2), mRNA [NM_014865]
A_23_P416178	CCDC136	0.742131	6.94996	2.2562e-05	0.0010389	NM_022742	ref|Homo sapiens coiled-coil domain containing 136 (CCDC136), transcript variant 1, mRNA [NM_022742]
A_33_P3240946	DPF3	0.590486	5.55875	2.26957e-05	0.00104399	NM_001280544	ref|Homo sapiens D4, zinc and double PHD fingers, family 3 (DPF3), transcript variant 4, mRNA [NM_001280544]
A_23_P72387	AFAP1	-0.512166	8.26745	2.27083e-05	0.00104399	NM_001134647	ref|Homo sapiens actin filament associated protein 1 (AFAP1), transcript variant A, mRNA [NM_001134647]
A_23_P128728	ARG2	0.558249	7.11102	2.27665e-05	0.00104442	NM_001172	ref|Homo sapiens arginase 2 (ARG2), mRNA [NM_001172]
A_33_P3240722	CNKSR2	-0.490986	6.22171	2.27747e-05	0.00104442	NM_014927	ref|Homo sapiens connector enhancer of kinase suppressor of Ras 2 (CNKSR2), transcript variant 1, mRNA [NM_014927]
A_33_P3298349	ART5	0.707351	6.11557	2.27841e-05	0.00104442	NM_001297668	ref|Homo sapiens ADP-ribosyltransferase 5 (ART5), transcript variant 3, mRNA [NM_001297668]
A_23_P57417	MMP11	0.69783	5.39297	2.27892e-05	0.00104442	NM_005940	ref|Homo sapiens matrix metallopeptidase 11 (stromelysin 3) (MMP11), mRNA [NM_005940]
A_23_P399078	TIMP3	0.659614	5.42331	2.29175e-05	0.00104948	NM_000362	ref|Homo sapiens TIMP metallopeptidase inhibitor 3 (TIMP3), mRNA [NM_000362]
A_32_P201773	AMMECR1	-0.536143	9.67826	2.3025e-05	0.00105357	NM_015365	ref|Homo sapiens Alport syndrome, mental retardation, midface hypoplasia and elliptocytosis chromosomal region gene 1 (AMMECR1), transcript variant 1, mRNA [NM_015365]
A_23_P60324	UBAC1	0.450378	11.9782	2.30564e-05	0.00105418	NM_016172	ref|Homo sapiens UBA domain containing 1 (UBAC1), mRNA [NM_016172]
A_24_P307869	LLGL2	-0.526058	8.93488	2.31308e-05	0.00105676	NM_001015002	ref|Homo sapiens lethal giant larvae homolog 2 (Drosophila) (LLGL2), transcript variant 2, mRNA [NM_001015002]
A_33_P3281985	CR2	0.652453	5.12597	2.34056e-05	0.00106847	NM_001006658	ref|Homo sapiens complement component (3d/Epstein Barr virus) receptor 2 (CR2), transcript variant 1, mRNA [NM_001006658]
A_33_P3629678	COL5A1	0.651512	11.6056	2.34478e-05	0.00106956	NM_000093	ref|Homo sapiens collagen, type V, alpha 1 (COL5A1), transcript variant 1, mRNA [NM_000093]
A_33_P3250820	FREM2	0.608965	5.10868	2.35071e-05	0.00107143	NM_207361	ref|Homo sapiens FRAS1 related extracellular matrix protein 2 (FREM2), mRNA [NM_207361]
A_23_P41344	EREG	0.543686	9.88585	2.35941e-05	0.00107455	NM_001432	ref|Homo sapiens epiregulin (EREG), mRNA [NM_001432]
A_33_P3359801	NKX2-4	0.639236	5.21116	2.3647e-05	0.00107552	NM_033176	ref|Homo sapiens NK2 homeobox 4 (NKX2-4), mRNA [NM_033176]
A_22_P00008949	LINC01424	0.688919	6.67422	2.36597e-05	0.00107552	NR_109928	ref|Homo sapiens long intergenic non-protein coding RNA 1424 (LINC01424), long non-coding RNA [NR_109928]
A_24_P80204	MALL	-0.503549	13.5957	2.36707e-05	0.00107552	NM_005434	ref|Homo sapiens mal, T-cell differentiation protein-like (MALL), mRNA [NM_005434]
A_33_P3269539	COL6A2	0.849148	6.56225	2.36964e-05	0.00107585	NM_058174	ref|Homo sapiens collagen, type VI, alpha 2 (COL6A2), transcript variant 2C2a, mRNA [NM_058174]
A_21_P0010504	HOTAIR	0.704311	5.74047	2.37454e-05	0.00107724	NR_047518	ref|Homo sapiens HOX transcript antisense RNA (HOTAIR), transcript variant 3, long non-coding RNA [NR_047518]
A_23_P129659	ZNF689	0.663238	8.76943	2.37827e-05	0.00107809	NM_138447	ref|Homo sapiens zinc finger protein 689 (ZNF689), transcript variant 1, mRNA [NM_138447]
A_33_P3213596	TNIK	0.735309	5.72936	2.3904e-05	0.00108275	NM_015028	ref|Homo sapiens TRAF2 and NCK interacting kinase (TNIK), transcript variant 1, mRNA [NM_015028]
A_22_P00009537	LINC00173	0.819484	9.7292	2.41042e-05	0.00109097	NR_027346	ref|Homo sapiens long intergenic non-protein coding RNA 173 (LINC00173), transcript variant 2, long non-coding RNA [NR_027346]
A_21_P0014217	THC2505091	-0.742216	5.57493	2.41696e-05	0.00109309	THC2505091	Unknown
A_33_P3209772	POU4F1	0.780842	5.98619	2.42482e-05	0.00109579	NM_006237	ref|Homo sapiens POU class 4 homeobox 1 (POU4F1), mRNA [NM_006237]
A_33_P3400943	CDIP1	0.523952	10.0155	2.43002e-05	0.00109729	NM_001199054	ref|Homo sapiens cell death-inducing p53 target 1 (CDIP1), transcript variant 1, mRNA [NM_001199054]
A_33_P3326099	FUBP3	-0.549474	7.536	2.43231e-05	0.00109747	NM_003934	ref|Homo sapiens far upstream element (FUSE) binding protein 3 (FUBP3), mRNA [NM_003934]
A_23_P410859	ZSWIM6	-0.466261	10.2652	2.43612e-05	0.00109804	NM_020928	ref|Homo sapiens zinc finger, SWIM-type containing 6 (ZSWIM6), mRNA [NM_020928]
A_24_P272225	ASH1L-AS1	0.478952	9.68653	2.43733e-05	0.00109804	NR_027023	ref|Homo sapiens ASH1L antisense RNA 1 (ASH1L-AS1), long non-coding RNA [NR_027023]
A_23_P75453	MEN1	0.524056	9.58052	2.43969e-05	0.00109826	NM_130803	ref|Homo sapiens multiple endocrine neoplasia I (MEN1), transcript variant e1E, mRNA [NM_130803]
A_24_P45476	XCL1	0.659345	5.48686	2.44205e-05	0.00109847	NM_002995	ref|Homo sapiens chemokine (C motif) ligand 1 (XCL1), mRNA [NM_002995]
A_24_P115967	DAGLA	-0.591655	7.30188	2.45595e-05	0.00110387	NM_006133	ref|Homo sapiens diacylglycerol lipase, alpha (DAGLA), mRNA [NM_006133]
A_23_P11032	SLC9A7	-0.557732	8.62584	2.46083e-05	0.00110521	NM_032591	ref|Homo sapiens solute carrier family 9, subfamily A (NHE7, cation proton antiporter 7), member 7 (SLC9A7), transcript variant 2, mRNA [NM_032591]
A_23_P211504	KDELR3	0.51187	9.21719	2.46771e-05	0.00110745	NM_016657	ref|Homo sapiens KDEL (Lys-Asp-Glu-Leu) endoplasmic reticulum protein retention receptor 3 (KDELR3), transcript variant 2, mRNA [NM_016657]
A_23_P168909	ZFPM2	0.895477	5.28964	2.47777e-05	0.00111111	NM_012082	ref|Homo sapiens zinc finger protein, FOG family member 2 (ZFPM2), mRNA [NM_012082]
A_23_P253350	C8orf4	-0.591966	10.9292	2.48041e-05	0.00111144	NM_020130	ref|Homo sapiens chromosome 8 open reading frame 4 (C8orf4), mRNA [NM_020130]
A_33_P3345414	RPS4X	0.632489	7.30475	2.48539e-05	0.00111282	ENST00000373626	ens|ribosomal protein S4, X-linked [Source:HGNC Symbol;Acc:HGNC:10424] [ENST00000373626]
A_22_P00023374	INAFM2	0.514314	9.40617	2.49492e-05	0.00111524	NM_001301268	ref|Homo sapiens InaF-motif containing 2 (INAFM2), mRNA [NM_001301268]
A_23_P120931	APOBEC3C	0.669735	9.78386	2.4965e-05	0.00111524	NM_014508	ref|Homo sapiens apolipoprotein B mRNA editing enzyme, catalytic polypeptide-like 3C (APOBEC3C), mRNA [NM_014508]
A_23_P10182	ACOX2	-0.67179	10.1266	2.49654e-05	0.00111524	NM_003500	ref|Homo sapiens acyl-CoA oxidase 2, branched chain (ACOX2), mRNA [NM_003500]
A_23_P162142	TSKU	-0.552315	12.4041	2.51897e-05	0.0011244	NM_015516	ref|Homo sapiens tsukushi, small leucine rich proteoglycan (TSKU), transcript variant 1, mRNA [NM_015516]
A_22_P00010396	ENST00000511182	-0.567247	7.84718	2.52288e-05	0.00112529	ENST00000511182	Unknown
A_24_P310616	SLC35A2	-0.451907	10.544	2.55121e-05	0.00113647	NM_001042498	ref|Homo sapiens solute carrier family 35 (UDP-galactose transporter), member A2 (SLC35A2), transcript variant 3, mRNA [NM_001042498]
A_33_P3233378	LOC101060157	-0.487731	8.36379	2.55186e-05	0.00113647	XM_006709929	ref|PREDICTED: Homo sapiens mucin-19-like (LOC101060157), mRNA [XM_006709929]
A_23_P152002	BCL2A1	0.552546	7.04633	2.56043e-05	0.00113942	NM_004049	ref|Homo sapiens BCL2-related protein A1 (BCL2A1), transcript variant 1, mRNA [NM_004049]
A_32_P49844	RHOQ	-0.483732	11.873	2.57812e-05	0.00114642	NM_012249	ref|Homo sapiens ras homolog family member Q (RHOQ), mRNA [NM_012249]
A_33_P3230578	A_33_P3230578	0.480039	4.95754	2.58207e-05	0.0011473	A_33_P3230578	Unknown
A_24_P47467	TMEM109	-0.523768	12.5317	2.59873e-05	0.00115383	NM_024092	ref|Homo sapiens transmembrane protein 109 (TMEM109), mRNA [NM_024092]
A_23_P357104	ANXA6	0.532991	9.5171	2.60899e-05	0.0011575	NM_001155	ref|Homo sapiens annexin A6 (ANXA6), transcript variant 1, mRNA [NM_001155]
A_24_P928969	PTPN3	-0.513491	8.51756	2.61677e-05	0.00116007	NM_001145369	ref|Homo sapiens protein tyrosine phosphatase, non-receptor type 3 (PTPN3), transcript variant 3, mRNA [NM_001145369]
A_23_P138194	NCF2	0.672302	5.67196	2.62008e-05	0.00116065	NM_000433	ref|Homo sapiens neutrophil cytosolic factor 2 (NCF2), transcript variant 1, mRNA [NM_000433]
A_21_P0011263	XLOC_l2_004371	-0.476106	8.52112	2.62335e-05	0.00116122	TCONS_l2_00008016	linc|BROAD Institute lincRNA (XLOC_l2_004371), lincRNA [TCONS_l2_00008016]
A_23_P356109	ATXN7L1	0.540151	6.38762	2.62958e-05	0.0011631	NM_152749	ref|Homo sapiens ataxin 7-like 1 (ATXN7L1), transcript variant 2, mRNA [NM_152749]
A_33_P3323298	JUN	0.775692	10.5674	2.63747e-05	0.0011657	NM_002228	ref|Homo sapiens jun proto-oncogene (JUN), mRNA [NM_002228]
A_21_P0014377	LOC728485	0.896227	5.79169	2.64333e-05	0.00116741	NM_001294306	ref|Homo sapiens uncharacterized LOC728485 (LOC728485), mRNA [NM_001294306]
A_33_P3210278	SYNE2	-0.670832	10.6762	2.65567e-05	0.00117197	NM_182914	ref|Homo sapiens spectrin repeat containing, nuclear envelope 2 (SYNE2), transcript variant 5, mRNA [NM_182914]
A_21_P0005653	LOC101929128	-0.567827	6.37351	2.65934e-05	0.0011727	NR_125431	ref|Homo sapiens uncharacterized LOC101929128 (LOC101929128), long non-coding RNA [NR_125431]
A_22_P00004451	ENST00000507387	0.630365	5.2336	2.67455e-05	0.00117785	ENST00000507387	gb|Homo sapiens cDNA, FLJ97136. [AK307188]
A_33_P3336700	SHROOM3	-0.57263	8.50083	2.67689e-05	0.00117785	NM_020859	ref|Homo sapiens shroom family member 3 (SHROOM3), mRNA [NM_020859]
A_22_P00010235	MT1B	0.460412	13.1969	2.67707e-05	0.00117785	NM_005947	ref|Homo sapiens metallothionein 1B (MT1B), mRNA [NM_005947]
A_33_P3306654	LINC00887	-0.516296	7.5797	2.68757e-05	0.00118158	NR_024480	ref|Homo sapiens long intergenic non-protein coding RNA 887 (LINC00887), long non-coding RNA [NR_024480]
A_21_P0009595	ENST00000575722	0.857314	5.3981	2.69088e-05	0.00118214	ENST00000575722	ref|PREDICTED: Homo sapiens uncharacterized LOC645321 (LOC645321), transcript variant X1, ncRNA [XR_111805]
A_21_P0000234	SNORD38B	0.628933	8.59704	2.69337e-05	0.00118234	NR_001457	ref|Homo sapiens small nucleolar RNA, C/D box 38B (SNORD38B), small nucleolar RNA [NR_001457]
A_24_P350644	PRRC2B	0.464456	11.2246	2.69967e-05	0.00118375	NM_013318	ref|Homo sapiens proline-rich coiled-coil 2B (PRRC2B), mRNA [NM_013318]
A_33_P3244951	PDE8A	-0.555288	11.5353	2.70164e-05	0.00118375	NM_001243137	ref|Homo sapiens phosphodiesterase 8A (PDE8A), transcript variant 3, mRNA [NM_001243137]
A_23_P116264	NRGN	0.547879	9.1815	2.70264e-05	0.00118375	NM_006176	ref|Homo sapiens neurogranin (protein kinase C substrate, RC3) (NRGN), transcript variant 1, mRNA [NM_006176]
A_23_P342000	RBM11	0.752163	5.2831	2.70976e-05	0.00118597	NM_144770	ref|Homo sapiens RNA binding motif protein 11 (RBM11), mRNA [NM_144770]
A_24_P818010	LOC729737	0.596485	9.22427	2.72581e-05	0.0011921	NR_039983	ref|Homo sapiens uncharacterized LOC729737 (LOC729737), long non-coding RNA [NR_039983]
A_24_P201531	ARCN1	0.60756	10.3673	2.73725e-05	0.00119554	NM_001655	ref|Homo sapiens archain 1 (ARCN1), transcript variant 1, mRNA [NM_001655]
A_23_P102060	SSFA2	0.479944	10.5663	2.73777e-05	0.00119554	NM_006751	ref|Homo sapiens sperm specific antigen 2 (SSFA2), transcript variant 2, mRNA [NM_006751]
A_23_P357207	MRAP2	-0.64379	7.86057	2.74724e-05	0.00119878	NM_138409	ref|Homo sapiens melanocortin 2 receptor accessory protein 2 (MRAP2), mRNA [NM_138409]
A_33_P3230594	LOC100507547	0.585624	9.20283	2.75351e-05	0.00120062	NR_037169	ref|Homo sapiens uncharacterized LOC100507547 (LOC100507547), transcript variant 1, long non-coding RNA [NR_037169]
A_32_P126733	NOL4	0.803938	5.15718	2.76202e-05	0.00120343	NM_003787	ref|Homo sapiens nucleolar protein 4 (NOL4), transcript variant 1, mRNA [NM_003787]
A_23_P163117	C14orf169	-0.55092	12.0793	2.76561e-05	0.0012041	NM_024644	ref|Homo sapiens chromosome 14 open reading frame 169 (C14orf169), mRNA [NM_024644]
A_21_P0007221	LOC101927056	0.605986	6.07369	2.76792e-05	0.0012042	NR_125395	ref|Homo sapiens uncharacterized LOC101927056 (LOC101927056), transcript variant 1, long non-coding RNA [NR_125395]
A_23_P101480	MAST1	0.727424	6.85004	2.77199e-05	0.00120434	NM_014975	ref|Homo sapiens microtubule associated serine/threonine kinase 1 (MAST1), mRNA [NM_014975]
A_32_P215938	GPSM1	0.496402	12.1837	2.77236e-05	0.00120434	NM_001145638	ref|Homo sapiens G-protein signaling modulator 1 (GPSM1), transcript variant 1, mRNA [NM_001145638]
A_33_P3244931	DBI	-0.538028	15.3268	2.77491e-05	0.00120455	NM_001079863	ref|Homo sapiens diazepam binding inhibitor (GABA receptor modulator, acyl-CoA binding protein) (DBI), transcript variant 2, mRNA [NM_001079863]
A_23_P30126	FGFBP1	0.529339	10.2515	2.78268e-05	0.00120644	NM_005130	ref|Homo sapiens fibroblast growth factor binding protein 1 (FGFBP1), mRNA [NM_005130]
A_23_P332326	ARHGEF19	0.503033	9.67956	2.78711e-05	0.00120644	NM_153213	ref|Homo sapiens Rho guanine nucleotide exchange factor (GEF) 19 (ARHGEF19), mRNA [NM_153213]
A_33_P3361546	TFAP2A	-0.611757	7.45766	2.78821e-05	0.00120644	NM_001032280	ref|Homo sapiens transcription factor AP-2 alpha (activating enhancer binding protein 2 alpha) (TFAP2A), transcript variant 2, mRNA [NM_001032280]
A_23_P257003	PCSK5	0.478285	8.62081	2.78845e-05	0.00120644	NM_006200	ref|Homo sapiens proprotein convertase subtilisin/kexin type 5 (PCSK5), transcript variant 2, mRNA [NM_006200]
A_23_P127406	KDM4D	0.614996	6.87226	2.7896e-05	0.00120644	NM_018039	ref|Homo sapiens lysine (K)-specific demethylase 4D (KDM4D), mRNA [NM_018039]
A_23_P130811	ZNF536	0.573056	4.92059	2.79906e-05	0.00120784	NM_014717	ref|Homo sapiens zinc finger protein 536 (ZNF536), mRNA [NM_014717]
A_33_P3264657	CYP27C1	0.464776	6.7608	2.80014e-05	0.00120784	NM_001001665	ref|Homo sapiens cytochrome P450, family 27, subfamily C, polypeptide 1 (CYP27C1), mRNA [NM_001001665]
A_33_P3400823	LURAP1	0.547903	5.26515	2.80148e-05	0.00120784	NM_001013615	ref|Homo sapiens leucine rich adaptor protein 1 (LURAP1), mRNA [NM_001013615]
A_23_P31143	TPD52L1	-0.635132	12.9903	2.8019e-05	0.00120784	NM_001003395	ref|Homo sapiens tumor protein D52-like 1 (TPD52L1), transcript variant 2, mRNA [NM_001003395]
A_23_P133474	GPX3	0.583431	7.64664	2.805e-05	0.00120784	NM_002084	ref|Homo sapiens glutathione peroxidase 3 (plasma) (GPX3), mRNA [NM_002084]
A_33_P3294509	CD44	-0.590184	14.3752	2.80611e-05	0.00120784	NM_000610	ref|Homo sapiens CD44 molecule (Indian blood group) (CD44), transcript variant 1, mRNA [NM_000610]
A_23_P121875	C5orf28	-0.546504	9.5262	2.81025e-05	0.00120784	NM_022483	ref|Homo sapiens chromosome 5 open reading frame 28 (C5orf28), mRNA [NM_022483]
A_24_P167052	YME1L1	-0.480991	10.2928	2.81202e-05	0.00120784	NM_139312	ref|Homo sapiens YME1-like 1 ATPase (YME1L1), transcript variant 1, mRNA [NM_139312]
A_21_P0003733	lnc-CCKAR-1	-0.588571	7.10165	2.81224e-05	0.00120784	lnc-CCKAR-1:1	linc|LNCipedia lincRNA (lnc-CCKAR-1), lincRNA [lnc-CCKAR-1:1]
A_23_P62807	SCCPDH	-0.601509	13.1693	2.81556e-05	0.00120784	NM_016002	ref|Homo sapiens saccharopine dehydrogenase (putative) (SCCPDH), mRNA [NM_016002]
A_33_P3379939	HLA-F	0.582405	11.9117	2.81562e-05	0.00120784	NM_018950	ref|Homo sapiens major histocompatibility complex, class I, F (HLA-F), transcript variant 2, mRNA [NM_018950]
A_23_P143817	MYLK	-0.474493	11.8311	2.82912e-05	0.00121202	NM_053025	ref|Homo sapiens myosin light chain kinase (MYLK), transcript variant 1, mRNA [NM_053025]
A_23_P102391	SLC40A1	-0.803704	8.48239	2.82952e-05	0.00121202	NM_014585	ref|Homo sapiens solute carrier family 40 (iron-regulated transporter), member 1 (SLC40A1), mRNA [NM_014585]
A_33_P3356886	DENND2C	0.627036	5.50109	2.84248e-05	0.00121668	NM_001256404	ref|Homo sapiens DENN/MADD domain containing 2C (DENND2C), transcript variant 1, mRNA [NM_001256404]
A_23_P71855	C5	-0.545018	10.3053	2.84973e-05	0.00121888	NM_001735	ref|Homo sapiens complement component 5 (C5), mRNA [NM_001735]
A_33_P3845673	LOC729860	0.800309	6.35868	2.85428e-05	0.00121926	AK123661	gb|Homo sapiens cDNA FLJ41667 fis, clone FEBRA2028366. [AK123661]
A_33_P3214298	IMPDH2	0.612671	13.3589	2.85479e-05	0.00121926	NM_000884	ref|Homo sapiens IMP (inosine 5'-monophosphate) dehydrogenase 2 (IMPDH2), mRNA [NM_000884]
A_23_P106835	BBS2	-0.471352	10.1625	2.85931e-05	0.0012203	NM_031885	ref|Homo sapiens Bardet-Biedl syndrome 2 (BBS2), mRNA [NM_031885]
A_23_P147025	RAB33A	-0.672871	6.76855	2.86751e-05	0.00122228	NM_004794	ref|Homo sapiens RAB33A, member RAS oncogene family (RAB33A), mRNA [NM_004794]
A_23_P37265	AP5M1	-0.515883	10.5958	2.86814e-05	0.00122228	NM_018229	ref|Homo sapiens adaptor-related protein complex 5, mu 1 subunit (AP5M1), transcript variant 1, mRNA [NM_018229]
A_23_P9875	TESK2	0.558462	5.56769	2.91483e-05	0.00124127	NM_007170	ref|Homo sapiens testis-specific kinase 2 (TESK2), mRNA [NM_007170]
A_33_P3272140	NUP35	-0.491862	9.86911	2.91709e-05	0.00124133	NM_001287585	ref|Homo sapiens nucleoporin 35kDa (NUP35), transcript variant 4, mRNA [NM_001287585]
A_23_P57709	PCOLCE2	0.47556	10.7726	2.92028e-05	0.00124178	NM_013363	ref|Homo sapiens procollagen C-endopeptidase enhancer 2 (PCOLCE2), mRNA [NM_013363]
A_33_P3265185	ENST00000403904	0.536867	14.6259	2.9318e-05	0.00124577	ENST00000403904	ens|casein kinase 1, epsilon [Source:HGNC Symbol;Acc:HGNC:2453] [ENST00000403904]
A_23_P92334	TMEM156	-0.796594	7.27725	2.93401e-05	0.0012458	NM_024943	ref|Homo sapiens transmembrane protein 156 (TMEM156), transcript variant 1, mRNA [NM_024943]
A_32_P178945	YOD1	0.52817	10.5242	2.93818e-05	0.00124666	NM_018566	ref|Homo sapiens YOD1 deubiquitinase (YOD1), transcript variant 1, mRNA [NM_018566]
A_33_P3317613	SYN2	0.732353	5.63722	2.95003e-05	0.00125078	NM_133625	ref|Homo sapiens synapsin II (SYN2), transcript variant IIa, mRNA [NM_133625]
A_23_P147397	DYNC2H1	0.525939	8.76444	2.9525e-05	0.00125092	NM_001080463	ref|Homo sapiens dynein, cytoplasmic 2, heavy chain 1 (DYNC2H1), transcript variant 2, mRNA [NM_001080463]
A_23_P110699	ZNF300	-0.581938	7.47817	2.95792e-05	0.00125231	NM_052860	ref|Homo sapiens zinc finger protein 300 (ZNF300), transcript variant 2, mRNA [NM_052860]
A_23_P45099	HLA-DRB5	0.707749	5.76188	2.964e-05	0.00125397	NM_002125	ref|Homo sapiens major histocompatibility complex, class II, DR beta 5 (HLA-DRB5), mRNA [NM_002125]
A_23_P132718	SEMA3B	-0.593615	11.509	2.9762e-05	0.00125809	NM_004636	ref|Homo sapiens sema domain, immunoglobulin domain (Ig), short basic domain, secreted, (semaphorin) 3B (SEMA3B), transcript variant 1, mRNA [NM_004636]
A_33_P3343066	PAX2	0.514659	6.81476	2.97804e-05	0.00125809	NM_003988	ref|Homo sapiens paired box 2 (PAX2), transcript variant c, mRNA [NM_003988]
A_23_P328074	SALL1	0.803645	6.37787	2.99858e-05	0.00126585	NM_002968	ref|Homo sapiens spalt-like transcription factor 1 (SALL1), transcript variant 1, mRNA [NM_002968]
A_23_P1962	RARRES3	-0.580648	9.97091	3.02722e-05	0.00127598	NM_004585	ref|Homo sapiens retinoic acid receptor responder (tazarotene induced) 3 (RARRES3), mRNA [NM_004585]
A_33_P3392325	CDC16	-0.454196	12.276	3.0295e-05	0.00127598	NM_001078645	ref|Homo sapiens cell division cycle 16 (CDC16), transcript variant 2, mRNA [NM_001078645]
A_23_P359588	PCDHGB4	-0.621147	6.45029	3.03072e-05	0.00127598	NM_032098	ref|Homo sapiens protocadherin gamma subfamily B, 4 (PCDHGB4), transcript variant 2, mRNA [NM_032098]
A_33_P3253264	ZBTB48	0.543679	8.48111	3.03258e-05	0.00127598	NM_005341	ref|Homo sapiens zinc finger and BTB domain containing 48 (ZBTB48), transcript variant 1, mRNA [NM_005341]
A_33_P3399090	DIXDC1	-0.568181	8.36306	3.03351e-05	0.00127598	NM_001037954	ref|Homo sapiens DIX domain containing 1 (DIXDC1), transcript variant 1, mRNA [NM_001037954]
A_23_P28878	C20orf27	0.559295	10.2673	3.0519e-05	0.00128279	NM_001039140	ref|Homo sapiens chromosome 20 open reading frame 27 (C20orf27), transcript variant 1, mRNA [NM_001039140]
A_24_P226332	EPHA7	0.555728	5.68921	3.06592e-05	0.00128775	NM_004440	ref|Homo sapiens EPH receptor A7 (EPHA7), transcript variant 1, mRNA [NM_004440]
A_23_P121898	PARP8	0.820464	5.88388	3.07177e-05	0.00128894	NM_024615	ref|Homo sapiens poly (ADP-ribose) polymerase family, member 8 (PARP8), transcript variant 2, mRNA [NM_024615]
A_33_P3341836	ZNF780B	-0.541513	6.2881	3.07402e-05	0.00128894	NM_001005851	ref|Homo sapiens zinc finger protein 780B (ZNF780B), mRNA [NM_001005851]
A_23_P24922	LIPT2	0.620885	9.41161	3.07701e-05	0.00128894	NM_001144869	ref|Homo sapiens lipoyl(octanoyl) transferase 2 (putative) (LIPT2), mRNA [NM_001144869]
A_23_P329353	CNRIP1	0.492948	7.03485	3.07758e-05	0.00128894	NM_015463	ref|Homo sapiens cannabinoid receptor interacting protein 1 (CNRIP1), transcript variant CRIP1a, mRNA [NM_015463]
A_33_P3232504	CYSRT1	0.491227	7.89574	3.08686e-05	0.0012919	NM_199001	ref|Homo sapiens cysteine-rich tail protein 1 (CYSRT1), mRNA [NM_199001]
A_33_P3403867	PMEPA1	0.661287	11.1774	3.09032e-05	0.00129242	NM_020182	ref|Homo sapiens prostate transmembrane protein, androgen induced 1 (PMEPA1), transcript variant 1, mRNA [NM_020182]
A_24_P247454	ENST00000395181	-0.542284	14.1832	3.10504e-05	0.00129764	ENST00000395181	ens|keratin 18 pseudogene 19 [Source:HGNC Symbol;Acc:HGNC:33387] [ENST00000395181]
A_23_P214907	MTHFD1L	0.486437	8.88832	3.11637e-05	0.00130145	NM_015440	ref|Homo sapiens methylenetetrahydrofolate dehydrogenase (NADP+ dependent) 1-like (MTHFD1L), transcript variant 2, mRNA [NM_015440]
A_23_P118815	BIRC5	0.438189	14.5901	3.1428e-05	0.00131155	NM_001012271	ref|Homo sapiens baculoviral IAP repeat containing 5 (BIRC5), transcript variant 3, mRNA [NM_001012271]
A_33_P3283833	FOXS1	0.678027	7.08574	3.14796e-05	0.00131276	NM_004118	ref|Homo sapiens forkhead box S1 (FOXS1), mRNA [NM_004118]
A_33_P3236177	ANG	-0.487603	10.8554	3.1594e-05	0.00131659	NM_001145	ref|Homo sapiens angiogenin, ribonuclease, RNase A family, 5 (ANG), transcript variant 1, mRNA [NM_001145]
A_21_P0014329	CSNK2A2	-0.578317	11.1168	3.17089e-05	0.00132044	ENST00000563307	ens|casein kinase 2, alpha prime polypeptide [Source:HGNC Symbol;Acc:HGNC:2459] [ENST00000563307]
A_23_P142560	ZEB2	0.68513	6.23963	3.18825e-05	0.00132671	NM_014795	ref|Homo sapiens zinc finger E-box binding homeobox 2 (ZEB2), transcript variant 1, mRNA [NM_014795]
A_24_P225679	IRS1	-0.560688	9.8883	3.19307e-05	0.00132778	NM_005544	ref|Homo sapiens insulin receptor substrate 1 (IRS1), mRNA [NM_005544]
A_33_P3414964	PTPRS	0.632537	6.61182	3.1961e-05	0.00132809	BC029496	gb|Homo sapiens protein tyrosine phosphatase, receptor type, S, mRNA (cDNA clone IMAGE:5272670), complete cds. [BC029496]
A_33_P3295358	ANGPTL4	0.682561	11.4294	3.20417e-05	0.00133049	NM_139314	ref|Homo sapiens angiopoietin-like 4 (ANGPTL4), transcript variant 1, mRNA [NM_139314]
A_24_P282343	CDKL5	-0.538658	9.62542	3.21561e-05	0.00133429	NM_003159	ref|Homo sapiens cyclin-dependent kinase-like 5 (CDKL5), transcript variant I, mRNA [NM_003159]
A_32_P196193	PAQR9	0.495458	8.85112	3.22644e-05	0.00133784	NM_198504	ref|Homo sapiens progestin and adipoQ receptor family member IX (PAQR9), mRNA [NM_198504]
A_32_P101031	LYPD1	0.59064	12.1739	3.23939e-05	0.00134225	NM_144586	ref|Homo sapiens LY6/PLAUR domain containing 1 (LYPD1), transcript variant 1, mRNA [NM_144586]
A_23_P66948	GAREM	-0.568228	8.0424	3.25167e-05	0.00134639	NM_022751	ref|Homo sapiens GRB2 associated, regulator of MAPK1 (GAREM), transcript variant 2, mRNA [NM_022751]
A_23_P52121	PDZK1	-0.77242	6.89722	3.26286e-05	0.00135006	NM_002614	ref|Homo sapiens PDZ domain containing 1 (PDZK1), transcript variant 1, mRNA [NM_002614]
A_23_P207125	NLGN2	0.728108	10.8812	3.29618e-05	0.00136288	NM_020795	ref|Homo sapiens neuroligin 2 (NLGN2), mRNA [NM_020795]
A_23_P421379	IGF2	0.668917	5.04166	3.31218e-05	0.00136848	NM_000612	ref|Homo sapiens insulin-like growth factor 2 (IGF2), transcript variant 1, mRNA [NM_000612]
A_33_P3243439	GPR162	0.706151	9.47872	3.31441e-05	0.00136848	NM_019858	ref|Homo sapiens G protein-coupled receptor 162 (GPR162), transcript variant A-2, mRNA [NM_019858]
A_32_P204019	RPL29	0.555889	15.3908	3.31737e-05	0.00136873	NM_000992	ref|Homo sapiens ribosomal protein L29 (RPL29), mRNA [NM_000992]
A_23_P44836	NT5DC2	0.60752	10.983	3.33997e-05	0.00137552	NM_022908	ref|Homo sapiens 5'-nucleotidase domain containing 2 (NT5DC2), transcript variant 2, mRNA [NM_022908]
A_22_P00009861	lnc-METTL23-2	0.491841	7.98724	3.34015e-05	0.00137552	lnc-METTL23-2:1	gb|Homo sapiens cDNA clone IMAGE:5268658. [BC038747]
A_23_P408095	DSTN	-0.510119	16.1112	3.34323e-05	0.00137552	NM_001011546	ref|Homo sapiens destrin (actin depolymerizing factor) (DSTN), transcript variant 2, mRNA [NM_001011546]
A_24_P418809	GNAS	0.530547	14.3206	3.34385e-05	0.00137552	NM_001077489	ref|Homo sapiens GNAS complex locus (GNAS), transcript variant 7, mRNA [NM_001077489]
A_33_P3375002	SOCS2-AS1	0.6073	8.83061	3.34721e-05	0.00137552	NR_038263	ref|Homo sapiens SOCS2 antisense RNA 1 (SOCS2-AS1), long non-coding RNA [NR_038263]
A_23_P86064	HHIPL2	-0.620402	7.1978	3.34797e-05	0.00137552	NM_024746	ref|Homo sapiens HHIP-like 2 (HHIPL2), mRNA [NM_024746]
A_23_P78053	FAM117A	0.495277	9.29853	3.3576e-05	0.00137851	NM_030802	ref|Homo sapiens family with sequence similarity 117, member A (FAM117A), mRNA [NM_030802]
A_33_P3269718	IVD	0.530726	10.1763	3.36143e-05	0.00137911	NM_001159508	ref|Homo sapiens isovaleryl-CoA dehydrogenase (IVD), transcript variant 2, mRNA [NM_001159508]
A_22_P00007285	SLC45A4	-0.646164	6.5447	3.36419e-05	0.00137927	NM_001286646	ref|Homo sapiens solute carrier family 45, member 4 (SLC45A4), transcript variant 1, mRNA [NM_001286646]
A_33_P3414058	MEN1	0.547712	8.72207	3.36983e-05	0.00138061	NM_130803	ref|Homo sapiens multiple endocrine neoplasia I (MEN1), transcript variant e1E, mRNA [NM_130803]
A_24_P324640	ZNF544	-0.500129	7.29196	3.37382e-05	0.00138128	NM_014480	ref|Homo sapiens zinc finger protein 544 (ZNF544), mRNA [NM_014480]
A_22_P00014262	lnc-SEMA6C-1	0.542687	5.35575	3.38558e-05	0.00138512	lnc-SEMA6C-1:1	linc|LNCipedia lincRNA (lnc-SEMA6C-1), lincRNA [lnc-SEMA6C-1:1]
A_33_P3399443	SH3TC1	-0.548167	8.0987	3.40611e-05	0.00139254	ENST00000502350	ens|SH3 domain and tetratricopeptide repeats 1 [Source:HGNC Symbol;Acc:HGNC:26009] [ENST00000502350]
A_33_P3346826	IL32	0.784681	7.50057	3.40899e-05	0.00139275	NM_001012633	ref|Homo sapiens interleukin 32 (IL32), transcript variant 4, mRNA [NM_001012633]
A_33_P3342126	PRDM8	0.710331	5.95054	3.41329e-05	0.00139352	NM_020226	ref|Homo sapiens PR domain containing 8 (PRDM8), transcript variant 1, mRNA [NM_020226]
A_33_P3260066	BEAN1	0.489215	6.61068	3.41865e-05	0.00139474	NM_001178020	ref|Homo sapiens brain expressed, associated with NEDD4, 1 (BEAN1), transcript variant 1, mRNA [NM_001178020]
A_23_P201747	PADI2	0.580688	6.96765	3.43456e-05	0.00140025	NM_007365	ref|Homo sapiens peptidyl arginine deiminase, type II (PADI2), mRNA [NM_007365]
A_21_P0011488	XLOC_l2_005553	0.572827	6.22883	3.46911e-05	0.00141335	TCONS_l2_00010285	linc|BROAD Institute lincRNA (XLOC_l2_005553), lincRNA [TCONS_l2_00010285]
A_22_P00018437	ENST00000512245	-0.525333	10.4439	3.48503e-05	0.00141858	ENST00000512245	gb|DA113700 BRACE3 Homo sapiens cDNA clone BRACE3032037 5', mRNA sequence [DA113700]
A_32_P8156	C10orf107	-0.559428	5.72828	3.48682e-05	0.00141858	NM_173554	ref|Homo sapiens chromosome 10 open reading frame 107 (C10orf107), mRNA [NM_173554]
A_21_P0000044	STEAP1B	-0.502773	12.1236	3.4901e-05	0.00141893	NM_001164460	ref|Homo sapiens STEAP family member 1B (STEAP1B), transcript variant 1, mRNA [NM_001164460]
A_23_P41204	FAM131A	0.758554	6.12175	3.50186e-05	0.00142256	NM_144635	ref|Homo sapiens family with sequence similarity 131, member A (FAM131A), transcript variant 1, mRNA [NM_144635]
A_33_P3269109	GUCY1A3	0.597377	5.39222	3.50391e-05	0.00142256	ENST00000512983	ens|guanylate cyclase 1, soluble, alpha 3 [Source:HGNC Symbol;Acc:HGNC:4685] [ENST00000512983]
A_23_P99693	ZBTB1	-0.519433	6.67502	3.50984e-05	0.00142397	NM_014950	ref|Homo sapiens zinc finger and BTB domain containing 1 (ZBTB1), transcript variant 2, mRNA [NM_014950]
A_23_P102937	SUMO3	-0.534932	11.0364	3.51462e-05	0.00142442	NM_006936	ref|Homo sapiens small ubiquitin-like modifier 3 (SUMO3), transcript variant 1, mRNA [NM_006936]
A_23_P211207	ADARB1	0.518236	8.1731	3.51582e-05	0.00142442	NM_001112	ref|Homo sapiens adenosine deaminase, RNA-specific, B1 (ADARB1), transcript variant 1, mRNA [NM_001112]
A_23_P137423	IGSF8	0.57779	8.13434	3.52444e-05	0.00142692	NM_052868	ref|Homo sapiens immunoglobulin superfamily, member 8 (IGSF8), transcript variant 1, mRNA [NM_052868]
A_32_P86739	CASC10	-0.487643	12.1198	3.54808e-05	0.0014355	NM_001010911	ref|Homo sapiens cancer susceptibility candidate 10 (CASC10), mRNA [NM_001010911]
A_23_P36689	LRRC23	-0.524789	8.83071	3.55141e-05	0.00143585	NM_006992	ref|Homo sapiens leucine rich repeat containing 23 (LRRC23), transcript variant 2, mRNA [NM_006992]
A_23_P148919	CPT2	0.536191	10.313	3.55492e-05	0.00143627	NM_000098	ref|Homo sapiens carnitine palmitoyltransferase 2 (CPT2), mRNA [NM_000098]
A_23_P101332	KRI1	0.486163	11.2722	3.56729e-05	0.0014392	NM_023008	ref|Homo sapiens KRI1 homolog (S. cerevisiae) (KRI1), mRNA [NM_023008]
A_32_P92505	LCLAT1	-0.507485	11.993	3.56867e-05	0.0014392	NM_182551	ref|Homo sapiens lysocardiolipin acyltransferase 1 (LCLAT1), transcript variant 1, mRNA [NM_182551]
A_33_P3238166	PXDN	0.540303	10.1739	3.56956e-05	0.0014392	NM_012293	ref|Homo sapiens peroxidasin (PXDN), mRNA [NM_012293]
A_23_P147388	KIF13B	-0.462115	11.3004	3.57265e-05	0.00143945	NM_015254	ref|Homo sapiens kinesin family member 13B (KIF13B), mRNA [NM_015254]
A_21_P0000781	HOTAIRM1	0.505482	11.0763	3.61191e-05	0.00145426	NR_038366	ref|Homo sapiens HOXA transcript antisense RNA, myeloid-specific 1 (HOTAIRM1), transcript variant 1, long non-coding RNA [NR_038366]
A_22_P00000841	lnc-AGBL4-1	-0.552353	4.86761	3.61933e-05	0.00145624	lnc-AGBL4-1:1	gb|601860722F2 NIH_MGC_76 Homo sapiens cDNA clone IMAGE:4072061 5', mRNA sequence [BG533339]
A_23_P111724	RUNDC3B	0.758129	5.60646	3.62382e-05	0.00145705	NM_138290	ref|Homo sapiens RUN domain containing 3B (RUNDC3B), transcript variant 1, mRNA [NM_138290]
A_33_P3310981	ZNF215	0.530673	6.42098	3.62796e-05	0.00145771	NM_013250	ref|Homo sapiens zinc finger protein 215 (ZNF215), mRNA [NM_013250]
A_23_P75310	ARHGAP22	0.581859	8.88221	3.63051e-05	0.00145773	NM_021226	ref|Homo sapiens Rho GTPase activating protein 22 (ARHGAP22), transcript variant 3, mRNA [NM_021226]
A_33_P3213029	RNF43	-0.449934	12.029	3.65005e-05	0.00146443	NM_017763	ref|Homo sapiens ring finger protein 43 (RNF43), mRNA [NM_017763]
A_23_P35912	CASP4	-0.507395	10.6854	3.65224e-05	0.00146443	NM_033306	ref|Homo sapiens caspase 4, apoptosis-related cysteine peptidase (CASP4), transcript variant gamma, mRNA [NM_033306]
A_33_P3421515	A_33_P3421515	-0.525073	13.9206	3.68932e-05	0.00147829	A_33_P3421515	Unknown
A_23_P2920	SERPINA3	-0.596041	6.79468	3.7006e-05	0.00148134	NM_001085	ref|Homo sapiens serpin peptidase inhibitor, clade A (alpha-1 antiproteinase, antitrypsin), member 3 (SERPINA3), mRNA [NM_001085]
A_33_P3381483	ZNF331	-0.602662	8.94456	3.70563e-05	0.00148134	NM_001253798	ref|Homo sapiens zinc finger protein 331 (ZNF331), transcript variant 3, mRNA [NM_001253798]
A_33_P3334443	FAM69A	-0.464234	9.97047	3.7064e-05	0.00148134	NM_001252271	ref|Homo sapiens family with sequence similarity 69, member A (FAM69A), transcript variant 4, mRNA [NM_001252271]
A_24_P686965	SH2D5	-0.507602	10.8572	3.70711e-05	0.00148134	NM_001103161	ref|Homo sapiens SH2 domain containing 5 (SH2D5), transcript variant 1, mRNA [NM_001103161]
A_24_P401601	ENST00000599859	-0.470126	13.4247	3.71171e-05	0.0014817	ENST00000599859	ens|keratin 18 pseudogene 40 [Source:HGNC Symbol;Acc:HGNC:33409] [ENST00000599859]
A_24_P169843	ENST00000453838	-0.502803	14.1209	3.71308e-05	0.0014817	ENST00000453838	ens|keratin 18 pseudogene 28 [Source:HGNC Symbol;Acc:HGNC:33397] [ENST00000453838]
A_33_P3217218	AGPAT5	0.583567	9.55036	3.72102e-05	0.00148385	NM_018361	ref|Homo sapiens 1-acylglycerol-3-phosphate O-acyltransferase 5 (AGPAT5), mRNA [NM_018361]
A_23_P96383	SRPX	-0.661839	9.19769	3.72485e-05	0.00148437	NM_006307	ref|Homo sapiens sushi-repeat containing protein, X-linked (SRPX), transcript variant 1, mRNA [NM_006307]
A_23_P116173	COLCA2	-0.634153	6.70945	3.73474e-05	0.00148729	NM_001136105	ref|Homo sapiens colorectal cancer associated 2 (COLCA2), transcript variant 3, mRNA [NM_001136105]
A_23_P436284	SLC51B	-0.979907	7.27249	3.76005e-05	0.00149635	NM_178859	ref|Homo sapiens solute carrier family 51, beta subunit (SLC51B), mRNA [NM_178859]
A_33_P3283480	CTSC	-0.466663	7.26154	3.76349e-05	0.0014967	NM_148170	ref|Homo sapiens cathepsin C (CTSC), transcript variant 2, mRNA [NM_148170]
A_33_P3420841	EIF3D	0.584753	6.47576	3.77209e-05	0.0014991	ENST00000402116	ens|eukaryotic translation initiation factor 3, subunit D [Source:HGNC Symbol;Acc:HGNC:3278] [ENST00000402116]
A_21_P0014466	LOC101928152	-0.560722	6.01004	3.77842e-05	0.00149968	XR_245037	ref|PREDICTED: Homo sapiens uncharacterized LOC101928152 (LOC101928152), ncRNA [XR_245037]
A_23_P10077	PNPLA2	0.705761	9.37149	3.77871e-05	0.00149968	NM_020376	ref|Homo sapiens patatin-like phospholipase domain containing 2 (PNPLA2), mRNA [NM_020376]
A_23_P64689	PAN2	0.438633	8.54411	3.78932e-05	0.00150287	NM_014871	ref|Homo sapiens PAN2 poly(A) specific ribonuclease subunit (PAN2), transcript variant 3, mRNA [NM_014871]
A_33_P3418731	ZNF542P	-0.579876	5.30497	3.80742e-05	0.00150903	NR_003127	ref|Homo sapiens zinc finger protein 542, pseudogene (ZNF542P), transcript variant 4, non-coding RNA [NR_003127]
A_33_P3424222	HLA-DQB1	0.777511	6.94136	3.82008e-05	0.00151302	NM_002123	ref|Homo sapiens major histocompatibility complex, class II, DQ beta 1 (HLA-DQB1), transcript variant 1, mRNA [NM_002123]
A_33_P3594654	TMEM185B	-0.484185	9.96745	3.82374e-05	0.00151311	NM_024121	ref|Homo sapiens transmembrane protein 185B (TMEM185B), mRNA [NM_024121]
A_24_P263910	LINC01588	0.496112	6.70137	3.82551e-05	0.00151311	NR_126500	ref|Homo sapiens long intergenic non-protein coding RNA 1588 (LINC01588), transcript variant 5, long non-coding RNA [NR_126500]
A_24_P90216	LGR4	-0.568265	11.7361	3.83175e-05	0.00151455	NM_018490	ref|Homo sapiens leucine-rich repeat containing G protein-coupled receptor 4 (LGR4), mRNA [NM_018490]
A_33_P3398111	ZC3H18-AS1	-0.66042	7.59059	3.84088e-05	0.00151647	AK127438	gb|Homo sapiens cDNA FLJ45530 fis, clone BRTHA2028297. [AK127438]
A_33_P3359543	ZNF561	-0.571028	9.15024	3.84179e-05	0.00151647	NM_152289	ref|Homo sapiens zinc finger protein 561 (ZNF561), mRNA [NM_152289]
A_23_P141394	WIPI1	-0.481502	10.4806	3.84451e-05	0.00151652	NM_017983	ref|Homo sapiens WD repeat domain, phosphoinositide interacting 1 (WIPI1), mRNA [NM_017983]
A_23_P130182	AURKB	0.600011	9.62253	3.85758e-05	0.00152013	NM_004217	ref|Homo sapiens aurora kinase B (AURKB), transcript variant 1, mRNA [NM_004217]
A_23_P215060	PODXL	0.518715	11.4442	3.85888e-05	0.00152013	NM_001018111	ref|Homo sapiens podocalyxin-like (PODXL), transcript variant 1, mRNA [NM_001018111]
A_24_P232365	APBB1IP	-0.754863	6.95672	3.87672e-05	0.00152567	NM_019043	ref|Homo sapiens amyloid beta (A4) precursor protein-binding, family B, member 1 interacting protein (APBB1IP), mRNA [NM_019043]
A_33_P3374293	PYROXD1	-0.492167	8.87603	3.87819e-05	0.00152567	NM_024854	ref|Homo sapiens pyridine nucleotide-disulphide oxidoreductase domain 1 (PYROXD1), mRNA [NM_024854]
A_23_P58588	SLIT3	0.449015	11.9237	3.8832e-05	0.00152662	NM_003062	ref|Homo sapiens slit homolog 3 (Drosophila) (SLIT3), transcript variant 2, mRNA [NM_003062]
A_33_P3420655	KDM4A	-0.766975	9.3692	3.9357e-05	0.00154621	NM_014663	ref|Homo sapiens lysine (K)-specific demethylase 4A (KDM4A), mRNA [NM_014663]
A_22_P00022253	lnc-FAM160A1-1	0.526738	7.09092	3.95949e-05	0.00155446	lnc-FAM160A1-1:2	ref|PREDICTED: Homo sapiens family with sequence similarity 160, member A1 (FAM160A1), transcript variant X1, mRNA [XM_005263199]
A_33_P3238433	ALDH3A1	0.680673	14.6453	3.96202e-05	0.00155446	NM_001135168	ref|Homo sapiens aldehyde dehydrogenase 3 family, member A1 (ALDH3A1), transcript variant 1, mRNA [NM_001135168]
A_23_P29723	SGOL1	0.491163	9.11773	3.96788e-05	0.00155571	NM_001012410	ref|Homo sapiens shugoshin-like 1 (S. pombe) (SGOL1), transcript variant A2, mRNA [NM_001012410]
A_21_P0001767	FTCDNL1	-0.570856	8.20166	3.97053e-05	0.00155571	NR_034096	ref|Homo sapiens formiminotransferase cyclodeaminase N-terminal like (FTCDNL1), long non-coding RNA [NR_034096]
A_23_P216052	FAM83A	-0.496792	5.49244	3.98266e-05	0.00155759	NM_032899	ref|Homo sapiens family with sequence similarity 83, member A (FAM83A), transcript variant 1, mRNA [NM_032899]
A_33_P3290338	PARP1	0.640915	12.5036	3.98461e-05	0.00155759	NM_001618	ref|Homo sapiens poly (ADP-ribose) polymerase 1 (PARP1), mRNA [NM_001618]
A_23_P69941	EPB41L4A-AS2	-0.946706	6.35568	3.98524e-05	0.00155759	NR_027706	ref|Homo sapiens EPB41L4A antisense RNA 2 (head to head) (EPB41L4A-AS2), long non-coding RNA [NR_027706]
A_23_P25069	OVOS2	0.529508	8.39788	3.986e-05	0.00155759	ENST00000621609	Unknown
A_23_P113161	C1orf21	0.807314	6.09443	3.9927e-05	0.00155916	NM_030806	ref|Homo sapiens chromosome 1 open reading frame 21 (C1orf21), mRNA [NM_030806]
A_23_P109547	MIEF1	0.479805	9.25047	4.0137e-05	0.00156631	NM_019008	ref|Homo sapiens mitochondrial elongation factor 1 (MIEF1), mRNA [NM_019008]
A_32_P751535	ENST00000440227	0.535657	13.1239	4.02337e-05	0.00156903	ENST00000440227	ens|ribosomal protein L29 pseudogene 7 [Source:HGNC Symbol;Acc:HGNC:36859] [ENST00000440227]
A_32_P119248	FOXD4	-0.430373	7.22509	4.03414e-05	0.00157218	NM_207305	ref|Homo sapiens forkhead box D4 (FOXD4), mRNA [NM_207305]
A_33_P3289207	AAK1	-0.55712	9.83162	4.04712e-05	0.00157619	BC090950	gb|Homo sapiens cDNA clone IMAGE:5226225. [BC090950]
A_22_P00010971	lnc-NRIP2-1	0.476075	9.1689	4.05594e-05	0.00157845	lnc-NRIP2-1:2	linc|LNCipedia lincRNA (lnc-NRIP2-1), lincRNA [lnc-NRIP2-1:2]
A_24_P314571	SPC24	0.538384	10.4686	4.0596e-05	0.00157845	ENST00000592540	ens|SPC24, NDC80 kinetochore complex component [Source:HGNC Symbol;Acc:HGNC:26913] [ENST00000592540]
A_21_P0003440	LINC01060	-0.703609	5.99251	4.06103e-05	0.00157845	NR_033869	ref|Homo sapiens long intergenic non-protein coding RNA 1060 (LINC01060), long non-coding RNA [NR_033869]
A_33_P3508717	LINC00847	-0.546245	9.74653	4.06979e-05	0.00158059	NR_027183	ref|Homo sapiens long intergenic non-protein coding RNA 847 (LINC00847), transcript variant 1, long non-coding RNA [NR_027183]
A_23_P102988	TXNRD2	0.5535	6.82982	4.07469e-05	0.00158059	NM_006440	ref|Homo sapiens thioredoxin reductase 2 (TXNRD2), transcript variant 1, mRNA [NM_006440]
A_23_P45955	TEKT2	0.689922	5.62688	4.07539e-05	0.00158059	NM_014466	ref|Homo sapiens tektin 2 (testicular) (TEKT2), mRNA [NM_014466]
A_21_P0011378	XLOC_l2_004951	-0.505414	7.90872	4.07739e-05	0.00158059	TCONS_l2_00009129	linc|BROAD Institute lincRNA (XLOC_l2_004951), lincRNA [TCONS_l2_00009129]
A_23_P115492	VASH2	-0.464699	8.20796	4.08476e-05	0.0015824	NM_024749	ref|Homo sapiens vasohibin 2 (VASH2), transcript variant 1, mRNA [NM_024749]
A_32_P34444	FHOD3	0.476534	9.5822	4.11963e-05	0.00159485	NM_025135	ref|Homo sapiens formin homology 2 domain containing 3 (FHOD3), transcript variant 1, mRNA [NM_025135]
A_22_P00002829	lnc-C2orf72-1	-0.529265	6.42719	4.133e-05	0.00159896	lnc-C2orf72-1:1	gb|Homo sapiens full length insert cDNA clone YZ88E12. [AF086098]
A_24_P795371	NR2F2-AS1	-0.492934	6.77598	4.15984e-05	0.00160764	NR_102743	ref|Homo sapiens NR2F2 antisense RNA 1 (NR2F2-AS1), transcript variant 1, long non-coding RNA [NR_102743]
A_23_P209625	CYP1B1	-0.563549	12.3319	4.16094e-05	0.00160764	NM_000104	ref|Homo sapiens cytochrome P450, family 1, subfamily B, polypeptide 1 (CYP1B1), mRNA [NM_000104]
A_33_P3271323	RHOQ	-0.480556	12.4364	4.16627e-05	0.00160863	NM_012249	ref|Homo sapiens ras homolog family member Q (RHOQ), mRNA [NM_012249]
A_33_P3390441	KPNB1	-0.556961	14.0343	4.17978e-05	0.00161147	NM_002265	ref|Homo sapiens karyopherin (importin) beta 1 (KPNB1), transcript variant 1, mRNA [NM_002265]
A_23_P305198	STAT4	-0.53305	5.71607	4.18348e-05	0.00161147	NM_003151	ref|Homo sapiens signal transducer and activator of transcription 4 (STAT4), transcript variant 1, mRNA [NM_003151]
A_24_P59667	JAK3	0.696365	10.1683	4.18527e-05	0.00161147	NM_000215	ref|Homo sapiens Janus kinase 3 (JAK3), mRNA [NM_000215]
A_23_P251795	GPC2	0.531396	9.0604	4.1856e-05	0.00161147	ENST00000471050	ens|glypican 2 [Source:HGNC Symbol;Acc:HGNC:4450] [ENST00000471050]
A_33_P3311076	CYB5A	-0.681004	12.4287	4.19125e-05	0.00161147	NM_001190807	ref|Homo sapiens cytochrome b5 type A (microsomal) (CYB5A), transcript variant 3, mRNA [NM_001190807]
A_33_P3341499	WNT5A	0.57539	9.13285	4.19211e-05	0.00161147	NM_003392	ref|Homo sapiens wingless-type MMTV integration site family, member 5A (WNT5A), transcript variant 1, mRNA [NM_003392]
A_33_P3298024	ABCC3	-0.563911	10.5985	4.19295e-05	0.00161147	NM_001144070	ref|Homo sapiens ATP-binding cassette, sub-family C (CFTR/MRP), member 3 (ABCC3), transcript variant 2, mRNA [NM_001144070]
A_23_P150238	C11orf68	0.628103	10.1624	4.20919e-05	0.00161665	NM_031450	ref|Homo sapiens chromosome 11 open reading frame 68 (C11orf68), transcript variant 2, mRNA [NM_031450]
A_23_P121564	GUCY1B3	0.7857	6.30952	4.21803e-05	0.00161897	NM_000857	ref|Homo sapiens guanylate cyclase 1, soluble, beta 3 (GUCY1B3), transcript variant 2, mRNA [NM_000857]
A_22_P00006381	ENST00000514409	-0.55988	9.02992	4.22397e-05	0.00161935	ENST00000514409	ens|long intergenic non-protein coding RNA 1184 [Source:HGNC Symbol;Acc:HGNC:49565] [ENST00000514409]
A_24_P311926	HLA-G	0.542452	13.8817	4.22456e-05	0.00161935	NM_002127	ref|Homo sapiens major histocompatibility complex, class I, G (HLA-G), mRNA [NM_002127]
A_33_P3212456	STX1A	0.617332	5.68402	4.26482e-05	0.00163371	NM_001165903	ref|Homo sapiens syntaxin 1A (brain) (STX1A), transcript variant 2, mRNA [NM_001165903]
A_24_P108311	NEDD4L	-0.583488	9.97847	4.30856e-05	0.00164938	NM_015277	ref|Homo sapiens neural precursor cell expressed, developmentally down-regulated 4-like, E3 ubiquitin protein ligase (NEDD4L), transcript variant d, mRNA [NM_015277]
A_33_P3221980	A_33_P3221980	-0.61524	10.6521	4.32062e-05	0.00165291	A_33_P3221980	Unknown
A_33_P3260634	PLCB4	-0.700333	6.84121	4.32345e-05	0.00165291	NM_001172646	ref|Homo sapiens phospholipase C, beta 4 (PLCB4), transcript variant 3, mRNA [NM_001172646]
A_23_P501435	CSRP2BP	-0.537737	11.4848	4.33664e-05	0.00165687	NM_020536	ref|Homo sapiens CSRP2 binding protein (CSRP2BP), transcript variant 1, mRNA [NM_020536]
A_33_P3659678	NR6A1	0.551938	10.0161	4.35261e-05	0.00166104	NM_033334	ref|Homo sapiens nuclear receptor subfamily 6, group A, member 1 (NR6A1), transcript variant 1, mRNA [NM_033334]
A_33_P3462960	DNAJC3	-0.506722	10.2335	4.35513e-05	0.00166104	NM_006260	ref|Homo sapiens DnaJ (Hsp40) homolog, subfamily C, member 3 (DNAJC3), mRNA [NM_006260]
A_33_P3234864	UTRN	-0.467349	8.13478	4.35609e-05	0.00166104	NM_007124	ref|Homo sapiens utrophin (UTRN), mRNA [NM_007124]
A_33_P3369939	DNAJC21	-0.450446	8.38403	4.36591e-05	0.00166369	NM_194283	ref|Homo sapiens DnaJ (Hsp40) homolog, subfamily C, member 21 (DNAJC21), transcript variant 1, mRNA [NM_194283]
A_33_P3330952	ATP8A1	0.60949	7.32484	4.37471e-05	0.00166596	NM_006095	ref|Homo sapiens ATPase, aminophospholipid transporter (APLT), class I, type 8A, member 1 (ATP8A1), transcript variant 1, mRNA [NM_006095]
A_22_P00006112	NR2F1-AS1	-0.475352	10.0079	4.3951e-05	0.00167263	NR_109825	ref|Homo sapiens NR2F1 antisense RNA 1 (NR2F1-AS1), transcript variant 1, long non-coding RNA [NR_109825]
A_23_P29953	IL15	-0.460547	11.3649	4.40095e-05	0.00167377	NM_172175	ref|Homo sapiens interleukin 15 (IL15), transcript variant 2, mRNA [NM_172175]
A_24_P7085	RPL29P2	0.490204	12.7391	4.41085e-05	0.00167644	NR_002778	ref|Homo sapiens ribosomal protein L29 pseudogene 2 (RPL29P2), non-coding RNA [NR_002778]
A_24_P92472	CFI	-0.572031	5.89793	4.42958e-05	0.00168222	NM_000204	ref|Homo sapiens complement factor I (CFI), mRNA [NM_000204]
A_33_P3389653	PDE4D	-0.438157	11.6014	4.43183e-05	0.00168222	NM_001165899	ref|Homo sapiens phosphodiesterase 4D, cAMP-specific (PDE4D), transcript variant 3, mRNA [NM_001165899]
A_33_P3362696	RIC8B	-0.446434	8.87954	4.45452e-05	0.00168973	NM_018157	ref|Homo sapiens RIC8 guanine nucleotide exchange factor B (RIC8B), mRNA [NM_018157]
A_33_P3233135	KIF16B	-0.584682	8.39395	4.4655e-05	0.0016928	NM_001199866	ref|Homo sapiens kinesin family member 16B (KIF16B), transcript variant 1, mRNA [NM_001199866]
A_32_P32413	SETBP1	-0.639118	7.48969	4.49623e-05	0.00170334	NM_015559	ref|Homo sapiens SET binding protein 1 (SETBP1), transcript variant 1, mRNA [NM_015559]
A_23_P64611	P2RY6	-0.510128	9.07605	4.51817e-05	0.00171054	NM_176798	ref|Homo sapiens pyrimidinergic receptor P2Y, G-protein coupled, 6 (P2RY6), transcript variant 2, mRNA [NM_176798]
A_24_P353794	GALNT2	0.574357	9.61055	4.52495e-05	0.001712	NM_004481	ref|Homo sapiens polypeptide N-acetylgalactosaminyltransferase 2 (GALNT2), transcript variant 1, mRNA [NM_004481]
A_24_P56388	HIF1A	-0.543588	12.396	4.52987e-05	0.00171275	NM_181054	ref|Homo sapiens hypoxia inducible factor 1, alpha subunit (basic helix-loop-helix transcription factor) (HIF1A), transcript variant 2, mRNA [NM_181054]
A_32_P156851	RCAN2	0.836936	5.33847	4.53471e-05	0.00171307	NM_005822	ref|Homo sapiens regulator of calcineurin 2 (RCAN2), transcript variant 1, mRNA [NM_005822]
A_23_P104464	ALOX5	-0.546294	6.51525	4.53659e-05	0.00171307	NM_000698	ref|Homo sapiens arachidonate 5-lipoxygenase (ALOX5), transcript variant 1, mRNA [NM_000698]
A_21_P0006829	LINC00707	0.735108	7.06914	4.55232e-05	0.0017179	NR_038291	ref|Homo sapiens long intergenic non-protein coding RNA 707 (LINC00707), long non-coding RNA [NR_038291]
A_23_P205841	MYO9A	-0.425182	10.6496	4.55767e-05	0.00171881	NM_006901	ref|Homo sapiens myosin IXA (MYO9A), mRNA [NM_006901]
A_33_P3232688	ENST00000381524	-0.674556	7.01052	4.5623e-05	0.00171944	ENST00000381524	ens|colony stimulating factor 2 receptor, alpha, low-affinity (granulocyte-macrophage) [Source:HGNC Symbol;Acc:HGNC:2435] [ENST00000381524]
A_23_P156284	DBN1	0.469883	13.864	4.60129e-05	0.00173301	NM_080881	ref|Homo sapiens drebrin 1 (DBN1), transcript variant 2, mRNA [NM_080881]
A_23_P421423	TNFAIP2	-0.470423	15.6324	4.61489e-05	0.00173701	NM_006291	ref|Homo sapiens tumor necrosis factor, alpha-induced protein 2 (TNFAIP2), mRNA [NM_006291]
A_22_P00015215	LINC01152	0.599222	7.49291	4.63572e-05	0.00174373	NR_110132	ref|Homo sapiens long intergenic non-protein coding RNA 1152 (LINC01152), transcript variant 2, long non-coding RNA [NR_110132]
A_33_P3227880	BTN3A2	0.45614	7.36741	4.64241e-05	0.00174512	NM_001197247	ref|Homo sapiens butyrophilin, subfamily 3, member A2 (BTN3A2), transcript variant 3, mRNA [NM_001197247]
A_23_P110345	CHIC2	-0.528871	7.92882	4.66254e-05	0.00175109	NM_012110	ref|Homo sapiens cysteine-rich hydrophobic domain 2 (CHIC2), mRNA [NM_012110]
A_23_P110957	FOXF2	0.620194	9.02814	4.66428e-05	0.00175109	NM_001452	ref|Homo sapiens forkhead box F2 (FOXF2), mRNA [NM_001452]
A_24_P206776	CRYAB	-0.624694	6.15086	4.6812e-05	0.00175597	NM_001885	ref|Homo sapiens crystallin, alpha B (CRYAB), transcript variant 1, mRNA [NM_001885]
A_23_P168771	CCDC146	-0.432545	8.00018	4.68331e-05	0.00175597	NM_020879	ref|Homo sapiens coiled-coil domain containing 146 (CCDC146), mRNA [NM_020879]
A_33_P3278265	PYROXD1	-0.502645	9.26406	4.6907e-05	0.00175761	NM_024854	ref|Homo sapiens pyridine nucleotide-disulphide oxidoreductase domain 1 (PYROXD1), mRNA [NM_024854]
A_24_P916141	DCAF7	0.469384	11.0484	4.69975e-05	0.00175935	NM_005828	ref|Homo sapiens DDB1 and CUL4 associated factor 7 (DCAF7), transcript variant 1, mRNA [NM_005828]
A_33_P3401826	CMPK2	-0.444286	6.2258	4.70138e-05	0.00175935	NM_207315	ref|Homo sapiens cytidine monophosphate (UMP-CMP) kinase 2, mitochondrial (CMPK2), transcript variant 1, mRNA [NM_207315]
A_23_P13073	PUS3	0.453528	9.81056	4.70585e-05	0.00175988	NM_031307	ref|Homo sapiens pseudouridylate synthase 3 (PUS3), transcript variant 1, mRNA [NM_031307]
A_24_P224727	CEBPA	-0.485614	9.63528	4.70882e-05	0.00175988	NM_004364	ref|Homo sapiens CCAAT/enhancer binding protein (C/EBP), alpha (CEBPA), transcript variant 1, mRNA [NM_004364]
A_33_P3255434	MEG3	0.620529	10.8353	4.71658e-05	0.00176165	NR_002766	ref|Homo sapiens maternally expressed 3 (non-protein coding) (MEG3), transcript variant 1, long non-coding RNA [NR_002766]
A_21_P0001652	lnc-AKT3-2	0.461833	5.93608	4.72153e-05	0.00176237	lnc-AKT3-2:1	linc|LNCipedia lincRNA (lnc-AKT3-2), lincRNA [lnc-AKT3-2:1]
A_32_P108655	AK4	0.459744	11.5379	4.73337e-05	0.00176512	NM_001005353	ref|Homo sapiens adenylate kinase 4 (AK4), transcript variant 1, mRNA [NM_001005353]
A_23_P136347	EPS8	-0.848562	10.445	4.73494e-05	0.00176512	NM_004447	ref|Homo sapiens epidermal growth factor receptor pathway substrate 8 (EPS8), mRNA [NM_004447]
A_23_P111947	CDH17	-0.730573	6.46709	4.74148e-05	0.00176643	NM_004063	ref|Homo sapiens cadherin 17, LI cadherin (liver-intestine) (CDH17), transcript variant 1, mRNA [NM_004063]
A_21_P0010942	FAM25A	0.547095	5.7329	4.75766e-05	0.00177114	NM_001146157	ref|Homo sapiens family with sequence similarity 25, member A (FAM25A), mRNA [NM_001146157]
A_33_P3293474	OPN3	-0.515722	8.29804	4.7602e-05	0.00177114	NM_014322	ref|Homo sapiens opsin 3 (OPN3), mRNA [NM_014322]
A_33_P3343120	IRF8	0.785776	5.69825	4.76465e-05	0.00177167	NM_002163	ref|Homo sapiens interferon regulatory factor 8 (IRF8), mRNA [NM_002163]
A_23_P216307	RUNX1T1	0.90142	6.09019	4.79992e-05	0.00178364	NM_004349	ref|Homo sapiens runt-related transcription factor 1; translocated to, 1 (cyclin D-related) (RUNX1T1), transcript variant 1, mRNA [NM_004349]
A_23_P213518	CAST	-0.448259	12.7478	4.80414e-05	0.00178407	NM_001042440	ref|Homo sapiens calpastatin (CAST), transcript variant 6, mRNA [NM_001042440]
A_33_P3271455	PXDN	0.476778	9.3042	4.81375e-05	0.00178573	NM_012293	ref|Homo sapiens peroxidasin (PXDN), mRNA [NM_012293]
A_21_P0003877	lnc-TRIML1-3	-0.70472	5.74619	4.81472e-05	0.00178573	lnc-TRIML1-3:10	linc|LNCipedia lincRNA (lnc-TRIML1-3), lincRNA [lnc-TRIML1-3:10]
A_33_P3312638	ZNF780B	-0.677195	6.5065	4.83672e-05	0.00179275	NM_001005851	ref|Homo sapiens zinc finger protein 780B (ZNF780B), mRNA [NM_001005851]
A_24_P108301	RTTN	-0.42489	9.11868	4.84346e-05	0.00179411	NM_173630	ref|Homo sapiens rotatin (RTTN), mRNA [NM_173630]
A_22_P00002898	LINC01207	-0.808877	6.2448	4.86074e-05	0.00179937	NR_038834	ref|Homo sapiens long intergenic non-protein coding RNA 1207 (LINC01207), long non-coding RNA [NR_038834]
A_33_P3228460	FXYD3	-0.703027	6.0718	4.87463e-05	0.00180337	NM_001136007	ref|Homo sapiens FXYD domain containing ion transport regulator 3 (FXYD3), transcript variant 3, mRNA [NM_001136007]
A_24_P712562	C17orf67	0.644182	6.69747	4.87781e-05	0.0018034	NM_001085430	ref|Homo sapiens chromosome 17 open reading frame 67 (C17orf67), mRNA [NM_001085430]
A_33_P3348061	CABP7	0.609953	6.2818	4.90301e-05	0.00181123	NM_182527	ref|Homo sapiens calcium binding protein 7 (CABP7), mRNA [NM_182527]
A_23_P22614	SEPT6	0.698517	8.45613	4.90521e-05	0.00181123	NM_145802	ref|Homo sapiens septin 6 (SEPT6), transcript variant V, mRNA [NM_145802]
A_23_P40880	CMTM8	0.507349	10.7887	4.91248e-05	0.00181277	NM_178868	ref|Homo sapiens CKLF-like MARVEL transmembrane domain containing 8 (CMTM8), mRNA [NM_178868]
A_23_P144896	PDLIM7	0.81677	9.71846	4.94506e-05	0.00182364	NM_005451	ref|Homo sapiens PDZ and LIM domain 7 (enigma) (PDLIM7), transcript variant 1, mRNA [NM_005451]
A_32_P8546	LINC00473	-0.548123	12.3884	4.97998e-05	0.00183536	NR_026860	ref|Homo sapiens long intergenic non-protein coding RNA 473 (LINC00473), transcript variant 1, long non-coding RNA [NR_026860]
A_33_P3802116	ENST00000519691	-0.528457	7.44429	4.99243e-05	0.00183878	ENST00000519691	ref|PREDICTED: Homo sapiens uncharacterized LOC101929604 (LOC101929604), ncRNA [XR_247160]
A_21_P0000479	SNORA11D	0.485972	9.32997	5.03073e-05	0.00185172	NR_003711	ref|Homo sapiens small nucleolar RNA, H/ACA box 11D (SNORA11D), small nucleolar RNA [NR_003711]
A_33_P3311458	A_33_P3311458	-0.573671	8.9582	5.04311e-05	0.00185449	A_33_P3311458	Unknown
A_21_P0005248	lnc-ASB4-3	0.461856	7.14813	5.04461e-05	0.00185449	lnc-ASB4-3:2	linc|LNCipedia lincRNA (lnc-ASB4-3), lincRNA [lnc-ASB4-3:2]
A_23_P41476	SHISA3	0.649197	5.44105	5.05735e-05	0.001858	NM_001080505	ref|Homo sapiens shisa family member 3 (SHISA3), mRNA [NM_001080505]
A_23_P20484	FGL1	-0.7365	12.3057	5.06243e-05	0.0018582	NM_201553	ref|Homo sapiens fibrinogen-like 1 (FGL1), transcript variant 4, mRNA [NM_201553]
A_21_P0000173	C5orf56	-0.59419	8.7182	5.06427e-05	0.0018582	NR_045116	ref|Homo sapiens chromosome 5 open reading frame 56 (C5orf56), long non-coding RNA [NR_045116]
A_22_P00024993	LOC102724231	-0.680454	7.53732	5.08288e-05	0.00186386	ENST00000416124	ens|long intergenic non-protein coding RNA 694 [Source:HGNC Symbol;Acc:HGNC:44570] [ENST00000416124]
A_23_P329375	POU6F1	0.548666	5.89284	5.08612e-05	0.00186388	NM_002702	ref|Homo sapiens POU class 6 homeobox 1 (POU6F1), transcript variant 1, mRNA [NM_002702]
A_23_P76102	GDF11	0.689796	8.51582	5.09125e-05	0.00186458	NM_005811	ref|Homo sapiens growth differentiation factor 11 (GDF11), mRNA [NM_005811]
A_33_P3293573	VPS37D	0.452171	12.1786	5.11479e-05	0.00187203	NM_001077621	ref|Homo sapiens vacuolar protein sorting 37 homolog D (S. cerevisiae) (VPS37D), mRNA [NM_001077621]
A_21_P0000406	SNORD114-9	0.504897	6.68249	5.12297e-05	0.00187316	NR_003201	ref|Homo sapiens small nucleolar RNA, C/D box 114-9 (SNORD114-9), small nucleolar RNA [NR_003201]
A_33_P3358208	PADI1	0.639826	8.82463	5.1245e-05	0.00187316	NM_013358	ref|Homo sapiens peptidyl arginine deiminase, type I (PADI1), mRNA [NM_013358]
A_33_P3266898	DSC3	0.752653	6.30901	5.12751e-05	0.00187316	NM_001941	ref|Homo sapiens desmocollin 3 (DSC3), transcript variant Dsc3a, mRNA [NM_001941]
A_23_P79803	VSTM2L	-0.66069	8.72436	5.14637e-05	0.00187888	NM_080607	ref|Homo sapiens V-set and transmembrane domain containing 2 like (VSTM2L), mRNA [NM_080607]
A_23_P24044	CNNM2	0.492594	7.17924	5.16241e-05	0.00188345	NM_017649	ref|Homo sapiens cyclin and CBS domain divalent metal cation transport mediator 2 (CNNM2), transcript variant 1, mRNA [NM_017649]
A_21_P0006808	lnc-GTPBP4-2	0.528563	5.53174	5.16537e-05	0.00188345	lnc-GTPBP4-2:1	linc|LNCipedia lincRNA (lnc-GTPBP4-2), lincRNA [lnc-GTPBP4-2:1]
A_23_P76690	UCHL3	0.438205	12.129	5.17836e-05	0.00188701	NM_006002	ref|Homo sapiens ubiquitin carboxyl-terminal esterase L3 (ubiquitin thiolesterase) (UCHL3), transcript variant 2, mRNA [NM_006002]
A_33_P3290343	CYP1B1	-0.457263	10.0008	5.20348e-05	0.001894	NM_000104	ref|Homo sapiens cytochrome P450, family 1, subfamily B, polypeptide 1 (CYP1B1), mRNA [NM_000104]
A_22_P00008116	lnc-IL23A-2	-0.570846	8.19423	5.20565e-05	0.001894	lnc-IL23A-2:1	linc|LNCipedia lincRNA (lnc-IL23A-2), lincRNA [lnc-IL23A-2:1]
A_24_P358131	ENST00000404956	-0.410581	13.2448	5.20726e-05	0.001894	ENST00000404956	ens|keratin 18 pseudogene 52 [Source:HGNC Symbol;Acc:HGNC:37888] [ENST00000404956]
A_23_P161125	MOV10	0.461017	9.19961	5.22791e-05	0.00190032	NM_020963	ref|Homo sapiens Mov10 RISC complex RNA helicase (MOV10), transcript variant 1, mRNA [NM_020963]
A_23_P169351	SH3GL2	0.889277	5.50442	5.23431e-05	0.00190146	NM_003026	ref|Homo sapiens SH3-domain GRB2-like 2 (SH3GL2), mRNA [NM_003026]
A_33_P3293913	BICC1	-0.879058	6.75096	5.24293e-05	0.00190341	NM_001080512	ref|Homo sapiens BicC family RNA binding protein 1 (BICC1), mRNA [NM_001080512]
A_23_P300484	OBSL1	0.511681	9.43103	5.25242e-05	0.00190567	NM_001173408	ref|Homo sapiens obscurin-like 1 (OBSL1), transcript variant 3, mRNA [NM_001173408]
A_23_P51936	TNFRSF9	0.787906	5.67691	5.2754e-05	0.00191282	NM_001561	ref|Homo sapiens tumor necrosis factor receptor superfamily, member 9 (TNFRSF9), mRNA [NM_001561]
A_23_P363174	HIST1H2AL	-0.857213	7.26515	5.28046e-05	0.00191341	NM_003511	ref|Homo sapiens histone cluster 1, H2al (HIST1H2AL), mRNA [NM_003511]
A_24_P83379	WDFY3	-0.433862	8.5352	5.28359e-05	0.00191341	ENST00000426414	ens|WD repeat and FYVE domain containing 3 [Source:HGNC Symbol;Acc:HGNC:20751] [ENST00000426414]
A_22_P00003332	lnc-CAST-2	-0.806321	6.03759	5.29117e-05	0.00191451	lnc-CAST-2:1	tc|AF106037 adipocyte-derived leucine aminopeptidase {Homo sapiens} (exp=-1; wgp=0; cg=0), partial (6%) [THC2501682]
A_21_P0001545	LOC149351	0.592297	7.36902	5.29319e-05	0.00191451	ENST00000435649	Unknown
A_22_P00025067	lnc-TRAPPC6B-1	-0.557063	6.38658	5.30945e-05	0.0019192	lnc-TRAPPC6B-1:1	linc|LNCipedia lincRNA (lnc-TRAPPC6B-1), lincRNA [lnc-TRAPPC6B-1:1]
A_33_P3263890	PRRX1	0.602728	5.118	5.3145e-05	0.00191984	NM_006902	ref|Homo sapiens paired related homeobox 1 (PRRX1), transcript variant pmx-1a, mRNA [NM_006902]
A_22_P00001234	ENST00000436077	-0.522075	6.97253	5.33004e-05	0.00192426	ENST00000436077	ref|PREDICTED: Homo sapiens uncharacterized LOC102724509 (LOC102724509), ncRNA [XR_424107]
A_21_P0010293	lnc-SIK1-4	-0.560398	8.9765	5.34144e-05	0.00192718	lnc-SIK1-4:3	linc|LNCipedia lincRNA (lnc-SIK1-4), lincRNA [lnc-SIK1-4:3]
A_33_P3352522	GAS6-AS1	-0.432458	9.29165	5.36426e-05	0.00193321	AK092862	gb|Homo sapiens cDNA FLJ35543 fis, clone SPLEN2002957. [AK092862]
A_21_P0014257	STK32C	0.443228	6.88536	5.36477e-05	0.00193321	ENST00000368619	ens|serine/threonine kinase 32C [Source:HGNC Symbol;Acc:HGNC:21332] [ENST00000368619]
A_23_P8522	TMEM106B	-0.607064	12.2783	5.37817e-05	0.00193684	NM_018374	ref|Homo sapiens transmembrane protein 106B (TMEM106B), transcript variant 1, mRNA [NM_018374]
A_21_P0007637	lnc-MAP1LC3B2-2	0.641981	6.63175	5.383e-05	0.00193738	lnc-MAP1LC3B2-2:6	linc|LNCipedia lincRNA (lnc-MAP1LC3B2-2), lincRNA [lnc-MAP1LC3B2-2:6]
A_33_P3315223	HNRNPA0	-0.622102	9.52351	5.41508e-05	0.00194765	NM_006805	ref|Homo sapiens heterogeneous nuclear ribonucleoprotein A0 (HNRNPA0), mRNA [NM_006805]
A_23_P57856	BCL6	-0.545059	9.31717	5.41821e-05	0.00194765	NM_001130845	ref|Homo sapiens B-cell CLL/lymphoma 6 (BCL6), transcript variant 2, mRNA [NM_001130845]
A_23_P94159	FBXO25	-0.46902	11.9311	5.4484e-05	0.0019573	NM_183421	ref|Homo sapiens F-box protein 25 (FBXO25), transcript variant 1, mRNA [NM_183421]
A_23_P58390	C4orf32	-0.626878	8.04621	5.45318e-05	0.00195781	NM_152400	ref|Homo sapiens chromosome 4 open reading frame 32 (C4orf32), mRNA [NM_152400]
A_23_P418031	IFFO2	-0.432436	12.5428	5.47864e-05	0.00196491	NM_001136265	ref|Homo sapiens intermediate filament family orphan 2 (IFFO2), mRNA [NM_001136265]
A_22_P00007997	ENST00000605240	0.58714	5.95147	5.47968e-05	0.00196491	ENST00000605240	Unknown
A_24_P920188	ZNF24	0.552698	8.81078	5.49287e-05	0.00196842	NM_006965	ref|Homo sapiens zinc finger protein 24 (ZNF24), mRNA [NM_006965]
A_24_P221198	MBLAC1	-0.475473	9.09228	5.52712e-05	0.00197948	NM_203397	ref|Homo sapiens metallo-beta-lactamase domain containing 1 (MBLAC1), mRNA [NM_203397]
A_33_P3415843	THC2667880	-0.48391	8.21383	5.53482e-05	0.00198077	THC2667880	tc|BT006801 carnitine acetyltransferase {Homo sapiens} (exp=-1; wgp=0; cg=0), partial (18%) [THC2667880]
A_33_P3318288	CFH	-0.599468	10.2866	5.53749e-05	0.00198077	NM_001014975	ref|Homo sapiens complement factor H (CFH), transcript variant 2, mRNA [NM_001014975]
A_23_P147918	S100A16	0.473445	14.0028	5.54411e-05	0.00198192	NM_080388	ref|Homo sapiens S100 calcium binding protein A16 (S100A16), mRNA [NM_080388]
A_23_P301304	FGFR1	-0.493404	11.1251	5.56916e-05	0.00198965	NM_023110	ref|Homo sapiens fibroblast growth factor receptor 1 (FGFR1), transcript variant 1, mRNA [NM_023110]
A_32_P96036	MEX3A	0.621258	9.28886	5.59823e-05	0.00199881	NM_001093725	ref|Homo sapiens mex-3 RNA binding family member A (MEX3A), mRNA [NM_001093725]
A_23_P348257	NUAK1	0.462436	11.9351	5.60687e-05	0.00199951	NM_014840	ref|Homo sapiens NUAK family, SNF1-like kinase, 1 (NUAK1), mRNA [NM_014840]
A_23_P53763	KIAA0226L	0.632107	5.08485	5.60704e-05	0.00199951	NM_025113	ref|Homo sapiens KIAA0226-like (KIAA0226L), transcript variant 1, mRNA [NM_025113]
A_21_P0000412	SNORD114-15	0.510105	6.52661	5.63498e-05	0.00200825	NR_003208	ref|Homo sapiens small nucleolar RNA, C/D box 114-15 (SNORD114-15), small nucleolar RNA [NR_003208]
A_23_P42306	HLA-DMA	-0.538316	8.08534	5.65344e-05	0.00201281	NM_006120	ref|Homo sapiens major histocompatibility complex, class II, DM alpha (HLA-DMA), mRNA [NM_006120]
A_33_P3334515	NDRG2	0.482191	10.8051	5.65694e-05	0.00201281	NM_001282213	ref|Homo sapiens NDRG family member 2 (NDRG2), transcript variant 11, mRNA [NM_001282213]
A_33_P3378665	TC2N	-0.785393	7.61441	5.65813e-05	0.00201281	NM_152332	ref|Homo sapiens tandem C2 domains, nuclear (TC2N), transcript variant 1, mRNA [NM_152332]
A_22_P00005313	lnc-DNAJC8-1	0.69942	5.94108	5.66993e-05	0.0020156	lnc-DNAJC8-1:1	gb|aj37c10.s1 Soares_testis_NHT Homo sapiens cDNA clone 1392498 3', mRNA sequence [AA833682]
A_23_P363647	DDX26B	0.86629	6.1948	5.67289e-05	0.0020156	NM_182540	ref|Homo sapiens DEAD/H (Asp-Glu-Ala-Asp/His) box polypeptide 26B (DDX26B), mRNA [NM_182540]
A_24_P103264	UGT8	0.58189	6.59588	5.68185e-05	0.00201756	NM_003360	ref|Homo sapiens UDP glycosyltransferase 8 (UGT8), transcript variant 2, mRNA [NM_003360]
A_23_P79015	SCN1B	0.718536	6.35818	5.69092e-05	0.00201821	NM_199037	ref|Homo sapiens sodium channel, voltage gated, type I beta subunit (SCN1B), transcript variant b, mRNA [NM_199037]
A_22_P00008301	ENST00000572988	0.446573	8.96078	5.69205e-05	0.00201821	ENST00000572988	ref|PREDICTED: Homo sapiens chromosome 17 open reading frame 85 (C17orf85), transcript variant X3, misc_RNA [XR_429819]
A_22_P00014818	LOC101927809	0.560188	7.23478	5.69407e-05	0.00201821	XR_243869	ref|PREDICTED: Homo sapiens uncharacterized LOC101927809 (LOC101927809), ncRNA [XR_243869]
A_33_P6816999	THUMPD3-AS1	0.487578	9.82956	5.70271e-05	0.00202005	NR_027007	ref|Homo sapiens THUMPD3 antisense RNA 1 (THUMPD3-AS1), long non-coding RNA [NR_027007]
A_32_P167239	AFAP1L1	0.628296	8.29702	5.71005e-05	0.00202142	NM_152406	ref|Homo sapiens actin filament associated protein 1-like 1 (AFAP1L1), transcript variant 1, mRNA [NM_152406]
A_33_P3314176	FAM46C	0.794037	6.60997	5.72067e-05	0.00202395	NM_017709	ref|Homo sapiens family with sequence similarity 46, member C (FAM46C), mRNA [NM_017709]
A_33_P3512350	LOC339807	-0.534591	7.62771	5.72621e-05	0.00202468	NR_034023	ref|Homo sapiens uncharacterized LOC339807 (LOC339807), long non-coding RNA [NR_034023]
A_19_P00318600	LOC648987	-0.495551	9.13739	5.74399e-05	0.00202974	NR_034085	ref|Homo sapiens uncharacterized LOC648987 (LOC648987), transcript variant 1, long non-coding RNA [NR_034085]
A_21_P0005897	lnc-RP11-973F15.1.1-2	-0.660191	6.35573	5.75017e-05	0.00203069	lnc-RP11-973F15.1.1-2:2	linc|LNCipedia lincRNA (lnc-RP11-973F15.1.1-2), lincRNA [lnc-RP11-973F15.1.1-2:2]
A_23_P168847	FBXO16	-0.444958	8.68557	5.7858e-05	0.00204204	NM_172366	ref|Homo sapiens F-box protein 16 (FBXO16), transcript variant 1, mRNA [NM_172366]
A_23_P142631	FKBP1B	0.452963	9.81952	5.79101e-05	0.00204264	NM_054033	ref|Homo sapiens FK506 binding protein 1B, 12.6 kDa (FKBP1B), transcript variant 2, mRNA [NM_054033]
A_21_P0005824	lnc-ZMAT4-3	-0.688479	6.55782	5.81784e-05	0.00205019	lnc-ZMAT4-3:4	linc|LNCipedia lincRNA (lnc-ZMAT4-3), lincRNA [lnc-ZMAT4-3:4]
A_19_P00800264	OTUD6B-AS1	-0.468393	10.9702	5.81944e-05	0.00205019	NR_110438	ref|Homo sapiens OTUD6B antisense RNA 1 (head to head) (OTUD6B-AS1), transcript variant 1, long non-coding RNA [NR_110438]
A_19_P00321183	lnc-LRIG2-4	0.495479	7.31051	5.85774e-05	0.00206244	lnc-LRIG2-4:3	gb|Homo sapiens mRNA; cDNA DKFZp686L05231 (from clone DKFZp686L05231). [BX648855]
A_22_P00024857	LOC100288798	0.430298	7.76195	5.8735e-05	0.00206674	NR_125377	ref|Homo sapiens uncharacterized LOC100288798 (LOC100288798), transcript variant 1, long non-coding RNA [NR_125377]
A_22_P00019657	lnc-NFAT5-1	-0.649684	7.42065	5.87899e-05	0.00206731	lnc-NFAT5-1:1	tc|Q4RE65_TETNG (Q4RE65) Chromosome 2 SCAF15135, whole genome shotgun sequence. (Fragment), partial (3%) [THC2561515]
A_23_P13382	LSP1	0.488576	6.25238	5.8822e-05	0.00206731	NM_001013254	ref|Homo sapiens lymphocyte-specific protein 1 (LSP1), transcript variant 3, mRNA [NM_001013254]
A_23_P354074	LYST	-0.442703	7.29513	5.89296e-05	0.00206984	NM_000081	ref|Homo sapiens lysosomal trafficking regulator (LYST), transcript variant 1, mRNA [NM_000081]
A_33_P3636080	MLH3	-0.453403	8.64485	5.89983e-05	0.00207101	NM_001040108	ref|Homo sapiens mutL homolog 3 (MLH3), transcript variant 1, mRNA [NM_001040108]
A_24_P38895	H2AFX	0.651574	13.7176	5.91808e-05	0.00207617	NM_002105	ref|Homo sapiens H2A histone family, member X (H2AFX), mRNA [NM_002105]
A_21_P0000140	LEPROT	-0.427165	9.0788	5.92933e-05	0.00207819	NM_001198683	ref|Homo sapiens leptin receptor overlapping transcript (LEPROT), transcript variant 3, mRNA [NM_001198683]
A_23_P149200	CDC20	0.545939	11.5649	5.93098e-05	0.00207819	NM_001255	ref|Homo sapiens cell division cycle 20 (CDC20), mRNA [NM_001255]
A_23_P167789	FAM53C	0.427716	9.57204	5.95195e-05	0.00208286	NM_016605	ref|Homo sapiens family with sequence similarity 53, member C (FAM53C), transcript variant 2, mRNA [NM_016605]
A_23_P91081	EPCAM	-0.832543	8.42377	5.95286e-05	0.00208286	NM_002354	ref|Homo sapiens epithelial cell adhesion molecule (EPCAM), mRNA [NM_002354]
A_21_P0008801	lnc-ADAMTS17-1	-0.488891	8.01237	5.95835e-05	0.00208286	lnc-ADAMTS17-1:6	linc|LNCipedia lincRNA (lnc-ADAMTS17-1), lincRNA [lnc-ADAMTS17-1:6]
A_21_P0010818	LINC00993	-0.721223	9.22736	5.95859e-05	0.00208286	NR_104061	ref|Homo sapiens long intergenic non-protein coding RNA 993 (LINC00993), long non-coding RNA [NR_104061]
A_22_P00007487	GUCY1A2	-0.575856	5.73065	5.99286e-05	0.00209245	NM_001256424	ref|Homo sapiens guanylate cyclase 1, soluble, alpha 2 (GUCY1A2), transcript variant 1, mRNA [NM_001256424]
A_23_P256205	ABLIM3	0.888841	7.93332	5.99327e-05	0.00209245	NM_014945	ref|Homo sapiens actin binding LIM protein family, member 3 (ABLIM3), transcript variant 2, mRNA [NM_014945]
A_23_P143662	PISD	0.428407	8.20066	5.99676e-05	0.00209245	NM_014338	ref|Homo sapiens phosphatidylserine decarboxylase (PISD), mRNA [NM_014338]
A_21_P0011014	N6AMT1	-0.548979	8.50699	6.00719e-05	0.00209483	ENST00000527217	ens|N-6 adenine-specific DNA methyltransferase 1 (putative) [Source:EntrezGene;Acc:29104] [ENST00000527217]
A_33_P3379947	HLA-B	0.504896	11.8526	6.0239e-05	0.0020994	NM_005514	ref|Homo sapiens major histocompatibility complex, class I, B (HLA-B), mRNA [NM_005514]
A_24_P413126	PMEPA1	0.477074	13.4968	6.02923e-05	0.00210001	NM_020182	ref|Homo sapiens prostate transmembrane protein, androgen induced 1 (PMEPA1), transcript variant 1, mRNA [NM_020182]
A_22_P00023206	MORF4L2-AS1	0.504396	6.49303	6.04213e-05	0.00210324	NR_038978	ref|Homo sapiens MORF4L2 antisense RNA 1 (MORF4L2-AS1), long non-coding RNA [NR_038978]
A_23_P13873	MLF2	0.630158	12.8156	6.0521e-05	0.00210546	NM_005439	ref|Homo sapiens myeloid leukemia factor 2 (MLF2), transcript variant 1, mRNA [NM_005439]
A_23_P302207	ZNF853	0.536835	5.94785	6.06457e-05	0.00210854	NM_017560	ref|Homo sapiens zinc finger protein 853 (ZNF853), mRNA [NM_017560]
A_23_P70968	HOXA7	-0.630282	9.21651	6.08723e-05	0.00211516	NM_006896	ref|Homo sapiens homeobox A7 (HOXA7), mRNA [NM_006896]
A_23_P202104	PPIF	0.437373	13.4403	6.09553e-05	0.00211678	NM_005729	ref|Homo sapiens peptidylprolyl isomerase F (PPIF), mRNA [NM_005729]
A_23_P384698	EMC3-AS1	0.50128	8.26728	6.12741e-05	0.00212659	NR_103821	ref|Homo sapiens EMC3 antisense RNA 1 (EMC3-AS1), long non-coding RNA [NR_103821]
A_33_P3236661	PCDH9	-0.489122	10.184	6.13493e-05	0.00212782	BC150296	gb|Homo sapiens protocadherin 9, mRNA (cDNA clone MGC:167030 IMAGE:8860363), complete cds. [BC150296]
A_32_P14610	PDLIM5	-0.437761	13.734	6.14172e-05	0.00212782	NM_006457	ref|Homo sapiens PDZ and LIM domain 5 (PDLIM5), transcript variant 1, mRNA [NM_006457]
A_24_P257348	ARL6IP5	-0.52926	11.3355	6.14189e-05	0.00212782	NM_006407	ref|Homo sapiens ADP-ribosylation factor-like 6 interacting protein 5 (ARL6IP5), mRNA [NM_006407]
A_19_P00318361	KIF9-AS1	0.408817	7.78853	6.17035e-05	0.0021364	NR_033373	ref|Homo sapiens KIF9 antisense RNA 1 (KIF9-AS1), long non-coding RNA [NR_033373]
A_24_P333567	MAN1B1-AS1	0.49965	8.02376	6.18146e-05	0.00213898	NR_027447	ref|Homo sapiens MAN1B1 antisense RNA 1 (head to head) (MAN1B1-AS1), long non-coding RNA [NR_027447]
A_33_P3351150	PIEZO2	-0.66471	5.99454	6.20498e-05	0.00214585	NM_022068	ref|Homo sapiens piezo-type mechanosensitive ion channel component 2 (PIEZO2), mRNA [NM_022068]
A_23_P15108	YPEL3	0.663967	7.48076	6.23393e-05	0.00215458	NM_031477	ref|Homo sapiens yippee-like 3 (Drosophila) (YPEL3), transcript variant 1, mRNA [NM_031477]
A_24_P3415	PPP2R2C	-0.497037	9.02577	6.25097e-05	0.00215919	NM_020416	ref|Homo sapiens protein phosphatase 2, regulatory subunit B, gamma (PPP2R2C), transcript variant 1, mRNA [NM_020416]
A_24_P382026	MIF4GD	0.464612	8.91994	6.2788e-05	0.00216752	NM_020679	ref|Homo sapiens MIF4G domain containing (MIF4GD), transcript variant 2, mRNA [NM_020679]
A_23_P24529	C11orf57	0.521302	8.96598	6.29474e-05	0.00217174	NM_018195	ref|Homo sapiens chromosome 11 open reading frame 57 (C11orf57), transcript variant 1, mRNA [NM_018195]
A_33_P3326483	CRABP1	-0.639122	8.14844	6.31428e-05	0.00217719	NM_004378	ref|Homo sapiens cellular retinoic acid binding protein 1 (CRABP1), mRNA [NM_004378]
A_23_P88069	LHFP	0.481457	9.39785	6.33513e-05	0.0021831	NM_005780	ref|Homo sapiens lipoma HMGIC fusion partner (LHFP), mRNA [NM_005780]
A_23_P32135	C9orf9	0.457186	8.81294	6.34203e-05	0.00218418	NM_018956	ref|Homo sapiens chromosome 9 open reading frame 9 (C9orf9), mRNA [NM_018956]
A_33_P3268338	DDRGK1	-0.503511	11.1774	6.34639e-05	0.00218439	NM_023935	ref|Homo sapiens DDRGK domain containing 1 (DDRGK1), mRNA [NM_023935]
A_33_P3216232	ITGB1BP1	-0.470389	9.04691	6.3593e-05	0.00218755	NM_004763	ref|Homo sapiens integrin beta 1 binding protein 1 (ITGB1BP1), transcript variant 1, mRNA [NM_004763]
A_23_P67312	ZNF136	0.57762	6.33451	6.36617e-05	0.00218862	NM_003437	ref|Homo sapiens zinc finger protein 136 (ZNF136), mRNA [NM_003437]
A_23_P97123	ANKRD36BP1	-0.54245	7.69728	6.37471e-05	0.00218903	NR_026844	ref|Homo sapiens ankyrin repeat domain 36B pseudogene 1 (ANKRD36BP1), non-coding RNA [NR_026844]
A_22_P00007605	lnc-HEATR1-1	0.630461	8.00349	6.37486e-05	0.00218903	lnc-HEATR1-1:1	tc|Q5T3Q0_HUMAN (Q5T3Q0) Lectin, galactoside-binding, soluble, 8 (Galectin 8), partial (42%) [THC2505698]
A_23_P20363	ZC2HC1A	-0.459102	10.5492	6.38962e-05	0.0021928	NM_016010	ref|Homo sapiens zinc finger, C2HC-type containing 1A (ZC2HC1A), mRNA [NM_016010]
A_33_P3379941	HMGXB3	-0.487298	11.7875	6.39532e-05	0.00219347	NM_014983	ref|Homo sapiens HMG box domain containing 3 (HMGXB3), mRNA [NM_014983]
A_33_P3266530	DUS1L	0.559826	13.2645	6.40374e-05	0.00219507	NM_022156	ref|Homo sapiens dihydrouridine synthase 1-like (S. cerevisiae) (DUS1L), mRNA [NM_022156]
A_23_P256084	ARSE	-0.459832	10.1709	6.41958e-05	0.00219896	NM_000047	ref|Homo sapiens arylsulfatase E (chondrodysplasia punctata 1) (ARSE), transcript variant 2, mRNA [NM_000047]
A_22_P00001986	GNB5	-0.619416	6.76464	6.42263e-05	0.00219896	ENST00000261837	ens|guanine nucleotide binding protein (G protein), beta 5 [Source:HGNC Symbol;Acc:HGNC:4401] [ENST00000261837]
A_23_P119214	TIMM44	0.497413	9.42383	6.44158e-05	0.00220415	NM_006351	ref|Homo sapiens translocase of inner mitochondrial membrane 44 homolog (yeast) (TIMM44), mRNA [NM_006351]
A_23_P375372	FGA	-0.789476	7.37372	6.46062e-05	0.00220937	NM_021871	ref|Homo sapiens fibrinogen alpha chain (FGA), transcript variant alpha, mRNA [NM_021871]
A_23_P16252	KLK1	0.588451	5.98809	6.48346e-05	0.00221589	NM_002257	ref|Homo sapiens kallikrein 1 (KLK1), mRNA [NM_002257]
A_23_P98995	CALCOCO1	0.456925	8.34407	6.50623e-05	0.00222167	NM_020898	ref|Homo sapiens calcium binding and coiled-coil domain 1 (CALCOCO1), transcript variant 1, mRNA [NM_020898]
A_24_P238131	SUSD5	0.516331	5.89855	6.508e-05	0.00222167	NM_015551	ref|Homo sapiens sushi domain containing 5 (SUSD5), mRNA [NM_015551]
A_23_P318904	SERTAD4	0.641244	6.75508	6.53134e-05	0.0022276	NM_019605	ref|Homo sapiens SERTA domain containing 4 (SERTAD4), mRNA [NM_019605]
A_23_P95029	SNTB1	-0.57031	6.89757	6.533e-05	0.0022276	NM_021021	ref|Homo sapiens syntrophin, beta 1 (dystrophin-associated protein A1, 59kDa, basic component 1) (SNTB1), mRNA [NM_021021]
A_21_P0013996	TXLNGY	-0.509792	7.94709	6.58123e-05	0.00224273	ENST00000593000	ens|taxilin gamma pseudogene, Y-linked [Source:HGNC Symbol;Acc:HGNC:18473] [ENST00000593000]
A_33_P3258747	EVA1C	-0.513473	9.09225	6.58866e-05	0.00224389	NM_001286556	ref|Homo sapiens eva-1 homolog C (C. elegans) (EVA1C), transcript variant 2, mRNA [NM_001286556]
A_23_P162037	ARNTL	-0.469139	10.1946	6.59533e-05	0.00224389	NM_001030273	ref|Homo sapiens aryl hydrocarbon receptor nuclear translocator-like (ARNTL), transcript variant 3, mRNA [NM_001030273]
A_23_P32253	NFIL3	-0.559555	10.6258	6.59616e-05	0.00224389	NM_005384	ref|Homo sapiens nuclear factor, interleukin 3 regulated (NFIL3), transcript variant 3, mRNA [NM_005384]
A_32_P155666	ECEL1	0.709714	5.45255	6.61146e-05	0.00224663	NM_004826	ref|Homo sapiens endothelin converting enzyme-like 1 (ECEL1), transcript variant 1, mRNA [NM_004826]
A_32_P27706	AGPS	0.396758	11.1208	6.61363e-05	0.00224663	NM_003659	ref|Homo sapiens alkylglycerone phosphate synthase (AGPS), mRNA [NM_003659]
A_23_P252335	MIS18A	0.551364	11.3026	6.61673e-05	0.00224663	NM_018944	ref|Homo sapiens MIS18 kinetochore protein A (MIS18A), mRNA [NM_018944]
A_23_P306223	ARX	-0.486224	7.27504	6.61962e-05	0.00224663	NM_139058	ref|Homo sapiens aristaless related homeobox (ARX), mRNA [NM_139058]
A_24_P319364	F11R	-0.543436	12.2589	6.65738e-05	0.00225811	NM_016946	ref|Homo sapiens F11 receptor (F11R), mRNA [NM_016946]
A_23_P48886	ADAM10	-0.433094	9.94947	6.66203e-05	0.00225811	NM_001110	ref|Homo sapiens ADAM metallopeptidase domain 10 (ADAM10), mRNA [NM_001110]
A_23_P312718	PNPLA8	-0.551384	10.5203	6.66508e-05	0.00225811	NM_015723	ref|Homo sapiens patatin-like phospholipase domain containing 8 (PNPLA8), transcript variant 1, mRNA [NM_015723]
A_23_P350001	GUCY1A2	-0.616247	5.64471	6.70793e-05	0.00227131	NM_000855	ref|Homo sapiens guanylate cyclase 1, soluble, alpha 2 (GUCY1A2), transcript variant 2, mRNA [NM_000855]
A_23_P200203	ECHDC2	-0.464477	11.7976	6.71514e-05	0.00227244	NM_018281	ref|Homo sapiens enoyl CoA hydratase domain containing 2 (ECHDC2), transcript variant 2, mRNA [NM_018281]
A_19_P00317519	LOC101927043	-0.488431	8.65554	6.7225e-05	0.00227361	ENST00000413185	tc|ALU1_HUMAN (P39188) Alu subfamily J sequence contamination warning entry, partial (20%) [THC2550964]
A_22_P00003762	lnc-CDIPT-2	-0.44873	9.19791	6.73454e-05	0.00227636	lnc-CDIPT-2:1	linc|LNCipedia lincRNA (lnc-CDIPT-2), lincRNA [lnc-CDIPT-2:1]
A_22_P00014796	LINC00673	-0.522335	7.08096	6.73858e-05	0.00227641	NR_036488	ref|Homo sapiens long intergenic non-protein coding RNA 673 (LINC00673), long non-coding RNA [NR_036488]
A_23_P302568	SLC30A3	0.443272	10.3161	6.74289e-05	0.00227655	NM_003459	ref|Homo sapiens solute carrier family 30 (zinc transporter), member 3 (SLC30A3), mRNA [NM_003459]
A_23_P436353	MLLT4	0.426432	10.3216	6.75609e-05	0.00227968	NM_001291964	ref|Homo sapiens myeloid/lymphoid or mixed-lineage leukemia (trithorax homolog, Drosophila); translocated to, 4 (MLLT4), transcript variant 4, mRNA [NM_001291964]
A_23_P209246	GLI2	0.518207	8.57848	6.77491e-05	0.00228374	NM_005270	ref|Homo sapiens GLI family zinc finger 2 (GLI2), mRNA [NM_005270]
A_23_P258814	DPH3P1	0.486292	10.2696	6.77595e-05	0.00228374	NM_080750	ref|Homo sapiens diphthamide biosynthesis 3 pseudogene 1 (DPH3P1), mRNA [NM_080750]
A_24_P320545	PTK7	0.60273	5.94855	6.82605e-05	0.0022993	NM_002821	ref|Homo sapiens protein tyrosine kinase 7 (PTK7), transcript variant PTK7-1, mRNA [NM_002821]
A_23_P87049	SORL1	-0.421006	11.1634	6.83788e-05	0.00230196	NM_003105	ref|Homo sapiens sortilin-related receptor, L(DLR class) A repeats containing (SORL1), mRNA [NM_003105]
A_33_P3387365	PXMP4	-0.534031	6.82913	6.84298e-05	0.00230234	NM_007238	ref|Homo sapiens peroxisomal membrane protein 4, 24kDa (PXMP4), transcript variant 1, mRNA [NM_007238]
A_22_P00003850	LINC01272	-0.631435	5.77294	6.86494e-05	0.0023084	NM_001278655	ref|Homo sapiens long intergenic non-protein coding RNA 1272 (LINC01272), mRNA [NM_001278655]
A_33_P3356210	NCR3LG1	0.453615	8.85578	6.88067e-05	0.00231236	NM_001202439	ref|Homo sapiens natural killer cell cytotoxicity receptor 3 ligand 1 (NCR3LG1), mRNA [NM_001202439]
A_23_P120860	NIPSNAP1	0.46493	11.26	6.89477e-05	0.00231576	NM_003634	ref|Homo sapiens nipsnap homolog 1 (C. elegans) (NIPSNAP1), transcript variant 1, mRNA [NM_003634]
A_23_P137209	UBA1	0.647994	12.0496	6.90201e-05	0.00231638	NM_003334	ref|Homo sapiens ubiquitin-like modifier activating enzyme 1 (UBA1), transcript variant 1, mRNA [NM_003334]
A_33_P3245126	A_33_P3245126	-0.70065	6.1793	6.90455e-05	0.00231638	A_33_P3245126	Unknown
A_23_P41246	MFSD10	0.439147	9.56225	6.91031e-05	0.00231698	NM_001120	ref|Homo sapiens major facilitator superfamily domain containing 10 (MFSD10), transcript variant 1, mRNA [NM_001120]
A_33_P3331451	TGFBR1	0.541854	7.55372	6.92103e-05	0.00231924	NM_004612	ref|Homo sapiens transforming growth factor, beta receptor 1 (TGFBR1), transcript variant 1, mRNA [NM_004612]
A_21_P0007223	LOC101927056	0.438743	6.35272	6.92865e-05	0.0023204	NR_125395	ref|Homo sapiens uncharacterized LOC101927056 (LOC101927056), transcript variant 1, long non-coding RNA [NR_125395]
A_23_P74162	IQCC	0.549026	6.61741	6.93244e-05	0.0023204	NM_018134	ref|Homo sapiens IQ motif containing C (IQCC), transcript variant 2, mRNA [NM_018134]
A_23_P381577	ZNF25	-0.471383	7.493	6.9557e-05	0.00232685	NM_145011	ref|Homo sapiens zinc finger protein 25 (ZNF25), mRNA [NM_145011]
A_23_P311640	AGFG2	-0.505755	9.76728	6.98576e-05	0.00233557	NM_006076	ref|Homo sapiens ArfGAP with FG repeats 2 (AGFG2), mRNA [NM_006076]
A_33_P3229958	A_33_P3229958	-0.501566	4.99604	7.00842e-05	0.0023418	A_33_P3229958	Unknown
A_23_P89921	ZNF180	-0.460498	8.46561	7.02543e-05	0.00234584	NM_013256	ref|Homo sapiens zinc finger protein 180 (ZNF180), transcript variant 1, mRNA [NM_013256]
A_32_P22401	MAP7D1	0.504946	12.7473	7.02857e-05	0.00234584	NM_018067	ref|Homo sapiens MAP7 domain containing 1 (MAP7D1), transcript variant 1, mRNA [NM_018067]
A_23_P215566	AHR	-0.617772	9.79531	7.04498e-05	0.00234998	NM_001621	ref|Homo sapiens aryl hydrocarbon receptor (AHR), mRNA [NM_001621]
A_33_P3240295	ENST00000454475	-0.466703	14.4699	7.09898e-05	0.00236664	ENST00000454475	ens|keratin 18 pseudogene 26 [Source:HGNC Symbol;Acc:HGNC:33395] [ENST00000454475]
A_24_P107317	USP2	0.504243	4.89981	7.10429e-05	0.00236705	NM_004205	ref|Homo sapiens ubiquitin specific peptidase 2 (USP2), transcript variant 1, mRNA [NM_004205]
A_33_P3405068	NAV1	0.542695	7.59535	7.11937e-05	0.00236933	NM_020443	ref|Homo sapiens neuron navigator 1 (NAV1), transcript variant 1, mRNA [NM_020443]
A_33_P3363245	NXPH4	0.790481	9.76828	7.12141e-05	0.00236933	NM_007224	ref|Homo sapiens neurexophilin 4 (NXPH4), mRNA [NM_007224]
A_33_P3293164	CHGA	-0.436017	7.8829	7.12329e-05	0.00236933	NM_001275	ref|Homo sapiens chromogranin A (parathyroid secretory protein 1) (CHGA), transcript variant 1, mRNA [NM_001275]
A_24_P365349	CACNG7	0.619162	8.78471	7.1528e-05	0.00237779	NM_031896	ref|Homo sapiens calcium channel, voltage-dependent, gamma subunit 7 (CACNG7), mRNA [NM_031896]
A_22_P00002524	lnc-C17orf46-1	0.477588	7.04794	7.1781e-05	0.00238442	lnc-C17orf46-1:1	tc|AF432213 CLL-associated antigen KW-13 {Homo sapiens} (exp=-1; wgp=0; cg=0), partial (6%) [THC2776101]
A_22_P00014723	TARID	-0.510658	6.77458	7.18092e-05	0.00238442	NR_109982	ref|Homo sapiens TCF21 antisense RNA inducing promoter demethylation (TARID), long non-coding RNA [NR_109982]
A_23_P55936	FCGRT	0.527881	12.7342	7.20151e-05	0.00238989	NM_004107	ref|Homo sapiens Fc fragment of IgG, receptor, transporter, alpha (FCGRT), transcript variant 2, mRNA [NM_004107]
A_24_P25234	MTL5	0.587453	7.09712	7.23358e-05	0.00239917	NM_001039656	ref|Homo sapiens metallothionein-like 5, testis-specific (tesmin) (MTL5), transcript variant 2, mRNA [NM_001039656]
A_33_P3328511	ARL17B	0.53864	9.56479	7.33045e-05	0.00242992	NM_001039083	ref|Homo sapiens ADP-ribosylation factor-like 17B (ARL17B), transcript variant 1, mRNA [NM_001039083]
A_33_P3888485	BCO2	-0.45685	7.39876	7.36997e-05	0.00244016	NM_031938	ref|Homo sapiens beta-carotene oxygenase 2 (BCO2), transcript variant 1, mRNA [NM_031938]
A_23_P383009	IGFBP5	0.644279	6.21774	7.37145e-05	0.00244016	NM_000599	ref|Homo sapiens insulin-like growth factor binding protein 5 (IGFBP5), mRNA [NM_000599]
A_23_P9293	TJP2	0.467084	9.15617	7.37388e-05	0.00244016	NM_004817	ref|Homo sapiens tight junction protein 2 (TJP2), transcript variant 1, mRNA [NM_004817]
A_23_P29922	TLR3	-0.557109	6.47267	7.39246e-05	0.00244492	NM_003265	ref|Homo sapiens toll-like receptor 3 (TLR3), mRNA [NM_003265]
A_33_P3273624	HYAL3	0.409107	7.82078	7.42859e-05	0.00245411	NM_003549	ref|Homo sapiens hyaluronoglucosaminidase 3 (HYAL3), transcript variant 1, mRNA [NM_003549]
A_23_P202978	CASP1	-0.589261	5.55101	7.4307e-05	0.00245411	NM_033292	ref|Homo sapiens caspase 1, apoptosis-related cysteine peptidase (CASP1), transcript variant alpha, mRNA [NM_033292]
A_23_P436618	GABRA5	-0.590344	7.5954	7.43503e-05	0.00245411	NM_000810	ref|Homo sapiens gamma-aminobutyric acid (GABA) A receptor, alpha 5 (GABRA5), transcript variant 1, mRNA [NM_000810]
A_21_P0007219	lnc-AP000769.1-1	-0.613179	6.046	7.43708e-05	0.00245411	lnc-AP000769.1-1:1	linc|LNCipedia lincRNA (lnc-AP000769.1-1), lincRNA [lnc-AP000769.1-1:1]
A_33_P3400192	MAPK9	-0.612649	8.17656	7.46621e-05	0.00246183	NM_001135044	ref|Homo sapiens mitogen-activated protein kinase 9 (MAPK9), transcript variant JNK2-g, mRNA [NM_001135044]
A_22_P00005863	ERN1	-0.446259	8.98476	7.46893e-05	0.00246183	ENST00000433197	ens|endoplasmic reticulum to nucleus signaling 1 [Source:HGNC Symbol;Acc:HGNC:3449] [ENST00000433197]
A_23_P138805	CHORDC1	-0.499347	10.8218	7.47876e-05	0.00246368	NM_012124	ref|Homo sapiens cysteine and histidine-rich domain (CHORD) containing 1 (CHORDC1), transcript variant 1, mRNA [NM_012124]
A_33_P3370787	EPHB2	0.529309	10.2098	7.48933e-05	0.00246577	NM_004442	ref|Homo sapiens EPH receptor B2 (EPHB2), transcript variant 2, mRNA [NM_004442]
A_23_P393034	HAS3	0.583808	10.6738	7.49713e-05	0.00246695	NM_005329	ref|Homo sapiens hyaluronan synthase 3 (HAS3), transcript variant 1, mRNA [NM_005329]
A_33_P3357247	USP36	-0.441887	10.1563	7.51303e-05	0.00246958	NM_025090	ref|Homo sapiens ubiquitin specific peptidase 36 (USP36), mRNA [NM_025090]
A_23_P80098	GART	0.472007	12.4579	7.51358e-05	0.00246958	NM_000819	ref|Homo sapiens phosphoribosylglycinamide formyltransferase, phosphoribosylglycinamide synthetase, phosphoribosylaminoimidazole synthetase (GART), transcript variant 1, mRNA [NM_000819]
A_23_P156907	SOBP	0.532637	7.90501	7.52688e-05	0.00247127	NM_018013	ref|Homo sapiens sine oculis binding protein homolog (Drosophila) (SOBP), mRNA [NM_018013]
A_21_P0001699	lnc-UBL4B-1	0.64817	5.30325	7.52719e-05	0.00247127	lnc-UBL4B-1:5	linc|LNCipedia lincRNA (lnc-UBL4B-1), lincRNA [lnc-UBL4B-1:5]
A_33_P3338909	ARPC5	-0.428936	14.7011	7.5708e-05	0.00248302	NM_001270439	ref|Homo sapiens actin related protein 2/3 complex, subunit 5, 16kDa (ARPC5), transcript variant 2, mRNA [NM_001270439]
A_32_P110872	GGACT	-0.52372	8.62614	7.57151e-05	0.00248302	NM_033110	ref|Homo sapiens gamma-glutamylamine cyclotransferase (GGACT), transcript variant 1, mRNA [NM_033110]
A_32_P125803	RBM26-AS1	0.808431	5.75571	7.58733e-05	0.00248681	NR_038991	ref|Homo sapiens RBM26 antisense RNA 1 (RBM26-AS1), long non-coding RNA [NR_038991]
A_21_P0000160	TM4SF19	-0.502677	6.55076	7.59519e-05	0.00248799	NM_138461	ref|Homo sapiens transmembrane 4 L six family member 19 (TM4SF19), transcript variant 1, mRNA [NM_138461]
A_23_P319859	EYA2	0.482395	8.66723	7.62938e-05	0.00249758	NM_005244	ref|Homo sapiens EYA transcriptional coactivator and phosphatase 2 (EYA2), transcript variant 1, mRNA [NM_005244]
A_19_P00320723	SRP14-AS1	0.679617	6.97146	7.63557e-05	0.00249758	NR_040059	ref|Homo sapiens SRP14 antisense RNA1 (head to head) (SRP14-AS1), transcript variant 1, long non-coding RNA [NR_040059]
A_33_P3530314	C5orf42	-0.479662	9.39707	7.6373e-05	0.00249758	NM_023073	ref|Homo sapiens chromosome 5 open reading frame 42 (C5orf42), mRNA [NM_023073]
A_23_P251499	PCOLCE	0.453361	7.72375	7.67516e-05	0.00250855	NM_002593	ref|Homo sapiens procollagen C-endopeptidase enhancer (PCOLCE), mRNA [NM_002593]
A_23_P9823	MLXIP	-0.47792	10.7468	7.6838e-05	0.00250936	NM_014938	ref|Homo sapiens MLX interacting protein (MLXIP), mRNA [NM_014938]
A_23_P117037	LETMD1	0.388029	10.0297	7.68745e-05	0.00250936	NM_015416	ref|Homo sapiens LETM1 domain containing 1 (LETMD1), transcript variant 1, mRNA [NM_015416]
A_23_P75083	ZMYND11	-0.48039	9.38939	7.69053e-05	0.00250936	NM_212479	ref|Homo sapiens zinc finger, MYND-type containing 11 (ZMYND11), transcript variant 2, mRNA [NM_212479]
A_23_P100355	PPP4C	0.636997	11.178	7.71212e-05	0.002515	ENST00000561610	ens|protein phosphatase 4, catalytic subunit [Source:HGNC Symbol;Acc:HGNC:9319] [ENST00000561610]
A_23_P205228	ATP7B	0.447886	9.42151	7.72201e-05	0.00251682	NM_000053	ref|Homo sapiens ATPase, Cu++ transporting, beta polypeptide (ATP7B), transcript variant 1, mRNA [NM_000053]
A_23_P69863	PCDHB5	-0.680051	6.77934	7.74688e-05	0.00252351	NM_015669	ref|Homo sapiens protocadherin beta 5 (PCDHB5), mRNA [NM_015669]
A_24_P358305	ENST00000520239	-0.644065	9.75712	7.75767e-05	0.00252561	ENST00000520239	Unknown
A_23_P160559	ECM1	0.597141	6.73192	7.76474e-05	0.00252566	NM_004425	ref|Homo sapiens extracellular matrix protein 1 (ECM1), transcript variant 1, mRNA [NM_004425]
A_24_P168760	GTPBP1	0.536929	9.10199	7.76648e-05	0.00252566	NM_004286	ref|Homo sapiens GTP binding protein 1 (GTPBP1), mRNA [NM_004286]
A_23_P328022	SLC5A10	0.52161	6.1482	7.7849e-05	0.00253024	NM_152351	ref|Homo sapiens solute carrier family 5 (sodium/sugar cotransporter), member 10 (SLC5A10), transcript variant 1, mRNA [NM_152351]
A_32_P145010	LOC729683	0.569028	6.04491	7.79994e-05	0.00253372	NR_046273	ref|Homo sapiens uncharacterized LOC729683 (LOC729683), long non-coding RNA [NR_046273]
A_23_P371076	KLF12	0.729509	6.7145	7.82058e-05	0.00253901	ENST00000472022	ens|Kruppel-like factor 12 [Source:HGNC Symbol;Acc:HGNC:6346] [ENST00000472022]
A_21_P0014170	LOC100506885	-0.549643	6.38133	7.83056e-05	0.00254014	ENST00000607233	Unknown
A_23_P112289	TMOD1	0.609182	5.92633	7.83277e-05	0.00254014	NM_003275	ref|Homo sapiens tropomodulin 1 (TMOD1), transcript variant 1, mRNA [NM_003275]
A_23_P501007	EFEMP1	-0.597653	10.3701	7.84671e-05	0.00254251	NM_001039348	ref|Homo sapiens EGF containing fibulin-like extracellular matrix protein 1 (EFEMP1), transcript variant 2, mRNA [NM_001039348]
A_23_P27048	ENST00000292114	-0.428799	11.0711	7.84879e-05	0.00254251	ENST00000292114	ens|transmembrane protein 199 [Source:HGNC Symbol;Acc:HGNC:18085] [ENST00000292114]
A_33_P3250028	EVI5L	0.542796	8.09194	7.85357e-05	0.00254265	NM_145245	ref|Homo sapiens ecotropic viral integration site 5-like (EVI5L), transcript variant 2, mRNA [NM_145245]
A_21_P0011016	LOC643733	-0.454983	8.3153	7.86824e-05	0.00254598	ENST00000532441	Unknown
A_33_P6608390	YTHDF3	-0.479954	7.29966	7.88902e-05	0.00255129	ENST00000518373	ens|YTH domain family, member 3 [Source:HGNC Symbol;Acc:HGNC:26465] [ENST00000518373]
A_23_P405707	BCOR	0.404658	8.79314	7.99972e-05	0.00258566	ENST00000615339	ens|BCL6 corepressor [Source:HGNC Symbol;Acc:HGNC:20893] [ENST00000615339]
A_23_P34877	RBM15	0.480352	7.94153	8.02861e-05	0.00259356	NM_022768	ref|Homo sapiens RNA binding motif protein 15 (RBM15), transcript variant 1, mRNA [NM_022768]
A_33_P3244317	MESDC2	-0.524226	9.53418	8.04525e-05	0.0025963	NM_015154	ref|Homo sapiens mesoderm development candidate 2 (MESDC2), transcript variant 1, mRNA [NM_015154]
A_33_P3241937	TBC1D16	0.476496	8.46818	8.04857e-05	0.0025963	NM_019020	ref|Homo sapiens TBC1 domain family, member 16 (TBC1D16), transcript variant 1, mRNA [NM_019020]
A_33_P3359157	FAM189B	0.686288	7.35135	8.05249e-05	0.0025963	NM_001267608	ref|Homo sapiens family with sequence similarity 189, member B (FAM189B), transcript variant 3, mRNA [NM_001267608]
A_21_P0010503	HOTAIR	0.735686	5.65263	8.05488e-05	0.0025963	NR_047518	ref|Homo sapiens HOX transcript antisense RNA (HOTAIR), transcript variant 3, long non-coding RNA [NR_047518]
A_24_P307653	SLC6A15	0.59255	5.92808	8.12931e-05	0.00261884	NM_182767	ref|Homo sapiens solute carrier family 6 (neutral amino acid transporter), member 15 (SLC6A15), transcript variant 1, mRNA [NM_182767]
A_23_P44546	DFFB	0.709298	7.47044	8.14078e-05	0.00262005	NM_001282669	ref|Homo sapiens DNA fragmentation factor, 40kDa, beta polypeptide (caspase-activated DNase) (DFFB), transcript variant 1, mRNA [NM_001282669]
A_22_P00016724	lnc-TRAPPC8-2	0.520351	5.96052	8.14204e-05	0.00262005	lnc-TRAPPC8-2:1	tc|ALU8_HUMAN (P39195) Alu subfamily SX sequence contamination warning entry, partial (4%) [THC2687512]
A_21_P0000418	SNORD114-21	0.531248	6.92276	8.19913e-05	0.00263696	NR_003214	ref|Homo sapiens small nucleolar RNA, C/D box 114-21 (SNORD114-21), small nucleolar RNA [NR_003214]
A_23_P80839	MAP6D1	0.398468	10.22	8.2054e-05	0.00263753	NM_024871	ref|Homo sapiens MAP6 domain containing 1 (MAP6D1), mRNA [NM_024871]
A_24_P357169	EPPK1	0.4751	5.30672	8.22441e-05	0.00264218	NM_031308	ref|Homo sapiens epiplakin 1 (EPPK1), mRNA [NM_031308]
A_23_P217135	ZNF275	0.556657	10.0749	8.22984e-05	0.00264247	NM_001080485	ref|Homo sapiens zinc finger protein 275 (ZNF275), mRNA [NM_001080485]
A_24_P178654	ENST00000430258	0.420994	13.7815	8.2518e-05	0.00264807	ENST00000430258	ens|ribosomal protein L18a pseudogene 15 [Source:HGNC Symbol;Acc:HGNC:36010] [ENST00000430258]
A_23_P108294	PPAP2C	-0.413608	10.5742	8.25769e-05	0.0026485	NM_177543	ref|Homo sapiens phosphatidic acid phosphatase type 2C (PPAP2C), transcript variant 3, mRNA [NM_177543]
A_23_P63026	LGALS8	-0.401647	9.22026	8.27097e-05	0.0026513	NM_006499	ref|Homo sapiens lectin, galactoside-binding, soluble, 8 (LGALS8), transcript variant 1, mRNA [NM_006499]
A_23_P129157	NEIL1	0.463487	9.43975	8.28667e-05	0.00265487	NM_024608	ref|Homo sapiens nei endonuclease VIII-like 1 (E. coli) (NEIL1), transcript variant 2, mRNA [NM_024608]
A_23_P34045	EDA	0.426253	7.05075	8.29666e-05	0.00265661	NM_001399	ref|Homo sapiens ectodysplasin A (EDA), transcript variant 1, mRNA [NM_001399]
A_22_P00020019	ENST00000565401	0.689239	6.49639	8.3289e-05	0.00266548	ENST00000565401	Unknown
A_23_P101699	HDGFRP2	0.385727	8.16303	8.35294e-05	0.0026717	NM_032631	ref|Homo sapiens hepatoma-derived growth factor-related protein 2 (HDGFRP2), transcript variant 2, mRNA [NM_032631]
A_24_P886040	DCP2	0.542424	9.3433	8.36251e-05	0.0026733	NM_152624	ref|Homo sapiens decapping mRNA 2 (DCP2), transcript variant 1, mRNA [NM_152624]
A_24_P179585	MARK1	0.572094	5.37794	8.36777e-05	0.00267352	NM_018650	ref|Homo sapiens MAP/microtubule affinity-regulating kinase 1 (MARK1), transcript variant 2, mRNA [NM_018650]
A_21_P0000238	SNORD12C	-0.479525	9.8299	8.3804e-05	0.00267604	NR_002433	ref|Homo sapiens small nucleolar RNA, C/D box 12C (SNORD12C), small nucleolar RNA [NR_002433]
A_33_P3232478	CACNA2D1	-0.513863	7.35376	8.38484e-05	0.00267604	NM_000722	ref|Homo sapiens calcium channel, voltage-dependent, alpha 2/delta subunit 1 (CACNA2D1), transcript variant 1, mRNA [NM_000722]
A_33_P3226565	A_33_P3226565	0.502545	6.95237	8.39137e-05	0.00267621	A_33_P3226565	Unknown
A_23_P87560	BTG1	-0.449195	10.2286	8.39454e-05	0.00267621	NM_001731	ref|Homo sapiens B-cell translocation gene 1, anti-proliferative (BTG1), mRNA [NM_001731]
A_24_P630490	DFNB59	0.468545	7.59458	8.40031e-05	0.00267658	NM_001042702	ref|Homo sapiens deafness, autosomal recessive 59 (DFNB59), mRNA [NM_001042702]
A_23_P253046	UGP2	-0.452899	11.7497	8.41172e-05	0.00267875	NM_006759	ref|Homo sapiens UDP-glucose pyrophosphorylase 2 (UGP2), transcript variant 1, mRNA [NM_006759]
A_33_P3381328	FAM201A	-0.477803	9.4295	8.43572e-05	0.00268493	NR_027294	ref|Homo sapiens family with sequence similarity 201, member A (FAM201A), long non-coding RNA [NR_027294]
A_22_P00016692	ENST00000564772	0.4792	5.81796	8.44687e-05	0.00268702	ENST00000564772	gb|Homo sapiens cDNA FLJ36553 fis, clone TRACH2008478. [AK093872]
A_23_P204158	RNFT2	-0.470894	10.4964	8.46045e-05	0.00268962	NM_032814	ref|Homo sapiens ring finger protein, transmembrane 2 (RNFT2), transcript variant 2, mRNA [NM_032814]
A_33_P3306267	PAX6	0.686381	5.91435	8.46428e-05	0.00268962	NM_000280	ref|Homo sapiens paired box 6 (PAX6), transcript variant 1, mRNA [NM_000280]
A_23_P129695	VASN	-0.554392	10.4707	8.52892e-05	0.00270869	NM_138440	ref|Homo sapiens vasorin (VASN), mRNA [NM_138440]
A_33_P3217123	BCL2L12	0.46181	14.7644	8.53438e-05	0.00270894	NM_138639	ref|Homo sapiens BCL2-like 12 (proline rich) (BCL2L12), transcript variant 1, mRNA [NM_138639]
A_24_P289188	ENST00000496414	0.484558	13.4948	8.54193e-05	0.00270987	ENST00000496414	ens|ribosomal protein L29 pseudogene 30 [Source:HGNC Symbol;Acc:HGNC:36601] [ENST00000496414]
A_33_P3266923	LMTK2	-0.519948	8.57964	8.54922e-05	0.00271071	NM_014916	ref|Homo sapiens lemur tyrosine kinase 2 (LMTK2), mRNA [NM_014916]
A_23_P66481	RTN4RL1	0.539125	6.72488	8.58317e-05	0.00271756	NM_178568	ref|Homo sapiens reticulon 4 receptor-like 1 (RTN4RL1), mRNA [NM_178568]
A_32_P116206	RELL1	0.460335	10.4875	8.58402e-05	0.00271756	NM_001085400	ref|Homo sapiens RELT-like 1 (RELL1), transcript variant 1, mRNA [NM_001085400]
A_23_P116642	SLC26A10	0.766112	5.98443	8.58482e-05	0.00271756	NM_133489	ref|Homo sapiens solute carrier family 26, member 10 (SLC26A10), mRNA [NM_133489]
A_24_P272761	DENND1A	-0.443485	7.2779	8.6224e-05	0.00272612	NM_020946	ref|Homo sapiens DENN/MADD domain containing 1A (DENND1A), transcript variant 1, mRNA [NM_020946]
A_23_P114405	MORF4L2	0.563798	12.4379	8.62584e-05	0.00272612	NM_012286	ref|Homo sapiens mortality factor 4 like 2 (MORF4L2), transcript variant 2, mRNA [NM_012286]
A_33_P3315504	ERI1	-0.394797	9.7737	8.63008e-05	0.00272612	NM_153332	ref|Homo sapiens exoribonuclease 1 (ERI1), mRNA [NM_153332]
A_33_P3360728	BLVRB	-0.494594	15.3659	8.63053e-05	0.00272612	NM_000713	ref|Homo sapiens biliverdin reductase B (BLVRB), mRNA [NM_000713]
A_33_P3377529	HOXA4	0.48177	8.07254	8.63993e-05	0.00272761	NM_002141	ref|Homo sapiens homeobox A4 (HOXA4), mRNA [NM_002141]
A_22_P00015880	lnc-TC2N-1	-0.520457	5.98923	8.68671e-05	0.00274089	lnc-TC2N-1:1	gb|Homo sapiens cDNA FLJ37931 fis, clone CTONG2004397. [AK095250]
A_21_P0014396	IPO5P1	0.43104	9.16706	8.78034e-05	0.00276894	NR_103741	ref|Homo sapiens importin 5 pseudogene 1 (IPO5P1), transcript variant 1, non-coding RNA [NR_103741]
A_33_P3308232	FAM224A	-0.399556	10.799	8.82796e-05	0.0027817	NR_002161	ref|Homo sapiens family with sequence similarity 224, member A (non-protein coding) (FAM224A), long non-coding RNA [NR_002161]
A_23_P374689	GAD1	0.640099	5.36302	8.83035e-05	0.0027817	NM_000817	ref|Homo sapiens glutamate decarboxylase 1 (brain, 67kDa) (GAD1), transcript variant GAD67, mRNA [NM_000817]
A_24_P393571	GDA	-0.547923	7.54463	8.85032e-05	0.00278649	NM_004293	ref|Homo sapiens guanine deaminase (GDA), transcript variant 2, mRNA [NM_004293]
A_22_P00001218	lnc-ANKRD11-2	-0.572228	7.51514	8.91181e-05	0.00280434	lnc-ANKRD11-2:1	linc|LNCipedia lincRNA (lnc-ANKRD11-2), lincRNA [lnc-ANKRD11-2:1]
A_33_P3275487	SLFN13	-0.420658	6.13149	8.91876e-05	0.00280501	NM_144682	ref|Homo sapiens schlafen family member 13 (SLFN13), mRNA [NM_144682]
A_24_P210637	CHST14	0.459013	6.33726	8.93283e-05	0.00280658	NM_130468	ref|Homo sapiens carbohydrate (N-acetylgalactosamine 4-0) sulfotransferase 14 (CHST14), mRNA [NM_130468]
A_23_P251043	SYNDIG1	0.425547	7.31444	8.93774e-05	0.00280658	NM_024893	ref|Homo sapiens synapse differentiation inducing 1 (SYNDIG1), mRNA [NM_024893]
A_23_P379649	BMF	0.637804	6.0511	8.93818e-05	0.00280658	NM_001003940	ref|Homo sapiens Bcl2 modifying factor (BMF), transcript variant 1, mRNA [NM_001003940]
A_22_P00006199	lnc-FAM40A-1	0.521847	9.36774	8.94847e-05	0.00280694	lnc-FAM40A-1:1	tc|Q5T8M4_HUMAN (Q5T8M4) Aristaless-like homeobox 3, partial (13%) [THC2511655]
A_23_P65918	ITPKA	0.523901	9.30502	8.94896e-05	0.00280694	NM_002220	ref|Homo sapiens inositol-trisphosphate 3-kinase A (ITPKA), mRNA [NM_002220]
A_21_P0001178	lnc-GOLPH3L-1	0.475229	6.5862	8.96504e-05	0.00281048	lnc-GOLPH3L-1:1	gb|Homo sapiens cDNA FLJ42928 fis, clone BRSSN2007076. [AK124918]
A_23_P46333	MTF2	0.465749	9.9012	8.97665e-05	0.0028126	NM_007358	ref|Homo sapiens metal response element binding transcription factor 2 (MTF2), transcript variant 1, mRNA [NM_007358]
A_33_P3384462	THSD4	-0.626606	9.15958	8.98651e-05	0.00281418	NM_024817	ref|Homo sapiens thrombospondin, type I, domain containing 4 (THSD4), transcript variant 1, mRNA [NM_024817]
A_33_P3246505	MAP3K8	-0.67656	9.86245	8.99358e-05	0.00281488	ENST00000375322	ens|mitogen-activated protein kinase kinase kinase 8 [Source:HGNC Symbol;Acc:HGNC:6860] [ENST00000375322]
A_23_P16976	ANXA4	-0.525033	14.5079	9.04915e-05	0.00283076	NM_001153	ref|Homo sapiens annexin A4 (ANXA4), mRNA [NM_001153]
A_23_P44781	CDKAL1	0.433629	8.17306	9.05494e-05	0.00283105	NM_017774	ref|Homo sapiens CDK5 regulatory subunit associated protein 1-like 1 (CDKAL1), mRNA [NM_017774]
A_23_P391506	IVNS1ABP	-0.482952	10.3661	9.0603e-05	0.00283121	NM_006469	ref|Homo sapiens influenza virus NS1A binding protein (IVNS1ABP), mRNA [NM_006469]
A_24_P146892	ORAI1	0.506167	10.8134	9.07072e-05	0.00283151	NM_032790	ref|Homo sapiens ORAI calcium release-activated calcium modulator 1 (ORAI1), mRNA [NM_032790]
A_33_P3317603	B4GALNT4	0.623935	7.44971	9.07097e-05	0.00283151	NM_178537	ref|Homo sapiens beta-1,4-N-acetyl-galactosaminyl transferase 4 (B4GALNT4), mRNA [NM_178537]
A_24_P791669	ZNF879	-0.453644	6.46863	9.10785e-05	0.0028415	NM_001136116	ref|Homo sapiens zinc finger protein 879 (ZNF879), mRNA [NM_001136116]
A_33_P3245066	SLC35E2B	0.431525	8.63822	9.12102e-05	0.00284346	NM_001290264	ref|Homo sapiens solute carrier family 35, member E2B (SLC35E2B), transcript variant 1, mRNA [NM_001290264]
A_23_P107612	RAB27B	-0.434591	9.39946	9.13147e-05	0.00284346	NM_004163	ref|Homo sapiens RAB27B, member RAS oncogene family (RAB27B), mRNA [NM_004163]
A_33_P3400389	SPATS2L	-0.397595	12.349	9.13489e-05	0.00284346	NM_001282735	ref|Homo sapiens spermatogenesis associated, serine-rich 2-like (SPATS2L), transcript variant 5, mRNA [NM_001282735]
A_33_P3231156	ENST00000567054	0.454443	8.84373	9.13669e-05	0.00284346	ENST00000567054	ens|metallothionein 1C, pseudogene [Source:HGNC Symbol;Acc:HGNC:7395] [ENST00000567054]
A_33_P3424207	RABEP2	-0.454167	11.8306	9.13848e-05	0.00284346	NM_024816	ref|Homo sapiens rabaptin, RAB GTPase binding effector protein 2 (RABEP2), mRNA [NM_024816]
A_22_P00012087	lnc-PMM2-5	-0.468214	9.19598	9.15675e-05	0.00284699	lnc-PMM2-5:1	gb|Homo sapiens cDNA FLJ37032 fis, clone BRACE2011265. [AK094351]
A_33_P3361067	ABCG2	-0.542635	6.98333	9.16398e-05	0.00284699	NM_004827	ref|Homo sapiens ATP-binding cassette, sub-family G (WHITE), member 2 (Junior blood group) (ABCG2), transcript variant 1, mRNA [NM_004827]
A_23_P301521	KIAA1462	0.442351	8.32743	9.16447e-05	0.00284699	NM_020848	ref|Homo sapiens KIAA1462 (KIAA1462), mRNA [NM_020848]
A_33_P3227676	C2orf72	-0.552256	8.08737	9.1847e-05	0.00285175	NM_001144994	ref|Homo sapiens chromosome 2 open reading frame 72 (C2orf72), mRNA [NM_001144994]
A_24_P247978	ZNF589	0.646009	6.14173	9.18965e-05	0.00285177	NM_016089	ref|Homo sapiens zinc finger protein 589 (ZNF589), mRNA [NM_016089]
A_19_P00321648	ENST00000456816	-0.461125	7.11305	9.19604e-05	0.00285224	ENST00000456816	ens|long intergenic non-protein coding RNA 887 [Source:HGNC Symbol;Acc:HGNC:48574] [ENST00000456816]
A_23_P74391	OPN3	-0.463498	9.86964	9.20603e-05	0.00285382	NM_014322	ref|Homo sapiens opsin 3 (OPN3), mRNA [NM_014322]
A_33_P3290328	DCUN1D1	-0.584926	8.25135	9.21353e-05	0.00285463	NM_020640	ref|Homo sapiens DCN1, defective in cullin neddylation 1, domain containing 1 (DCUN1D1), mRNA [NM_020640]
A_23_P205959	ALDH1A3	-0.410503	9.36771	9.25261e-05	0.00286522	NM_000693	ref|Homo sapiens aldehyde dehydrogenase 1 family, member A3 (ALDH1A3), transcript variant 1, mRNA [NM_000693]
A_23_P259521	WDR41	-0.445743	10.5605	9.26023e-05	0.00286575	NM_018268	ref|Homo sapiens WD repeat domain 41 (WDR41), mRNA [NM_018268]
A_23_P98085	PTEN	-0.447332	9.8511	9.26488e-05	0.00286575	NM_000314	ref|Homo sapiens phosphatase and tensin homolog (PTEN), mRNA [NM_000314]
A_23_P25706	CLMN	-0.525954	10.3965	9.27041e-05	0.00286575	NM_024734	ref|Homo sapiens calmin (calponin-like, transmembrane) (CLMN), mRNA [NM_024734]
A_33_P3227457	A_33_P3227457	-0.507158	7.15156	9.27403e-05	0.00286575	A_33_P3227457	Unknown
A_23_P88351	ATL1	-0.432711	8.12191	9.27888e-05	0.00286575	NM_181598	ref|Homo sapiens atlastin GTPase 1 (ATL1), transcript variant 2, mRNA [NM_181598]
A_23_P500130	KANK1	-0.435654	10.0651	9.29832e-05	0.00287023	NM_153186	ref|Homo sapiens KN motif and ankyrin repeat domains 1 (KANK1), transcript variant 2, mRNA [NM_153186]
A_24_P379750	MXD1	0.522772	7.56812	9.32478e-05	0.00287688	NM_002357	ref|Homo sapiens MAX dimerization protein 1 (MXD1), transcript variant 1, mRNA [NM_002357]
A_21_P0012766	EVA1C	-0.388559	9.61239	9.34369e-05	0.00288041	NM_058187	ref|Homo sapiens eva-1 homolog C (C. elegans) (EVA1C), transcript variant 1, mRNA [NM_058187]
A_33_P3260575	CERCAM	0.694504	11.4203	9.34831e-05	0.00288041	NM_016174	ref|Homo sapiens cerebral endothelial cell adhesion molecule (CERCAM), transcript variant 1, mRNA [NM_016174]
A_33_P3413541	RNF138P1	0.634884	8.34374	9.35104e-05	0.00288041	NR_001575	ref|Homo sapiens ring finger protein 138, E3 ubiquitin protein ligase pseudogene 1 (RNF138P1), non-coding RNA [NR_001575]
A_32_P112493	PKDCC	-0.623442	9.59322	9.36549e-05	0.00288212	NM_138370	ref|Homo sapiens protein kinase domain containing, cytoplasmic (PKDCC), mRNA [NM_138370]
A_23_P161352	PTPLA	-0.393151	10.9314	9.3665e-05	0.00288212	NM_014241	ref|Homo sapiens protein tyrosine phosphatase-like (proline instead of catalytic arginine), member A (PTPLA), mRNA [NM_014241]
A_21_P0002483	ENST00000610036	0.529423	7.88158	9.38123e-05	0.00288469	ENST00000610036	ref|PREDICTED: Homo sapiens uncharacterized LOC100506473 (LOC100506473), transcript variant X1, ncRNA [XR_109933]
A_33_P3406090	A_33_P3406090	0.476695	6.64062	9.38471e-05	0.00288469	A_33_P3406090	Unknown
A_23_P426021	SEL1L3	-0.417098	10.4396	9.42884e-05	0.00289672	NM_015187	ref|Homo sapiens sel-1 suppressor of lin-12-like 3 (C. elegans) (SEL1L3), transcript variant 1, mRNA [NM_015187]
A_24_P687594	LIX1L	0.536356	8.47637	9.45619e-05	0.0029036	NM_153713	ref|Homo sapiens Lix1 homolog (chicken) like (LIX1L), mRNA [NM_153713]
A_22_P00005924	HOXA10-AS	0.596043	7.51288	9.49955e-05	0.00291538	NR_046609	ref|Homo sapiens HOXA10 antisense RNA (HOXA10-AS), long non-coding RNA [NR_046609]
A_23_P128744	BDKRB1	-0.449416	9.74865	9.52203e-05	0.00292057	NM_000710	ref|Homo sapiens bradykinin receptor B1 (BDKRB1), mRNA [NM_000710]
A_32_P196047	DPY19L4	-0.676963	9.59458	9.52647e-05	0.00292057	NM_181787	ref|Homo sapiens dpy-19-like 4 (C. elegans) (DPY19L4), mRNA [NM_181787]
A_23_P125233	CNN1	0.470718	7.08829	9.57797e-05	0.00293481	NM_001299	ref|Homo sapiens calponin 1, basic, smooth muscle (CNN1), mRNA [NM_001299]
A_22_P00009683	lnc-MBL2-5	-0.461356	6.52047	9.5842e-05	0.00293518	lnc-MBL2-5:2	tc|O60448_HUMAN (O60448) Neuronal thread protein AD7c-NTP, partial (25%) [THC2603371]
A_33_P3307875	SPTSSA	-0.438808	11.0655	9.6254e-05	0.00294618	NM_138288	ref|Homo sapiens serine palmitoyltransferase, small subunit A (SPTSSA), mRNA [NM_138288]
A_24_P185117	RILP	0.421045	8.18139	9.6324e-05	0.00294618	NM_031430	ref|Homo sapiens Rab interacting lysosomal protein (RILP), mRNA [NM_031430]
A_33_P3387696	TMBIM4	-0.471825	10.4087	9.63527e-05	0.00294618	NM_001282606	ref|Homo sapiens transmembrane BAX inhibitor motif containing 4 (TMBIM4), transcript variant 1, mRNA [NM_001282606]
A_23_P130194	PYCR1	0.53057	14.5588	9.68084e-05	0.00295856	NM_006907	ref|Homo sapiens pyrroline-5-carboxylate reductase 1 (PYCR1), transcript variant 1, mRNA [NM_006907]
A_23_P4798	ZNF581	0.436386	9.20952	9.69095e-05	0.00295901	NM_016535	ref|Homo sapiens zinc finger protein 581 (ZNF581), mRNA [NM_016535]
A_22_P00014813	LOC102723505	0.515877	6.29399	9.69243e-05	0.00295901	NR_110876	ref|Homo sapiens uncharacterized LOC102723505 (LOC102723505), long non-coding RNA [NR_110876]
A_23_P387000	XKR6	0.486885	5.04618	9.7332e-05	0.0029699	NM_173683	ref|Homo sapiens XK, Kell blood group complex subunit-related family, member 6 (XKR6), mRNA [NM_173683]
A_23_P369987	AREL1	0.454492	10.254	9.7398e-05	0.00297036	NM_001039479	ref|Homo sapiens apoptosis resistant E3 ubiquitin protein ligase 1 (AREL1), mRNA [NM_001039479]
A_33_P3253832	A_33_P3253832	0.790972	11.2645	9.78773e-05	0.00298214	A_33_P3253832	Unknown
A_33_P3303086	HNRNPLL	-0.486793	10.2029	9.78866e-05	0.00298214	NM_138394	ref|Homo sapiens heterogeneous nuclear ribonucleoprotein L-like (HNRNPLL), transcript variant 1, mRNA [NM_138394]
A_33_P3239152	RABEP2	-0.499149	12.0817	9.82142e-05	0.00299056	NM_024816	ref|Homo sapiens rabaptin, RAB GTPase binding effector protein 2 (RABEP2), mRNA [NM_024816]
A_23_P408271	HSD17B11	-0.509804	10.6204	9.82853e-05	0.00299116	NM_016245	ref|Homo sapiens hydroxysteroid (17-beta) dehydrogenase 11 (HSD17B11), mRNA [NM_016245]
A_24_P307065	ENST00000433309	0.524671	10.9664	9.84804e-05	0.0029945	ENST00000433309	ens|activating transcription factor 4 pseudogene 3 [Source:HGNC Symbol;Acc:HGNC:788] [ENST00000433309]
A_21_P0000784	TMEM147-AS1	0.423282	8.62115	9.84975e-05	0.0029945	NR_038396	ref|Homo sapiens TMEM147 antisense RNA 1 (TMEM147-AS1), long non-coding RNA [NR_038396]
A_33_P3705884	LINC00662	-0.404996	9.4514	9.8603e-05	0.00299614	ENST00000561521	ens|long intergenic non-protein coding RNA 662 [Source:HGNC Symbol;Acc:HGNC:27122] [ENST00000561521]
A_24_P281580	GATS	-0.478015	8.99576	9.87121e-05	0.0029979	NM_178831	ref|Homo sapiens GATS, stromal antigen 3 opposite strand (GATS), transcript variant 1, mRNA [NM_178831]
A_33_P3346098	TAOK2	0.668429	10.3016	9.88694e-05	0.00300111	NM_016151	ref|Homo sapiens TAO kinase 2 (TAOK2), transcript variant 1, mRNA [NM_016151]
A_24_P88850	MRAS	-0.449148	9.57616	9.89372e-05	0.00300161	NM_012219	ref|Homo sapiens muscle RAS oncogene homolog (MRAS), transcript variant 1, mRNA [NM_012219]
A_33_P3266828	TMEM8B	0.449871	9.55262	9.92603e-05	0.00300985	NM_016446	ref|Homo sapiens transmembrane protein 8B (TMEM8B), transcript variant 3, mRNA [NM_016446]
A_33_P3369317	DNAJB5	0.614781	7.00805	9.93836e-05	0.00301202	NM_001135005	ref|Homo sapiens DnaJ (Hsp40) homolog, subfamily B, member 5 (DNAJB5), transcript variant 1, mRNA [NM_001135005]
A_22_P00009393	MCM3AP	0.394569	9.71477	9.94433e-05	0.00301227	NM_003906	ref|Homo sapiens minichromosome maintenance complex component 3 associated protein (MCM3AP), mRNA [NM_003906]
A_33_P3215575	ARHGEF10L	-0.393625	9.04007	9.9537e-05	0.00301354	NM_018125	ref|Homo sapiens Rho guanine nucleotide exchange factor (GEF) 10-like (ARHGEF10L), transcript variant 1, mRNA [NM_018125]
A_21_P0005182	lnc-SDIM1-3	-0.60809	8.9382	9.96294e-05	0.00301477	lnc-SDIM1-3:7	linc|LNCipedia lincRNA (lnc-SDIM1-3), lincRNA [lnc-SDIM1-3:7]
A_23_P411953	PYGO2	0.436292	11.6271	9.98208e-05	0.00301769	NM_138300	ref|Homo sapiens pygopus family PHD finger 2 (PYGO2), mRNA [NM_138300]
A_23_P254507	HOPX	0.714361	5.51781	9.98422e-05	0.00301769	NM_139211	ref|Homo sapiens HOP homeobox (HOPX), transcript variant 2, mRNA [NM_139211]
A_33_P3315929	PTBP3	0.618057	10.126	9.99315e-05	0.00301769	NM_001244897	ref|Homo sapiens polypyrimidine tract binding protein 3 (PTBP3), transcript variant 5, mRNA [NM_001244897]
A_24_P237270	ADORA2A	0.439359	5.22102	9.99329e-05	0.00301769	NM_000675	ref|Homo sapiens adenosine A2a receptor (ADORA2A), transcript variant 3, mRNA [NM_000675]
A_23_P119040	GREB1L	0.553024	5.70788	9.99877e-05	0.00301779	NM_001142966	ref|Homo sapiens growth regulation by estrogen in breast cancer-like (GREB1L), mRNA [NM_001142966]
A_22_P00002858	H1FX-AS1	0.503314	5.81747	0.000100237	0.00302376	NR_026991	ref|Homo sapiens H1FX antisense RNA 1 (H1FX-AS1), long non-coding RNA [NR_026991]
A_23_P399001	CXXC5	-0.557395	11.544	0.000100577	0.00303244	NM_016463	ref|Homo sapiens CXXC finger protein 5 (CXXC5), mRNA [NM_016463]
A_23_P307328	WHSC1	-0.577527	9.95717	0.000100851	0.00303913	NM_007331	ref|Homo sapiens Wolf-Hirschhorn syndrome candidate 1 (WHSC1), transcript variant 8, mRNA [NM_007331]
A_23_P3038	GPX2	-0.469619	13.6669	0.000101543	0.00305839	NM_002083	ref|Homo sapiens glutathione peroxidase 2 (gastrointestinal) (GPX2), transcript variant 1, mRNA [NM_002083]
A_24_P795594	ALG9	0.482685	7.50451	0.000101624	0.00305848	NM_001077691	ref|Homo sapiens ALG9, alpha-1,2-mannosyltransferase (ALG9), transcript variant 3, mRNA [NM_001077691]
A_21_P0013772	JPX	0.421121	6.72129	0.00010165	0.00305848	ENST00000453317	ens|JPX transcript, XIST activator (non-protein coding) [Source:HGNC Symbol;Acc:HGNC:37191] [ENST00000453317]
A_33_P3357843	SGCB	-0.50408	9.61651	0.000101725	0.00305914	NM_000232	ref|Homo sapiens sarcoglycan, beta (43kDa dystrophin-associated glycoprotein) (SGCB), mRNA [NM_000232]
A_23_P40174	MMP9	0.6009	8.14919	0.00010183	0.00306072	NM_004994	ref|Homo sapiens matrix metallopeptidase 9 (gelatinase B, 92kDa gelatinase, 92kDa type IV collagenase) (MMP9), mRNA [NM_004994]
A_24_P178631	AK027667	0.405311	10.9039	0.000101905	0.0030614	AK027667	gb|Homo sapiens cDNA FLJ14761 fis, clone NT2RP3003302. [AK027667]
A_33_P3281333	SNTB2	-0.426035	9.28247	0.000101984	0.00306213	NM_006750	ref|Homo sapiens syntrophin, beta 2 (dystrophin-associated protein A1, 59kDa, basic component 2) (SNTB2), mRNA [NM_006750]
A_23_P74943	KCNH1	-0.466597	5.14241	0.000102034	0.00306213	NM_172362	ref|Homo sapiens potassium channel, voltage gated eag related subfamily H, member 1 (KCNH1), transcript variant 1, mRNA [NM_172362]
A_33_P6806144	LINC00476	0.890541	6.69958	0.000102188	0.00306516	NR_023390	ref|Homo sapiens long intergenic non-protein coding RNA 476 (LINC00476), transcript variant 1, long non-coding RNA [NR_023390]
A_23_P51548	MGST3	-0.443251	15.2204	0.000102243	0.00306525	NM_004528	ref|Homo sapiens microsomal glutathione S-transferase 3 (MGST3), mRNA [NM_004528]
A_22_P00008311	lnc-ITGB3BP-1	0.373139	7.43693	0.000102449	0.00306983	lnc-ITGB3BP-1:5	gb|Homo sapiens FOXD3 antisense RNA 6, complete sequence. [KF925354]
A_23_P255569	DUS1L	0.543945	10.9905	0.000102565	0.00307173	NM_022156	ref|Homo sapiens dihydrouridine synthase 1-like (S. cerevisiae) (DUS1L), mRNA [NM_022156]
A_23_P419795	SBF2	-0.442655	8.36653	0.000102664	0.00307312	NM_030962	ref|Homo sapiens SET binding factor 2 (SBF2), mRNA [NM_030962]
A_22_P00021779	lnc-C16orf42-1	-0.750487	7.69491	0.000102751	0.00307414	lnc-C16orf42-1:2	linc|LNCipedia lincRNA (lnc-C16orf42-1), lincRNA [lnc-C16orf42-1:2]
A_23_P115215	VPS72	0.531237	11.7085	0.000102833	0.00307502	NM_005997	ref|Homo sapiens vacuolar protein sorting 72 homolog (S. cerevisiae) (VPS72), transcript variant 2, mRNA [NM_005997]
A_23_P389118	ANO6	-0.475857	11.2901	0.000102898	0.00307541	NM_001025356	ref|Homo sapiens anoctamin 6 (ANO6), transcript variant 1, mRNA [NM_001025356]
A_32_P205624	SHC2	0.570223	7.79631	0.000103021	0.00307749	NM_012435	ref|Homo sapiens SHC (Src homology 2 domain containing) transforming protein 2 (SHC2), mRNA [NM_012435]
A_33_P3391005	NEDD4L	-0.485733	7.777	0.000103263	0.00308159	NM_001144967	ref|Homo sapiens neural precursor cell expressed, developmentally down-regulated 4-like, E3 ubiquitin protein ligase (NEDD4L), transcript variant j, mRNA [NM_001144967]
A_23_P132027	SPAG4	0.536204	7.6316	0.000103264	0.00308159	NM_003116	ref|Homo sapiens sperm associated antigen 4 (SPAG4), mRNA [NM_003116]
A_33_P3415087	CLCN5	-0.517693	7.8069	0.000103494	0.00308688	NM_001127899	ref|Homo sapiens chloride channel, voltage-sensitive 5 (CLCN5), transcript variant 1, mRNA [NM_001127899]
A_23_P90357	TBXA2R	0.55757	6.84394	0.000103846	0.0030958	NM_001060	ref|Homo sapiens thromboxane A2 receptor (TBXA2R), transcript variant a, mRNA [NM_001060]
A_33_P3264424	A_33_P3264424	-0.475136	7.79808	0.000103931	0.00309675	A_33_P3264424	Unknown
A_23_P426305	AOC3	0.581671	6.7295	0.000104258	0.00310437	NM_003734	ref|Homo sapiens amine oxidase, copper containing 3 (AOC3), transcript variant 1, mRNA [NM_003734]
A_33_P3285195	BMPR1B-AS1	-0.56533	7.8589	0.000104293	0.00310437	NR_121610	ref|Homo sapiens BMPR1B antisense RNA 1 (head to head) (BMPR1B-AS1), long non-coding RNA [NR_121610]
A_24_P76649	GPRIN3	-0.490286	6.35129	0.000104516	0.00310688	NM_198281	ref|Homo sapiens GPRIN family member 3 (GPRIN3), mRNA [NM_198281]
A_33_P3217700	USP9Y	-0.563585	8.12299	0.000104535	0.00310688	NM_004654	ref|Homo sapiens ubiquitin specific peptidase 9, Y-linked (USP9Y), mRNA [NM_004654]
A_23_P111701	GNG11	-0.461396	13.7026	0.000104568	0.00310688	NM_004126	ref|Homo sapiens guanine nucleotide binding protein (G protein), gamma 11 (GNG11), mRNA [NM_004126]
A_23_P51231	RUNX3	-0.391855	8.95959	0.000104591	0.00310688	NM_001031680	ref|Homo sapiens runt-related transcription factor 3 (RUNX3), transcript variant 1, mRNA [NM_001031680]
A_21_P0003233	LOC101929223	-0.444043	5.84654	0.000104814	0.00311062	XR_245231	ref|PREDICTED: Homo sapiens uncharacterized LOC101929223 (LOC101929223), ncRNA [XR_245231]
A_22_P00010760	ENST00000563424	0.638134	8.92615	0.000104823	0.00311062	ENST00000563424	Unknown
A_33_P3365117	AKR1C1	-0.396179	10.3707	0.000104901	0.00311136	ENST00000380859	ens|aldo-keto reductase family 1, member C1 [Source:HGNC Symbol;Acc:HGNC:384] [ENST00000380859]
A_23_P146444	CORO2A	-0.715959	7.80951	0.000105005	0.00311286	NM_003389	ref|Homo sapiens coronin, actin binding protein, 2A (CORO2A), transcript variant 1, mRNA [NM_003389]
A_24_P76879	TSPYL1	0.489832	11.2824	0.000105065	0.00311304	NM_003309	ref|Homo sapiens TSPY-like 1 (TSPYL1), mRNA [NM_003309]
A_24_P941441	GNA13	-0.484668	10.5785	0.000105364	0.00311916	NM_006572	ref|Homo sapiens guanine nucleotide binding protein (G protein), alpha 13 (GNA13), transcript variant 1, mRNA [NM_006572]
A_32_P19840	lnc-EPHA1-1	0.46018	11.2768	0.000105401	0.00311916	lnc-EPHA1-1:1	ref|PREDICTED: Homo sapiens uncharacterized LOC100507507 (LOC100507507), mRNA [XM_006710194]
A_33_P3214199	ZNF532	-0.468084	8.6865	0.000105432	0.00311916	NM_018181	ref|Homo sapiens zinc finger protein 532 (ZNF532), mRNA [NM_018181]
A_33_P3379091	SYNGR1	0.494364	8.26899	0.000105787	0.00312736	NM_145731	ref|Homo sapiens synaptogyrin 1 (SYNGR1), transcript variant 1b, mRNA [NM_145731]
A_33_P3861706	MTMR10	-0.49869	10.673	0.000105835	0.00312736	NM_017762	ref|Homo sapiens myotubularin related protein 10 (MTMR10), mRNA [NM_017762]
A_23_P413285	CC2D2A	-0.409464	6.98109	0.00010587	0.00312736	NM_001080522	ref|Homo sapiens coiled-coil and C2 domain containing 2A (CC2D2A), transcript variant 1, mRNA [NM_001080522]
A_23_P76435	GATC	0.462448	9.43834	0.000105984	0.0031277	NM_176818	ref|Homo sapiens glutamyl-tRNA(Gln) amidotransferase, subunit C (GATC), transcript variant 1, mRNA [NM_176818]
A_33_P3354514	SLC2A13	-0.520021	5.88328	0.000105988	0.0031277	BC047507	gb|Homo sapiens solute carrier family 2 (facilitated glucose transporter), member 13, mRNA (cDNA clone MGC:48624 IMAGE:5272386), complete cds. [BC047507]
A_32_P183765	ERBB4	0.434052	5.14145	0.000106276	0.0031346	NM_005235	ref|Homo sapiens erb-b2 receptor tyrosine kinase 4 (ERBB4), transcript variant JM-a/CVT-1, mRNA [NM_005235]
A_23_P88873	GAN	-0.663476	6.94235	0.000106363	0.0031356	NM_022041	ref|Homo sapiens gigaxonin (GAN), mRNA [NM_022041]
A_23_P208847	SIRT6	0.497507	9.76945	0.000106471	0.00313718	NM_016539	ref|Homo sapiens sirtuin 6 (SIRT6), transcript variant 1, mRNA [NM_016539]
A_23_P342934	TLE3	0.548781	7.53366	0.000106863	0.00314715	NM_005078	ref|Homo sapiens transducin-like enhancer of split 3 (TLE3), transcript variant 1, mRNA [NM_005078]
A_32_P143000	FAM189A1	-0.386975	6.88375	0.000107007	0.00314979	NM_015307	ref|Homo sapiens family with sequence similarity 189, member A1 (FAM189A1), mRNA [NM_015307]
A_23_P398372	C9orf69	0.449936	10.4149	0.000107079	0.00315032	NM_001256526	ref|Homo sapiens chromosome 9 open reading frame 69 (C9orf69), transcript variant 2, mRNA [NM_001256526]
A_23_P214208	CNR1	-0.724678	5.65907	0.000107407	0.00315659	NM_033181	ref|Homo sapiens cannabinoid receptor 1 (brain) (CNR1), transcript variant 2, mRNA [NM_033181]
A_23_P98686	ATHL1	0.554758	9.90152	0.000107468	0.00315659	NM_025092	ref|Homo sapiens ATH1, acid trehalase-like 1 (yeast) (ATHL1), mRNA [NM_025092]
A_23_P503127	SEPT3	0.526086	6.30174	0.000107492	0.00315659	NM_145733	ref|Homo sapiens septin 3 (SEPT3), transcript variant A, mRNA [NM_145733]
A_23_P88095	TBC1D4	0.449082	8.24439	0.000107508	0.00315659	NM_014832	ref|Homo sapiens TBC1 domain family, member 4 (TBC1D4), transcript variant 1, mRNA [NM_014832]
A_23_P100196	USP10	0.413804	11.7663	0.000107581	0.00315713	NM_005153	ref|Homo sapiens ubiquitin specific peptidase 10 (USP10), transcript variant 2, mRNA [NM_005153]
A_23_P43846	FABP6	0.520576	7.24671	0.000107999	0.00316632	NM_001040442	ref|Homo sapiens fatty acid binding protein 6, ileal (FABP6), transcript variant 1, mRNA [NM_001040442]
A_23_P206371	NOL3	-0.440483	12.8695	0.000108021	0.00316632	NM_003946	ref|Homo sapiens nucleolar protein 3 (apoptosis repressor with CARD domain) (NOL3), transcript variant 2, mRNA [NM_003946]
A_23_P213592	RNF44	0.527866	10.9234	0.000108091	0.00316632	NM_014901	ref|Homo sapiens ring finger protein 44 (RNF44), mRNA [NM_014901]
A_23_P214222	MARCKS	-0.409563	12.9518	0.000108111	0.00316632	ENST00000612661	ens|myristoylated alanine-rich protein kinase C substrate [Source:HGNC Symbol;Acc:HGNC:6759] [ENST00000612661]
A_32_P129968	ZNF284	-0.544052	7.37298	0.000108262	0.00316916	ENST00000421176	ens|zinc finger protein 284 [Source:HGNC Symbol;Acc:HGNC:13078] [ENST00000421176]
A_21_P0014908	ENST00000586348	-0.482395	9.10766	0.000108654	0.00317689	ENST00000586348	ref|PREDICTED: Homo sapiens uncharacterized LOC101929774 (LOC101929774), transcript variant X7, ncRNA [XR_430753]
A_23_P112801	CHP1	-0.428992	15.6743	0.000108735	0.00317689	NM_007236	ref|Homo sapiens calcineurin-like EF-hand protein 1 (CHP1), mRNA [NM_007236]
A_24_P382187	IGFBP4	0.588269	12.1948	0.000108789	0.00317689	NM_001552	ref|Homo sapiens insulin-like growth factor binding protein 4 (IGFBP4), mRNA [NM_001552]
A_33_P3235322	SYTL1	-0.633754	5.61349	0.000108796	0.00317689	NM_032872	ref|Homo sapiens synaptotagmin-like 1 (SYTL1), transcript variant 2, mRNA [NM_032872]
A_23_P327551	CPNE4	-0.475109	8.42672	0.000108799	0.00317689	NM_130808	ref|Homo sapiens copine IV (CPNE4), transcript variant 3, mRNA [NM_130808]
A_33_P3287631	CTSB	-0.635967	10.7358	0.000108931	0.00317917	NM_147780	ref|Homo sapiens cathepsin B (CTSB), transcript variant 2, mRNA [NM_147780]
[truncated: 56,342 more rows]
