# Supplementary material for: METTL1 Promotes let-7 MicroRNA Processing via m7G Methylation
Source: Mol Cell. 2019 Jun 20;74(6):1278–1290.e9. doi: 10.1016/j.molcel.2019.03.040 (PMC6591002; doi:10.1016/j.molcel.2019.03.040)
Supplement: Table S7. Gene Ontologies Affected by METTL1 Knockdown, Related to Figure 2 — Excel table containing Gene Ontology KEGG analysis of METTL1 knockdown A549 cells. [file mmc8.xlsx]

## Sheet: KD Upregulated
KEGG Pathway	stat.mean	p.val	q.val	set.size
hsa04360 Axon guidance	2.48761	0.00677631	0.694471	128
hsa03010 Ribosome	2.31881	0.0110086	0.694471	86
hsa04340 Hedgehog signaling pathway	2.2496	0.0133986	0.694471	55
hsa04510 Focal adhesion	2.12741	0.0170422	0.694471	199
hsa04512 ECM-receptor interaction	2.03947	0.0216288	0.705099	85
hsa04310 Wnt signaling pathway	1.8033	0.0362612	0.782142	148
hsa04115 p53 signaling pathway	1.78124	0.0388082	0.782142	65
hsa04520 Adherens junction	1.74435	0.041757	0.782142	73
hsa04110 Cell cycle	1.66026	0.0491185	0.782142	116
hsa00270 Cysteine and methionine metabolism	1.65805	0.051004	0.782142	36
hsa00970 Aminoacyl-tRNA biosynthesis	1.59139	0.0579963	0.782142	41
hsa04722 Neurotrophin signaling pathway	1.55828	0.0602107	0.782142	127
hsa04974 Protein digestion and absorption	1.54608	0.0623794	0.782142	75
hsa04710 Circadian rhythm - mammal	1.46186	0.0757987	0.842261	21
hsa03013 RNA transport	1.42113	0.0782429	0.842261	142
hsa04350 TGF-beta signaling pathway	1.34173	0.0907857	0.842261	84
hsa04380 Osteoclast differentiation	1.3034	0.0968665	0.842261	124
hsa04010 MAPK signaling pathway	1.26665	0.102922	0.842261	262
hsa04330 Notch signaling pathway	1.26634	0.104335	0.842261	46
hsa04662 B cell receptor signaling pathway	1.26115	0.104746	0.842261	74
hsa04672 Intestinal immune network for IgA production	1.23313	0.1103	0.842261	48
hsa00330 Arginine and proline metabolism	1.21582	0.113679	0.842261	51
hsa03030 DNA replication	1.13357	0.13077	0.903333	36
hsa04144 Endocytosis	1.11391	0.133006	0.903333	194
hsa04145 Phagosome	1.07583	0.141463	0.922337	143
hsa00910 Nitrogen metabolism	1.0004	0.162514	0.985929	23
hsa04964 Proximal tubule bicarbonate reclamation	0.992353	0.16428	0.985929	23
hsa00534 Glycosaminoglycan biosynthesis - heparan sulfate	0.953204	0.172552	0.985929	26
hsa04973 Carbohydrate digestion and absorption	0.909236	0.183073	0.985929	40
hsa04910 Insulin signaling pathway	0.840517	0.200682	0.985929	136
hsa03040 Spliceosome	0.838084	0.201542	0.985929	112
hsa04664 Fc epsilon RI signaling pathway	0.827907	0.204544	0.985929	78
hsa03020 RNA polymerase	0.822456	0.2074	0.985929	28
hsa00410 beta-Alanine metabolism	0.810812	0.211024	0.985929	22
hsa00310 Lysine degradation	0.738737	0.231089	0.985929	42
hsa00562 Inositol phosphate metabolism	0.692199	0.245136	0.985929	56
hsa04612 Antigen processing and presentation	0.676419	0.249955	0.985929	70
hsa00030 Pentose phosphate pathway	0.647294	0.260234	0.985929	26
hsa04012 ErbB signaling pathway	0.623525	0.266888	0.985929	86
hsa00250 Alanine, aspartate and glutamate metabolism	0.587438	0.279606	0.985929	32
hsa03450 Non-homologous end-joining	0.589932	0.281248	0.985929	13
hsa00290 Valine, leucine and isoleucine biosynthesis	0.580222	0.28432	0.985929	11
hsa03440 Homologous recombination	0.554028	0.291069	0.985929	26
hsa04370 VEGF signaling pathway	0.546654	0.292734	0.985929	74
hsa00510 N-Glycan biosynthesis	0.541559	0.294714	0.985929	48
hsa00240 Pyrimidine metabolism	0.523591	0.300617	0.985929	94
hsa03015 mRNA surveillance pathway	0.515326	0.303555	0.985929	78
hsa00280 Valine, leucine and isoleucine degradation	0.514774	0.304017	0.985929	44
hsa00630 Glyoxylate and dicarboxylate metabolism	0.512162	0.306128	0.985929	18
hsa03420 Nucleotide excision repair	0.486443	0.314123	0.985929	43
hsa00430 Taurine and hypotaurine metabolism	0.492023	0.314745	0.985929	10
hsa04150 mTOR signaling pathway	0.462233	0.322482	0.985929	49
hsa04660 T cell receptor signaling pathway	0.411523	0.340555	0.985929	106
hsa04962 Vasopressin-regulated water reabsorption	0.411043	0.341047	0.985929	44
hsa00051 Fructose and mannose metabolism	0.396137	0.346609	0.985929	36
hsa00670 One carbon pool by folate	0.370894	0.356651	0.985929	18
hsa04916 Melanogenesis	0.331171	0.370453	0.985929	101
hsa03430 Mismatch repair	0.315693	0.376906	0.985929	23
hsa00740 Riboflavin metabolism	0.31576	0.377752	0.985929	11
hsa00260 Glycine, serine and threonine metabolism	0.309428	0.379045	0.985929	32
hsa04640 Hematopoietic cell lineage	0.289996	0.386091	0.985929	88
hsa00770 Pantothenate and CoA biosynthesis	0.257333	0.399406	0.985929	16
hsa04960 Aldosterone-regulated sodium reabsorption	0.253998	0.400084	0.985929	42
hsa03018 RNA degradation	0.250948	0.401127	0.985929	70
hsa00532 Glycosaminoglycan biosynthesis - chondroitin sulfate	0.240311	0.405746	0.985929	20
hsa03008 Ribosome biogenesis in eukaryotes	0.233317	0.40795	0.985929	71
hsa04914 Progesterone-mediated oocyte maturation	0.232954	0.408044	0.985929	85
hsa00640 Propanoate metabolism	0.219207	0.413667	0.985929	32
hsa04514 Cell adhesion molecules (CAMs)	0.202306	0.419917	0.985929	133
hsa03050 Proteasome	0.187614	0.425881	0.985929	44
hsa04744 Phototransduction	0.176964	0.430101	0.985929	29
hsa00900 Terpenoid backbone biosynthesis	0.14851	0.44171	0.985929	15
hsa04666 Fc gamma R-mediated phagocytosis	0.108554	0.456841	0.985929	93
hsa00480 Glutathione metabolism	0.0827277	0.46712	0.985929	49
hsa04810 Regulation of actin cytoskeleton	0.0660413	0.473688	0.985929	208
hsa04650 Natural killer cell mediated cytotoxicity	0.013976	0.49443	0.985929	123
hsa04320 Dorso-ventral axis formation	0.003482	0.49862	0.985929	24
hsa00561 Glycerolipid metabolism	-0.019079	0.507591	0.985929	49
hsa04966 Collecting duct acid secretion	-0.0260452	0.510322	0.985929	25
hsa04530 Tight junction	-0.0304031	0.512116	0.985929	131
hsa00450 Selenocompound metabolism	-0.0385849	0.515266	0.985929	17
hsa00010 Glycolysis / Gluconeogenesis	-0.0482417	0.5192	0.985929	64
hsa00360 Phenylalanine metabolism	-0.084722	0.533483	0.985929	17
hsa04070 Phosphatidylinositol signaling system	-0.10999	0.543719	0.985929	77
hsa04130 SNARE interactions in vesicular transport	-0.128903	0.551066	0.985929	36
hsa00230 Purine metabolism	-0.130666	0.551937	0.985929	153
hsa04630 Jak-STAT signaling pathway	-0.136577	0.554268	0.985929	147
hsa04120 Ubiquitin mediated proteolysis	-0.156968	0.562303	0.985929	134
hsa03022 Basal transcription factors	-0.225871	0.588957	0.985929	34
hsa00650 Butanoate metabolism	-0.228689	0.590041	0.985929	30
hsa00020 Citrate cycle (TCA cycle)	-0.245836	0.596655	0.985929	30
hsa04614 Renin-angiotensin system	-0.280725	0.609571	0.985929	17
hsa00760 Nicotinate and nicotinamide metabolism	-0.283274	0.61068	0.985929	21
hsa04210 Apoptosis	-0.30902	0.621148	0.985929	87
hsa00512 Mucin type O-Glycan biosynthesis	-0.315888	0.623235	0.985929	27
hsa04140 Regulation of autophagy	-0.330304	0.628753	0.985929	30
hsa04730 Long-term depression	-0.33575	0.631207	0.985929	68
hsa00520 Amino sugar and nucleotide sugar metabolism	-0.336604	0.631416	0.985929	48
hsa00052 Galactose metabolism	-0.341469	0.632934	0.985929	27
hsa02010 ABC transporters	-0.359843	0.640071	0.985929	44
hsa00531 Glycosaminoglycan degradation	-0.374113	0.644637	0.985929	19
hsa04912 GnRH signaling pathway	-0.397479	0.654279	0.985929	100
hsa00604 Glycosphingolipid biosynthesis - ganglio series	-0.450341	0.671953	0.985929	15
hsa04742 Taste transduction	-0.458495	0.676135	0.985929	48
hsa04260 Cardiac muscle contraction	-0.46163	0.677472	0.985929	73
hsa04622 RIG-I-like receptor signaling pathway	-0.467561	0.679536	0.985929	64
hsa00533 Glycosaminoglycan biosynthesis - keratan sulfate	-0.474155	0.680178	0.985929	14
hsa03410 Base excision repair	-0.49273	0.688042	0.985929	33
hsa04975 Fat digestion and absorption	-0.498694	0.690298	0.985929	45
hsa00564 Glycerophospholipid metabolism	-0.514526	0.696172	0.985929	76
hsa04670 Leukocyte transendothelial migration	-0.515406	0.696615	0.985929	115
hsa03060 Protein export	-0.520432	0.697054	0.985929	23
hsa04977 Vitamin digestion and absorption	-0.524174	0.698606	0.985929	23
hsa03320 PPAR signaling pathway	-0.522222	0.698816	0.985929	69
hsa04141 Protein processing in endoplasmic reticulum	-0.556775	0.710959	0.985929	161
hsa04540 Gap junction	-0.561388	0.712328	0.985929	84
hsa00350 Tyrosine metabolism	-0.577975	0.717539	0.985929	41
hsa04114 Oocyte meiosis	-0.579725	0.718635	0.985929	110
hsa04720 Long-term potentiation	-0.604609	0.726753	0.985929	69
hsa04920 Adipocytokine signaling pathway	-0.635352	0.736829	0.985929	67
hsa04971 Gastric acid secretion	-0.734014	0.767847	0.985929	74
hsa00071 Fatty acid metabolism	-0.74664	0.771263	0.985929	41
hsa00514 Other types of O-glycan biosynthesis	-0.752677	0.772709	0.985929	32
hsa00563 Glycosylphosphatidylinositol(GPI)-anchor biosynthesis	-0.771108	0.777416	0.985929	25
hsa04976 Bile secretion	-0.781789	0.782045	0.985929	68
hsa00620 Pyruvate metabolism	-0.811616	0.790181	0.985929	39
hsa00380 Tryptophan metabolism	-0.838981	0.798009	0.985929	41
hsa04621 NOD-like receptor signaling pathway	-0.84232	0.799138	0.985929	54
hsa00920 Sulfur metabolism	-0.866844	0.800498	0.985929	11
hsa00500 Starch and sucrose metabolism	-0.852803	0.801843	0.985929	41
hsa00592 alpha-Linolenic acid metabolism	-0.860996	0.802089	0.985929	19
hsa00591 Linoleic acid metabolism	-0.859725	0.803123	0.985929	29
hsa00790 Folate biosynthesis	-0.905026	0.811842	0.985929	11
hsa00511 Other glycan degradation	-0.937265	0.822102	0.985929	17
hsa04062 Chemokine signaling pathway	-0.928319	0.823067	0.985929	181
hsa00120 Primary bile acid biosynthesis	-0.973338	0.830911	0.985929	16
hsa04620 Toll-like receptor signaling pathway	-0.971021	0.833582	0.985929	93
hsa00565 Ether lipid metabolism	-1.02492	0.845347	0.985929	34
hsa04146 Peroxisome	-1.02112	0.845591	0.985929	77
hsa04623 Cytosolic DNA-sensing pathway	-1.08779	0.860119	0.985929	48
hsa00100 Steroid biosynthesis	-1.13137	0.86614	0.985929	16
hsa00603 Glycosphingolipid biosynthesis - globo series	-1.13872	0.866819	0.985929	14
hsa00340 Histidine metabolism	-1.16188	0.874792	0.985929	28
hsa04270 Vascular smooth muscle contraction	-1.16125	0.876577	0.985929	115
hsa00601 Glycosphingolipid biosynthesis - lacto and neolacto series	-1.17475	0.877053	0.985929	25
hsa00190 Oxidative phosphorylation	-1.41381	0.920577	0.997048	125
hsa04972 Pancreatic secretion	-1.42224	0.921588	0.997048	93
hsa01040 Biosynthesis of unsaturated fatty acids	-1.47424	0.925247	0.997048	19
hsa04970 Salivary secretion	-1.7015	0.954509	0.997048	84
hsa00982 Drug metabolism - cytochrome P450	-1.73693	0.957533	0.997048	62
hsa00590 Arachidonic acid metabolism	-1.8281	0.964881	0.997048	57
hsa00980 Metabolism of xenobiotics by cytochrome P450	-1.84586	0.966288	0.997048	60
hsa00600 Sphingolipid metabolism	-1.90925	0.970041	0.997048	40
hsa00053 Ascorbate and aldarate metabolism	-2.12905	0.978747	0.997048	17
hsa04740 Olfactory transduction	-2.0413	0.979179	0.997048	376
hsa04142 Lysosome	-2.11241	0.982113	0.997048	115
hsa00860 Porphyrin and chlorophyll metabolism	-2.15522	0.9826	0.997048	34
hsa04020 Calcium signaling pathway	-2.14191	0.983554	0.997048	176
hsa00140 Steroid hormone biosynthesis	-2.1884	0.984244	0.997048	46
hsa00830 Retinol metabolism	-2.23774	0.986314	0.997048	53
hsa00983 Drug metabolism - other enzymes	-2.3434	0.989168	0.997048	41
hsa00040 Pentose and glucuronate interconversions	-2.61052	0.993305	0.997048	22
hsa04610 Complement and coagulation cascades	-2.80098	0.997048	0.997048	69
hsa00061 Fatty acid biosynthesis	NA	NA	NA	6
hsa00072 Synthesis and degradation of ketone bodies	NA	NA	NA	9
hsa00130 Ubiquinone and other terpenoid-quinone biosynthesis	NA	NA	NA	7
hsa00232 Caffeine metabolism	NA	NA	NA	6
hsa00300 Lysine biosynthesis	NA	NA	NA	3
hsa00400 Phenylalanine, tyrosine and tryptophan biosynthesis	NA	NA	NA	5
hsa00460 Cyanoamino acid metabolism	NA	NA	NA	7
hsa00471 D-Glutamine and D-glutamate metabolism	NA	NA	NA	4
hsa00472 D-Arginine and D-ornithine metabolism	NA	NA	NA	1
hsa00730 Thiamine metabolism	NA	NA	NA	3
hsa00750 Vitamin B6 metabolism	NA	NA	NA	6
hsa00780 Biotin metabolism	NA	NA	NA	2
hsa00785 Lipoic acid metabolism	NA	NA	NA	2
hsa04122 Sulfur relay system	NA	NA	NA	8

## Sheet: KD Downregulated
KEGG Pathway	stat.mean	p.val	q.val	set.size
hsa04610 Complement and coagulation cascades	-2.80098	0.00295188	0.346427	69
hsa00040 Pentose and glucuronate interconversions	-2.61052	0.00669543	0.346427	22
hsa00983 Drug metabolism - other enzymes	-2.3434	0.0108316	0.346427	41
hsa00830 Retinol metabolism	-2.23774	0.0136859	0.346427	53
hsa00140 Steroid hormone biosynthesis	-2.1884	0.015756	0.346427	46
hsa04020 Calcium signaling pathway	-2.14191	0.016446	0.346427	176
hsa00860 Porphyrin and chlorophyll metabolism	-2.15522	0.0173999	0.346427	34
hsa04142 Lysosome	-2.11241	0.0178868	0.346427	115
hsa04740 Olfactory transduction	-2.0413	0.0208208	0.346427	376
hsa00053 Ascorbate and aldarate metabolism	-2.12905	0.0212532	0.346427	17
hsa00600 Sphingolipid metabolism	-1.90925	0.0299593	0.440334	40
hsa00980 Metabolism of xenobiotics by cytochrome P450	-1.84586	0.033712	0.440334	60
hsa00590 Arachidonic acid metabolism	-1.8281	0.0351187	0.440334	57
hsa00982 Drug metabolism - cytochrome P450	-1.73693	0.0424671	0.494336	62
hsa04970 Salivary secretion	-1.7015	0.045491	0.494336	84
hsa01040 Biosynthesis of unsaturated fatty acids	-1.47424	0.0747533	0.719223	19
hsa04972 Pancreatic secretion	-1.42224	0.078412	0.719223	93
hsa00190 Oxidative phosphorylation	-1.41381	0.0794235	0.719223	125
hsa00601 Glycosphingolipid biosynthesis - lacto and neolacto series	-1.17475	0.122947	0.876585	25
hsa04270 Vascular smooth muscle contraction	-1.16125	0.123423	0.876585	115
hsa00340 Histidine metabolism	-1.16188	0.125208	0.876585	28
hsa00603 Glycosphingolipid biosynthesis - globo series	-1.13872	0.133181	0.876585	14
hsa00100 Steroid biosynthesis	-1.13137	0.13386	0.876585	16
hsa04623 Cytosolic DNA-sensing pathway	-1.08779	0.139881	0.876585	48
hsa04146 Peroxisome	-1.02112	0.154409	0.876585	77
hsa00565 Ether lipid metabolism	-1.02492	0.154653	0.876585	34
hsa04620 Toll-like receptor signaling pathway	-0.971021	0.166418	0.876585	93
hsa00120 Primary bile acid biosynthesis	-0.973338	0.169089	0.876585	16
hsa04062 Chemokine signaling pathway	-0.928319	0.176933	0.876585	181
hsa00511 Other glycan degradation	-0.937265	0.177898	0.876585	17
hsa00790 Folate biosynthesis	-0.905026	0.188158	0.876585	11
hsa00591 Linoleic acid metabolism	-0.859725	0.196877	0.876585	29
hsa00592 alpha-Linolenic acid metabolism	-0.860996	0.197911	0.876585	19
hsa00500 Starch and sucrose metabolism	-0.852803	0.198157	0.876585	41
hsa00920 Sulfur metabolism	-0.866844	0.199502	0.876585	11
hsa04621 NOD-like receptor signaling pathway	-0.84232	0.200862	0.876585	54
hsa00380 Tryptophan metabolism	-0.838981	0.201991	0.876585	41
hsa00620 Pyruvate metabolism	-0.811616	0.209819	0.876585	39
hsa04976 Bile secretion	-0.781789	0.217955	0.876585	68
hsa00563 Glycosylphosphatidylinositol(GPI)-anchor biosynthesis	-0.771108	0.222584	0.876585	25
hsa00514 Other types of O-glycan biosynthesis	-0.752677	0.227291	0.876585	32
hsa00071 Fatty acid metabolism	-0.74664	0.228737	0.876585	41
hsa04971 Gastric acid secretion	-0.734014	0.232153	0.876585	74
hsa04920 Adipocytokine signaling pathway	-0.635352	0.263171	0.876585	67
hsa04720 Long-term potentiation	-0.604609	0.273247	0.876585	69
hsa04114 Oocyte meiosis	-0.579725	0.281365	0.876585	110
hsa00350 Tyrosine metabolism	-0.577975	0.282461	0.876585	41
hsa04540 Gap junction	-0.561388	0.287672	0.876585	84
hsa04141 Protein processing in endoplasmic reticulum	-0.556775	0.289041	0.876585	161
hsa03320 PPAR signaling pathway	-0.522222	0.301184	0.876585	69
hsa04977 Vitamin digestion and absorption	-0.524174	0.301394	0.876585	23
hsa03060 Protein export	-0.520432	0.302946	0.876585	23
hsa04670 Leukocyte transendothelial migration	-0.515406	0.303385	0.876585	115
hsa00564 Glycerophospholipid metabolism	-0.514526	0.303828	0.876585	76
hsa04975 Fat digestion and absorption	-0.498694	0.309702	0.876585	45
hsa03410 Base excision repair	-0.49273	0.311958	0.876585	33
hsa00533 Glycosaminoglycan biosynthesis - keratan sulfate	-0.474155	0.319822	0.876585	14
hsa04622 RIG-I-like receptor signaling pathway	-0.467561	0.320464	0.876585	64
hsa04260 Cardiac muscle contraction	-0.46163	0.322528	0.876585	73
hsa04742 Taste transduction	-0.458495	0.323865	0.876585	48
hsa00604 Glycosphingolipid biosynthesis - ganglio series	-0.450341	0.328047	0.876585	15
hsa04912 GnRH signaling pathway	-0.397479	0.345721	0.882183	100
hsa00531 Glycosaminoglycan degradation	-0.374113	0.355363	0.882183	19
hsa02010 ABC transporters	-0.359843	0.359929	0.882183	44
hsa00052 Galactose metabolism	-0.341469	0.367066	0.882183	27
hsa00520 Amino sugar and nucleotide sugar metabolism	-0.336604	0.368584	0.882183	48
hsa04730 Long-term depression	-0.33575	0.368793	0.882183	68
hsa04140 Regulation of autophagy	-0.330304	0.371247	0.882183	30
hsa00512 Mucin type O-Glycan biosynthesis	-0.315888	0.376765	0.882183	27
hsa04210 Apoptosis	-0.30902	0.378852	0.882183	87
hsa00760 Nicotinate and nicotinamide metabolism	-0.283274	0.38932	0.883889	21
hsa04614 Renin-angiotensin system	-0.280725	0.390429	0.883889	17
hsa00020 Citrate cycle (TCA cycle)	-0.245836	0.403345	0.893334	30
hsa00650 Butanoate metabolism	-0.228689	0.409959	0.893334	30
hsa03022 Basal transcription factors	-0.225871	0.411043	0.893334	34
hsa04120 Ubiquitin mediated proteolysis	-0.156968	0.437697	0.926282	134
hsa04630 Jak-STAT signaling pathway	-0.136577	0.445732	0.926282	147
hsa00230 Purine metabolism	-0.130666	0.448063	0.926282	153
hsa04130 SNARE interactions in vesicular transport	-0.128903	0.448934	0.926282	36
hsa04070 Phosphatidylinositol signaling system	-0.10999	0.456281	0.929673	77
hsa00360 Phenylalanine metabolism	-0.084722	0.466517	0.933288	17
hsa00010 Glycolysis / Gluconeogenesis	-0.0482417	0.4808	0.933288	64
hsa00450 Selenocompound metabolism	-0.0385849	0.484734	0.933288	17
hsa04530 Tight junction	-0.0304031	0.487884	0.933288	131
hsa04966 Collecting duct acid secretion	-0.0260452	0.489678	0.933288	25
hsa00561 Glycerolipid metabolism	-0.019079	0.492409	0.933288	49
hsa04320 Dorso-ventral axis formation	0.003482	0.50138	0.936453	24
hsa04650 Natural killer cell mediated cytotoxicity	0.013976	0.50557	0.936453	123
hsa04810 Regulation of actin cytoskeleton	0.0660413	0.526312	0.94697	208
hsa00480 Glutathione metabolism	0.0827277	0.53288	0.94697	49
hsa04666 Fc gamma R-mediated phagocytosis	0.108554	0.543159	0.94697	93
hsa00900 Terpenoid backbone biosynthesis	0.14851	0.55829	0.94697	15
hsa04744 Phototransduction	0.176964	0.569899	0.94697	29
hsa03050 Proteasome	0.187614	0.574119	0.94697	44
hsa04514 Cell adhesion molecules (CAMs)	0.202306	0.580083	0.94697	133
hsa00640 Propanoate metabolism	0.219207	0.586333	0.94697	32
hsa04914 Progesterone-mediated oocyte maturation	0.232954	0.591956	0.94697	85
hsa03008 Ribosome biogenesis in eukaryotes	0.233317	0.59205	0.94697	71
hsa00532 Glycosaminoglycan biosynthesis - chondroitin sulfate	0.240311	0.594254	0.94697	20
hsa03018 RNA degradation	0.250948	0.598873	0.94697	70
hsa04960 Aldosterone-regulated sodium reabsorption	0.253998	0.599916	0.94697	42
hsa00770 Pantothenate and CoA biosynthesis	0.257333	0.600594	0.94697	16
hsa04640 Hematopoietic cell lineage	0.289996	0.613909	0.94697	88
hsa00260 Glycine, serine and threonine metabolism	0.309428	0.620955	0.94697	32
hsa00740 Riboflavin metabolism	0.31576	0.622248	0.94697	11
hsa03430 Mismatch repair	0.315693	0.623094	0.94697	23
hsa04916 Melanogenesis	0.331171	0.629547	0.94697	101
hsa00670 One carbon pool by folate	0.370894	0.643349	0.94697	18
hsa00051 Fructose and mannose metabolism	0.396137	0.653391	0.94697	36
hsa04962 Vasopressin-regulated water reabsorption	0.411043	0.658953	0.94697	44
hsa04660 T cell receptor signaling pathway	0.411523	0.659445	0.94697	106
hsa04150 mTOR signaling pathway	0.462233	0.677518	0.94697	49
hsa00430 Taurine and hypotaurine metabolism	0.492023	0.685255	0.94697	10
hsa03420 Nucleotide excision repair	0.486443	0.685877	0.94697	43
hsa00630 Glyoxylate and dicarboxylate metabolism	0.512162	0.693872	0.94697	18
hsa00280 Valine, leucine and isoleucine degradation	0.514774	0.695983	0.94697	44
hsa03015 mRNA surveillance pathway	0.515326	0.696445	0.94697	78
hsa00240 Pyrimidine metabolism	0.523591	0.699383	0.94697	94
hsa00510 N-Glycan biosynthesis	0.541559	0.705286	0.94697	48
hsa04370 VEGF signaling pathway	0.546654	0.707266	0.94697	74
hsa03440 Homologous recombination	0.554028	0.708931	0.94697	26
hsa00290 Valine, leucine and isoleucine biosynthesis	0.580222	0.71568	0.94697	11
hsa03450 Non-homologous end-joining	0.589932	0.718752	0.94697	13
hsa00250 Alanine, aspartate and glutamate metabolism	0.587438	0.720394	0.94697	32
hsa04012 ErbB signaling pathway	0.623525	0.733112	0.955978	86
hsa00030 Pentose phosphate pathway	0.647294	0.739766	0.956999	26
hsa04612 Antigen processing and presentation	0.676419	0.750045	0.961272	70
hsa00562 Inositol phosphate metabolism	0.692199	0.754864	0.961272	56
hsa00310 Lysine degradation	0.738737	0.768911	0.97157	42
hsa00410 beta-Alanine metabolism	0.810812	0.788976	0.972304	22
hsa03020 RNA polymerase	0.822456	0.7926	0.972304	28
hsa04664 Fc epsilon RI signaling pathway	0.827907	0.795456	0.972304	78
hsa03040 Spliceosome	0.838084	0.798458	0.972304	112
hsa04910 Insulin signaling pathway	0.840517	0.799318	0.972304	136
hsa04973 Carbohydrate digestion and absorption	0.909236	0.816927	0.986364	40
hsa00534 Glycosaminoglycan biosynthesis - heparan sulfate	0.953204	0.827448	0.989204	26
hsa04964 Proximal tubule bicarbonate reclamation	0.992353	0.83572	0.989204	23
hsa00910 Nitrogen metabolism	1.0004	0.837486	0.989204	23
hsa04145 Phagosome	1.07583	0.858537	0.993224	143
hsa04144 Endocytosis	1.11391	0.866994	0.993224	194
hsa03030 DNA replication	1.13357	0.86923	0.993224	36
hsa00330 Arginine and proline metabolism	1.21582	0.886321	0.993224	51
hsa04672 Intestinal immune network for IgA production	1.23313	0.8897	0.993224	48
hsa04662 B cell receptor signaling pathway	1.26115	0.895254	0.993224	74
hsa04330 Notch signaling pathway	1.26634	0.895665	0.993224	46
hsa04010 MAPK signaling pathway	1.26665	0.897078	0.993224	262
hsa04380 Osteoclast differentiation	1.3034	0.903134	0.993224	124
hsa04350 TGF-beta signaling pathway	1.34173	0.909214	0.993224	84
hsa03013 RNA transport	1.42113	0.921757	0.993224	142
hsa04710 Circadian rhythm - mammal	1.46186	0.924201	0.993224	21
hsa04974 Protein digestion and absorption	1.54608	0.937621	0.993224	75
hsa04722 Neurotrophin signaling pathway	1.55828	0.939789	0.993224	127
hsa00970 Aminoacyl-tRNA biosynthesis	1.59139	0.942004	0.993224	41
hsa00270 Cysteine and methionine metabolism	1.65805	0.948996	0.993224	36
hsa04110 Cell cycle	1.66026	0.950881	0.993224	116
hsa04520 Adherens junction	1.74435	0.958243	0.993224	73
hsa04115 p53 signaling pathway	1.78124	0.961192	0.993224	65
hsa04310 Wnt signaling pathway	1.8033	0.963739	0.993224	148
hsa04512 ECM-receptor interaction	2.03947	0.978371	0.993224	85
hsa04510 Focal adhesion	2.12741	0.982958	0.993224	199
hsa04340 Hedgehog signaling pathway	2.2496	0.986601	0.993224	55
hsa03010 Ribosome	2.31881	0.988991	0.993224	86
hsa04360 Axon guidance	2.48761	0.993224	0.993224	128
hsa00061 Fatty acid biosynthesis	NA	NA	NA	6
hsa00072 Synthesis and degradation of ketone bodies	NA	NA	NA	9
hsa00130 Ubiquinone and other terpenoid-quinone biosynthesis	NA	NA	NA	7
hsa00232 Caffeine metabolism	NA	NA	NA	6
hsa00300 Lysine biosynthesis	NA	NA	NA	3
hsa00400 Phenylalanine, tyrosine and tryptophan biosynthesis	NA	NA	NA	5
hsa00460 Cyanoamino acid metabolism	NA	NA	NA	7
hsa00471 D-Glutamine and D-glutamate metabolism	NA	NA	NA	4
hsa00472 D-Arginine and D-ornithine metabolism	NA	NA	NA	1
hsa00730 Thiamine metabolism	NA	NA	NA	3
hsa00750 Vitamin B6 metabolism	NA	NA	NA	6
hsa00780 Biotin metabolism	NA	NA	NA	2
hsa00785 Lipoic acid metabolism	NA	NA	NA	2
hsa04122 Sulfur relay system	NA	NA	NA	8
